# Supplementary material for: Comparative Analysis of Label-Free and 8-Plex iTRAQ Approach for Quantitative Tissue Proteomic Analysis
Source: PLoS One. 2015 Sep 2;10(9):e0137048. doi: 10.1371/journal.pone.0137048 (PMC4557910; doi:10.1371/journal.pone.0137048)
Supplement: S2 Table — (XLSX) [file pone.0137048.s004.xlsx]

## Sheet: Analyzed Samples
Experiment:
Transcription profiling of human urinary superficial transitional cell carcinoma with surrounding carcinoma in situ (CIS) lesions, without surrounding CIS lesions, and muscle invasive carcinoma [GSE3167]
	10 controls (pTa) and 10 cases (pT2+). Only tumours without CIS leisions were considered.
	Sample IDs	Title
	GSM71029	524-1
	GSM71031	692-1
	GSM71033	775-1
	GSM71036	989-1
	GSM71042	1060-1
	GSM71044	1066-1
	GSM71045	1070-1
	GSM71049	1146-1
	GSM71055	1216-1
	GSM71058	1276-1
	GSM71037	1015-1
	GSM71039	1041-1
	GSM71040	1044-1
	GSM71041	1055-1
	GSM71047	1109-1
	GSM71048	1124-1
	GSM71050	1154-1
	GSM71051	1167-1
	GSM71052	1178-1
	GSM71054	1215-1

## Sheet: GSE3167
ID	adjusted p-value	unadjusted p-value	log2FC=log2(case, pT2+)-log2(control, pTa)	Gene Symbol	Gene Name
204646_at	0.000249	3.13e-08	1.48577	DPYD	dihydropyrimidine dehydrogenase
215856_at	0.000249	3.75e-08	-1.28343	SIGLEC15	sialic acid binding Ig-like lectin 15
212887_at	0.000249	3.77e-08	1.71317	SEC23A	Sec23 homolog A (S. cerevisiae)
203911_at	0.000249	5.1e-08	-1.43436	RAP1GAP	RAP1 GTPase activating protein
210809_s_at	0.000249	5.98e-08	3.62269	POSTN	periostin, osteoblast specific factor
211429_s_at	0.000249	6.69e-08	2.03219	SERPINA1	serpin peptidase inhibitor, clade A (alpha-1 antiproteinase, antitrypsin), member 1
202833_s_at	0.000637	2e-07	2.06084	SERPINA1	serpin peptidase inhibitor, clade A (alpha-1 antiproteinase, antitrypsin), member 1
203455_s_at	0.000719	2.58e-07	1.17837	SAT1	spermidine/spermine N1-acetyltransferase 1
200838_at	0.000762	3.08e-07	1.46798	CTSB	cathepsin B
221729_at	0.000766	3.44e-07	3.02342	COL5A2	collagen, type V, alpha 2
200757_s_at	0.000894	4.69e-07	1.05587	CALU	calumenin
211953_s_at	0.000894	4.82e-07	0.954442	IPO5	importin 5
201197_at	0.000946	5.52e-07	0.879742	AMD1	adenosylmethionine decarboxylase 1
212245_at	0.000991	6.37e-07	1.29819	MCFD2	multiple coagulation factor deficiency 2
219410_at	0.000991	6.67e-07	3.29355	TMEM45A	transmembrane protein 45A
202357_s_at	0.001261	9.43e-07	1.38029	CFB	complement factor B
211161_s_at	0.001261	9.62e-07	3.22584	COL3A1	collagen, type III, alpha 1
209259_s_at	0.001327	1.07e-06	0.902903	SMC3	structural maintenance of chromosomes 3
200821_at	0.001382	1.27e-06	1.42726	LAMP2	lysosomal-associated membrane protein 2
209395_at	0.001382	1.48e-06	2.50129	CHI3L1	chitinase 3-like 1 (cartilage glycoprotein-39)
202311_s_at	0.001382	1.5e-06	2.94554	COL1A1	collagen, type I, alpha 1
211719_x_at	0.001382	1.53e-06	3.17018	FN1	fibronectin 1
209494_s_at	0.001382	1.54e-06	-0.649194	PATZ1	POZ (BTB) and AT hook containing zinc finger 1
219209_at	0.001382	1.54e-06	0.916798	IFIH1	interferon induced with helicase C domain 1
205479_s_at	0.001382	1.62e-06	1.59069	PLAU	plasminogen activator, urokinase
202760_s_at	0.001382	1.62e-06	1.49955	PALM2-AKAP2///AKAP2	PALM2-AKAP2 readthrough///A kinase (PRKA) anchor protein 2
212460_at	0.001382	1.67e-06	1.27609	SPTSSA	serine palmitoyltransferase, small subunit A
200755_s_at	0.001508	1.91e-06	0.882729	CALU	calumenin
212671_s_at	0.001508	1.96e-06	2.22236	HLA-DQA2///HLA-DQA1	major histocompatibility complex, class II, DQ alpha 2///major histocompatibility complex, class II, DQ alpha 1
221773_at	0.001509	2.05e-06	1.5687	ELK3	ELK3, ETS-domain protein (SRF accessory protein 2)
202620_s_at	0.001509	2.15e-06	1.9744	PLOD2	procollagen-lysine, 2-oxoglutarate 5-dioxygenase 2
203741_s_at	0.001509	2.17e-06	1.25553	ADCY7	adenylate cyclase 7
200798_x_at	0.001532	2.4e-06	1.31866	MCL1	myeloid cell leukemia 1
212354_at	0.001532	2.5e-06	2.6748	SULF1	sulfatase 1
204094_s_at	0.001532	2.53e-06	1.29463	TSC22D2	TSC22 domain family, member 2
202006_at	0.001532	2.61e-06	1.16639	PTPN12	protein tyrosine phosphatase, non-receptor type 12
215034_s_at	0.001532	2.69e-06	2.46222	TM4SF1	transmembrane 4 L six family member 1
212464_s_at	0.001532	2.71e-06	3.293	FN1	fibronectin 1
206539_s_at	0.001532	2.74e-06	-0.937277	CYP4F12	cytochrome P450, family 4, subfamily F, polypeptide 12
205091_x_at	0.001532	2.75e-06	0.717462	RECQL	RecQ helicase-like
204620_s_at	0.00157	3.02e-06	2.69609	VCAN	versican
202237_at	0.00157	3.12e-06	2.46104	NNMT	nicotinamide N-methyltransferase
221730_at	0.00157	3.21e-06	2.51138	COL5A2	collagen, type V, alpha 2
212531_at	0.00157	3.25e-06	2.48524	LCN2	lipocalin 2
216442_x_at	0.00157	3.28e-06	3.01676	FN1	fibronectin 1
201645_at	0.00157	3.34e-06	1.9492	TNC	tenascin C
200839_s_at	0.00157	3.37e-06	1.31702	CTSB	cathepsin B
201939_at	0.00157	3.5e-06	1.33108	PLK2	polo-like kinase 2
221946_at	0.00157	3.55e-06	-0.496213	C9orf116	chromosome 9 open reading frame 116
202557_at	0.00157	3.6e-06	1.14889	HSPA13	heat shock protein 70kDa family, member 13
202626_s_at	0.00157	3.63e-06	0.94283	LYN	LYN proto-oncogene, Src family tyrosine kinase
201631_s_at	0.00157	3.75e-06	1.71306	IER3	immediate early response 3
217739_s_at	0.00157	3.78e-06	1.5594	NAMPT	nicotinamide phosphoribosyltransferase
201743_at	0.00157	3.8e-06	1.85168	CD14	CD14 molecule
221510_s_at	0.001582	4.02e-06	0.905814	GLS	glutaminase
218468_s_at	0.001582	4.03e-06	2.78316	GREM1	gremlin 1, DAN family BMP antagonist
200606_at	0.001582	4.11e-06	2.11177	DSP	desmoplakin
203561_at	0.001582	4.12e-06	1.55109	FCGR2A	Fc fragment of IgG, low affinity IIa, receptor (CD32)
203574_at	0.001616	4.28e-06	1.37301	NFIL3	nuclear factor, interleukin 3 regulated
202238_s_at	0.00162	4.49e-06	1.77113	NNMT	nicotinamide N-methyltransferase
200782_at	0.00162	4.51e-06	1.66451	ANXA5	annexin A5
211065_x_at	0.00162	4.51e-06	-0.827639	PFKL	phosphofructokinase, liver
200600_at	0.001627	4.6e-06	1.84489	MSN	moesin
201324_at	0.001627	4.8e-06	1.9746	EMP1	epithelial membrane protein 1
204326_x_at	0.001627	4.84e-06	2.04025	MT1X	metallothionein 1X
210626_at	0.001627	4.85e-06	-0.516826	AKAP1	A kinase (PRKA) anchor protein 1
214435_x_at	0.001627	4.92e-06	1.18787	RALA	v-ral simian leukemia viral oncogene homolog A (ras related)
209515_s_at	0.001627	4.97e-06	0.828243	RAB27A	RAB27A, member RAS oncogene family
200958_s_at	0.00163	5.05e-06	1.05847	SDCBP	syndecan binding protein (syntenin)
AFFX-HUMISGF3A/M97935_3_at	0.001634	5.13e-06	1.51201	STAT1	signal transducer and activator of transcription 1, 91kDa
210495_x_at	0.00165	5.31e-06	2.8846	FN1	fibronectin 1
209875_s_at	0.00165	5.38e-06	2.82496	SPP1	secreted phosphoprotein 1
205269_at	0.00165	5.41e-06	1.14234	LCP2	lymphocyte cytosolic protein 2 (SH2 domain containing leukocyte protein of 76kDa)
221502_at	0.001666	5.57e-06	0.740169	KPNA3	karyopherin alpha 3 (importin alpha 4)
214845_s_at	0.001666	5.66e-06	1.00086	CALU	calumenin
212585_at	0.001666	5.74e-06	1.2222	OSBPL8	oxysterol binding protein-like 8
212488_at	0.001666	5.83e-06	2.28794	COL5A1	collagen, type V, alpha 1
201110_s_at	0.001666	5.83e-06	1.67102	THBS1	thrombospondin 1
202443_x_at	0.001722	6.11e-06	0.945954	NOTCH2	notch 2
209386_at	0.001767	6.34e-06	2.46991	TM4SF1	transmembrane 4 L six family member 1
217738_at	0.001822	6.62e-06	1.16314	NAMPT	nicotinamide phosphoribosyltransferase
202998_s_at	0.001854	6.82e-06	1.58874	LOXL2	lysyl oxidase-like 2
206750_at	0.001879	7.07e-06	-0.469877	MAFK	v-maf avian musculoaponeurotic fibrosarcoma oncogene homolog K
203729_at	0.001879	7.09e-06	1.63452	EMP3	epithelial membrane protein 3
209396_s_at	0.001879	7.23e-06	2.6873	CHI3L1	chitinase 3-like 1 (cartilage glycoprotein-39)
202404_s_at	0.001879	7.25e-06	2.87936	COL1A2	collagen, type I, alpha 2
221731_x_at	0.001895	7.49e-06	2.74946	VCAN	versican
218669_at	0.001895	7.54e-06	0.677379	RAP2C	RAP2C, member of RAS oncogene family
201506_at	0.001895	7.57e-06	2.13184	TGFBI	transforming growth factor, beta-induced, 68kDa
203690_at	0.001958	7.94e-06	0.746147	TUBGCP3	tubulin, gamma complex associated protein 3
40560_at	0.001958	8.03e-06	-1.47909	TBX2	T-box 2
201105_at	0.001958	8.08e-06	2.12492	LGALS1	lectin, galactoside-binding, soluble, 1
200599_s_at	0.002056	8.66e-06	0.834008	HSP90B1	heat shock protein 90kDa beta (Grp94), member 1
201761_at	0.002056	8.67e-06	1.86451	MTHFD2	methylenetetrahydrofolate dehydrogenase (NADP+ dependent) 2, methenyltetrahydrofolate cyclohydrolase
212110_at	0.002071	8.83e-06	1.22553	SLC39A14	solute carrier family 39 (zinc transporter), member 14
208788_at	0.002073	9.16e-06	1.29238	ELOVL5	ELOVL fatty acid elongase 5
215076_s_at	0.002073	9.2e-06	2.56285	COL3A1	collagen, type III, alpha 1
212210_at	0.002073	9.2e-06	-0.492089	INTS1	integrator complex subunit 1
211671_s_at	0.002073	9.21e-06	1.39534	NR3C1	nuclear receptor subfamily 3, group C, member 1 (glucocorticoid receptor)
203984_s_at	0.002154	9.71e-06	-0.526184	CASP9	caspase 9, apoptosis-related cysteine peptidase
210845_s_at	0.002154	9.76e-06	1.47508	PLAUR	plasminogen activator, urokinase receptor
202310_s_at	0.002191	1e-05	2.70296	COL1A1	collagen, type I, alpha 1
207933_at	0.002191	1.01e-05	-0.559159	ZP2	zona pellucida glycoprotein 2 (sperm receptor)
203002_at	0.002226	1.04e-05	0.794889	AMOTL2	angiomotin like 2
213572_s_at	0.002226	1.05e-05	1.47935	SERPINB1	serpin peptidase inhibitor, clade B (ovalbumin), member 1
212013_at	0.002232	1.06e-05	1.35871	PXDN	peroxidasin homolog (Drosophila)
210199_at	0.00226	1.09e-05	-0.547236	CRYAA	crystallin, alpha A
218638_s_at	0.002387	1.16e-05	1.68382	SPON2	spondin 2, extracellular matrix protein
213417_at	0.002427	1.19e-05	-2.03682	TBX2	T-box 2
220501_at	0.002486	1.23e-05	-0.486762	ACTL7A	actin-like 7A
201422_at	0.002494	1.24e-05	1.4398	IFI30	interferon, gamma-inducible protein 30
202375_at	0.002494	1.25e-05	1.11738	SEC24D	SEC24 family member D
218704_at	0.002538	1.29e-05	-0.611661	RNF43	ring finger protein 43
209579_s_at	0.002547	1.31e-05	0.86364	MBD4	methyl-CpG binding domain protein 4
218469_at	0.002547	1.31e-05	2.68902	GREM1	gremlin 1, DAN family BMP antagonist
40273_at	0.002569	1.34e-05	-0.609249	SPHK2	sphingosine kinase 2
210042_s_at	0.002592	1.36e-05	1.58448	CTSZ	cathepsin Z
218241_at	0.002615	1.38e-05	0.708902	GOLGA5	golgin A5
213942_at	0.002675	1.43e-05	-0.607525	MEGF6	multiple EGF-like-domains 6
210342_s_at	0.002735	1.47e-05	-0.526509	TPO	thyroid peroxidase
211063_s_at	0.002798	1.52e-05	0.919043	NCK1	NCK adaptor protein 1
210754_s_at	0.002798	1.53e-05	0.787325	LYN	LYN proto-oncogene, Src family tyrosine kinase
212501_at	0.002798	1.55e-05	1.67573	CEBPB	CCAAT/enhancer binding protein (C/EBP), beta
213019_at	0.002798	1.56e-05	0.798366	RANBP6	RAN binding protein 6
209949_at	0.002798	1.59e-05	1.41357	NCF2	neutrophil cytosolic factor 2
201089_at	0.002798	1.59e-05	0.800509	ATP6V1B2	ATPase, H+ transporting, lysosomal 56/58kDa, V1 subunit B2
205993_s_at	0.002798	1.61e-05	-1.04152	TBX2	T-box 2
215049_x_at	0.002798	1.61e-05	1.77899	CD163	CD163 molecule
201744_s_at	0.002798	1.62e-05	2.8581	LUM	lumican
201852_x_at	0.002806	1.64e-05	2.42962	COL3A1	collagen, type III, alpha 1
212489_at	0.002845	1.68e-05	2.15523	COL5A1	collagen, type V, alpha 1
217369_at	0.002845	1.7e-05	0.96855	IGHG1	immunoglobulin heavy constant gamma 1 (G1m marker)
212900_at	0.002845	1.71e-05	0.850083	SEC24A	SEC24 family member A
203936_s_at	0.002845	1.71e-05	2.41232	MMP9	matrix metallopeptidase 9 (gelatinase B, 92kDa gelatinase, 92kDa type IV collagenase)
216311_at	0.002845	1.74e-05	-0.439777	OVOL3	ovo-like zinc finger 3
201012_at	0.002845	1.75e-05	2.34639	ANXA1	annexin A1
201865_x_at	0.002845	1.75e-05	1.0558	NR3C1	nuclear receptor subfamily 3, group C, member 1 (glucocorticoid receptor)
216662_at	0.002845	1.77e-05	-0.522822	MYO7B	myosin VIIB
207173_x_at	0.002845	1.79e-05	2.02408	CDH11	cadherin 11, type 2, OB-cadherin (osteoblast)
206584_at	0.002845	1.79e-05	1.57324	LY96	lymphocyte antigen 96
201020_at	0.002899	1.85e-05	1.03063	YWHAH	tyrosine 3-monooxygenase/tryptophan 5-monooxygenase activation protein, eta
201560_at	0.002899	1.85e-05	2.13296	CLIC4	chloride intracellular channel 4
203414_at	0.00291	1.87e-05	1.68802	MMD	monocyte to macrophage differentiation-associated
211571_s_at	0.003013	1.95e-05	1.91606	VCAN	versican
212917_x_at	0.003013	1.97e-05	0.665613	RECQL	RecQ helicase-like
218559_s_at	0.003013	1.98e-05	1.75772	MAFB	v-maf avian musculoaponeurotic fibrosarcoma oncogene homolog B
206392_s_at	0.003013	1.99e-05	2.49073	RARRES1	retinoic acid receptor responder (tazarotene induced) 1
203477_at	0.003019	2.01e-05	1.99593	COL15A1	collagen, type XV, alpha 1
213195_at	0.003069	2.05e-05	-0.515163	LYRM9	LYR motif containing 9
207956_x_at	0.00329	2.22e-05	0.76105	PDS5B	PDS5, regulator of cohesion maintenance, homolog B (S. cerevisiae)
200887_s_at	0.00329	2.23e-05	1.54485	STAT1	signal transducer and activator of transcription 1, 91kDa
203042_at	0.003292	2.25e-05	1.14026	LAMP2	lysosomal-associated membrane protein 2
221051_s_at	0.003338	2.29e-05	-0.435784	NMRK2	nicotinamide riboside kinase 2
218952_at	0.003403	2.35e-05	-0.682502	PCSK1N	proprotein convertase subtilisin/kexin type 1 inhibitor
204194_at	0.003464	2.41e-05	0.731704	BACH1	BTB and CNC homology 1, basic leucine zipper transcription factor 1
201601_x_at	0.003469	2.44e-05	1.62386	IFITM1	interferon induced transmembrane protein 1
212184_s_at	0.003469	2.45e-05	0.783283	TAB2	TGF-beta activated kinase 1/MAP3K7 binding protein 2
215223_s_at	0.003469	2.46e-05	1.4196	SOD2	superoxide dismutase 2, mitochondrial
217933_s_at	0.003486	2.49e-05	1.17393	LAP3	leucine aminopeptidase 3
209387_s_at	0.003516	2.52e-05	1.81741	TM4SF1	transmembrane 4 L six family member 1
202558_s_at	0.003684	2.66e-05	0.745259	HSPA13	heat shock protein 70kDa family, member 13
202450_s_at	0.003745	2.74e-05	1.86525	CTSK	cathepsin K
201438_at	0.003745	2.74e-05	2.36548	COL6A3	collagen, type VI, alpha 3
211644_x_at	0.003807	2.81e-05	2.82126	IGK///IGKC	immunoglobulin kappa locus///immunoglobulin kappa constant
201060_x_at	0.003807	2.82e-05	1.09348	STOM	stomatin
221320_at	0.003874	2.91e-05	-0.532697	BCL2L10	BCL2-like 10 (apoptosis facilitator)
206025_s_at	0.003874	2.91e-05	1.69715	TNFAIP6	tumor necrosis factor, alpha-induced protein 6
201954_at	0.003874	2.92e-05	1.00537	ARPC1B	actin related protein 2/3 complex, subunit 1B, 41kDa
219787_s_at	0.00391	2.97e-05	0.991007	ECT2	epithelial cell transforming 2
217762_s_at	0.003977	3.04e-05	1.58381	RAB31	RAB31, member RAS oncogene family
205474_at	0.003977	3.05e-05	0.558075	CRLF3	cytokine receptor-like factor 3
221830_at	0.004012	3.1e-05	0.798354	RAP2A	RAP2A, member of RAS oncogene family
211924_s_at	0.004188	3.25e-05	0.991947	PLAUR	plasminogen activator, urokinase receptor
201817_at	0.004304	3.36e-05	0.487915	UBE3C	ubiquitin protein ligase E3C
220488_s_at	0.004308	3.38e-05	-0.492986	BCAS3	breast carcinoma amplified sequence 3
204435_at	0.004311	3.42e-05	0.68019	NUPL1	nucleoporin like 1
211936_at	0.004311	3.43e-05	0.834924	HSPA5	heat shock 70kDa protein 5 (glucose-regulated protein, 78kDa)
203645_s_at	0.004311	3.46e-05	1.70208	CD163	CD163 molecule
203044_at	0.004311	3.47e-05	1.0569	CHSY1	chondroitin sulfate synthase 1
215646_s_at	0.004311	3.5e-05	1.95151	VCAN	versican
204470_at	0.004311	3.52e-05	1.7245	CXCL1	chemokine (C-X-C motif) ligand 1 (melanoma growth stimulating activity, alpha)
218196_at	0.004311	3.53e-05	0.760249	OSTM1	osteopetrosis associated transmembrane protein 1
202643_s_at	0.004311	3.54e-05	0.992666	TNFAIP3	tumor necrosis factor, alpha-induced protein 3
212265_at	0.004381	3.63e-05	0.742452	QKI	QKI, KH domain containing, RNA binding
212012_at	0.004381	3.65e-05	1.52095	PXDN	peroxidasin homolog (Drosophila)
208296_x_at	0.004381	3.67e-05	1.00549	TNFAIP8	tumor necrosis factor, alpha-induced protein 8
204122_at	0.004381	3.69e-05	1.56804	TYROBP	TYRO protein tyrosine kinase binding protein
218140_x_at	0.004381	3.7e-05	0.703168	SRPRB	signal recognition particle receptor, B subunit
204438_at	0.004433	3.8e-05	1.60706	MRC1	mannose receptor, C type 1
203381_s_at	0.004433	3.81e-05	2.10347	APOE	apolipoprotein E
201069_at	0.004433	3.82e-05	1.47166	MMP2	matrix metallopeptidase 2 (gelatinase A, 72kDa gelatinase, 72kDa type IV collagenase)
203060_s_at	0.004433	3.84e-05	1.25508	PAPSS2	3'-phosphoadenosine 5'-phosphosulfate synthase 2
200945_s_at	0.004433	3.85e-05	0.749303	SEC31A	SEC31 homolog A (S. cerevisiae)
52975_at	0.004433	3.86e-05	-0.587378	MVB12B	multivesicular body subunit 12B
214315_x_at	0.004433	3.9e-05	1.22077	CALR	calreticulin
205098_at	0.004433	3.95e-05	0.87654	CCR1	chemokine (C-C motif) receptor 1
212097_at	0.004433	3.95e-05	1.9423	CAV1	caveolin 1, caveolae protein, 22kDa
221059_s_at	0.004433	3.96e-05	1.14301	COTL1	coactosin-like F-actin binding protein 1
202679_at	0.004433	3.96e-05	0.866986	NPC1	Niemann-Pick disease, type C1
217763_s_at	0.004541	4.08e-05	1.49809	RAB31	RAB31, member RAS oncogene family
209732_at	0.004541	4.1e-05	1.31117	CLEC2B	C-type lectin domain family 2, member B
214676_x_at	0.004541	4.12e-05	-0.56701	MUC3A	mucin 3A, cell surface associated
219386_s_at	0.004625	4.25e-05	1.33716	SLAMF8	SLAM family member 8
218086_at	0.004625	4.26e-05	-0.894221	NPDC1	neural proliferation, differentiation and control, 1
208018_s_at	0.004625	4.28e-05	0.967083	HCK	HCK proto-oncogene, Src family tyrosine kinase
202803_s_at	0.004625	4.28e-05	1.39894	ITGB2	integrin, beta 2 (complement component 3 receptor 3 and 4 subunit)
220532_s_at	0.004625	4.3e-05	1.75971	TMEM176B	transmembrane protein 176B
205102_at	0.00464	4.33e-05	-0.729256	TMPRSS2	transmembrane protease, serine 2
203722_at	0.004655	4.37e-05	-1.72152	ALDH4A1	aldehyde dehydrogenase 4 family, member A1
219607_s_at	0.004694	4.42e-05	1.38319	MS4A4A	membrane-spanning 4-domains, subfamily A, member 4A
209250_at	0.004714	4.48e-05	1.35283	DEGS1	delta(4)-desaturase, sphingolipid 1
221505_at	0.004714	4.48e-05	1.4284	ANP32E	acidic (leucine-rich) nuclear phosphoprotein 32 family, member E
200700_s_at	0.004728	4.52e-05	1.00279	KDELR2	KDEL (Lys-Asp-Glu-Leu) endoplasmic reticulum protein retention receptor 2
202693_s_at	0.00474	4.55e-05	1.24322	STK17A	serine/threonine kinase 17a
212377_s_at	0.004792	4.65e-05	0.759325	NOTCH2	notch 2
212205_at	0.004792	4.7e-05	1.23562	H2AFV	H2A histone family, member V
212530_at	0.004792	4.72e-05	0.939722	NEK7	NIMA-related kinase 7
221903_s_at	0.004792	4.72e-05	0.743573	CYLD	cylindromatosis (turban tumor syndrome)
212506_at	0.004792	4.73e-05	0.795502	PICALM	phosphatidylinositol binding clathrin assembly protein
204017_at	0.004792	4.73e-05	1.39525	KDELR3	KDEL (Lys-Asp-Glu-Leu) endoplasmic reticulum protein retention receptor 3
202206_at	0.004822	4.78e-05	0.878776	ARL4C	ADP-ribosylation factor-like 4C
210260_s_at	0.004843	4.83e-05	0.969126	TNFAIP8	tumor necrosis factor, alpha-induced protein 8
51192_at	0.004857	4.86e-05	-1.20548	SSH3	slingshot protein phosphatase 3
202007_at	0.00487	4.95e-05	1.56234	NID1	nidogen 1
203058_s_at	0.00487	4.96e-05	0.820254	PAPSS2	3'-phosphoadenosine 5'-phosphosulfate synthase 2
38398_at	0.00487	4.97e-05	-0.440842	MADD	MAP-kinase activating death domain
205313_at	0.00487	4.98e-05	-0.703878	HNF1B	HNF1 homeobox B
203828_s_at	0.00487	4.98e-05	1.25289	IL32	interleukin 32
201215_at	0.004871	5.03e-05	0.792084	PLS3	plastin 3
221872_at	0.004871	5.05e-05	2.48961	RARRES1	retinoic acid receptor responder (tazarotene induced) 1
205600_x_at	0.004871	5.07e-05	-0.793546	HOXB5	homeobox B5
220280_s_at	0.004871	5.12e-05	-0.3987	ANKMY1	ankyrin repeat and MYND domain containing 1
212445_s_at	0.004871	5.13e-05	-0.93509	NEDD4L	neural precursor cell expressed, developmentally down-regulated 4-like, E3 ubiquitin protein ligase
202625_at	0.004871	5.15e-05	1.17693	LYN	LYN proto-oncogene, Src family tyrosine kinase
200975_at	0.004871	5.15e-05	1.04886	PPT1	palmitoyl-protein thioesterase 1
206831_s_at	0.004871	5.21e-05	-0.604591	ARSD	arylsulfatase D
204475_at	0.004871	5.21e-05	3.34018	MMP1	matrix metallopeptidase 1 (interstitial collagenase)
201522_x_at	0.004871	5.23e-05	-0.849047	SNURF///SNRPN	SNRPN upstream reading frame///small nuclear ribonucleoprotein polypeptide N
202782_s_at	0.004871	5.24e-05	-0.403065	INPP5K	inositol polyphosphate-5-phosphatase K
208581_x_at	0.004871	5.27e-05	1.73875	MT1X	metallothionein 1X
206052_s_at	0.004871	5.27e-05	0.788602	SLBP	stem-loop binding protein
201393_s_at	0.004879	5.32e-05	0.757466	IGF2R	insulin-like growth factor 2 receptor
211116_at	0.004879	5.37e-05	-0.577917	SLC9A2	solute carrier family 9, subfamily A (NHE2, cation proton antiporter 2), member 2
204780_s_at	0.004879	5.38e-05	0.732931	FAS	Fas cell surface death receptor
215407_s_at	0.004879	5.39e-05	-0.82911	ASTN2	astrotactin 2
212857_x_at	0.004879	5.41e-05	1.0838	SUB1	SUB1 homolog (S. cerevisiae)
212160_at	0.004879	5.44e-05	1.06316	XPOT	exportin, tRNA
213187_x_at	0.004879	5.46e-05	0.953788	FTL	ferritin, light polypeptide
210336_x_at	0.004879	5.52e-05	-0.736774	MZF1	myeloid zinc finger 1
217083_at	0.004879	5.54e-05	-0.418457
200743_s_at	0.004879	5.56e-05	0.797802	TPP1	tripeptidyl peptidase I
205757_at	0.004879	5.57e-05	-0.645613	ENTPD5	ectonucleoside triphosphate diphosphohydrolase 5
203382_s_at	0.004879	5.57e-05	1.84161	APOE	apolipoprotein E
212185_x_at	0.004879	5.57e-05	1.73154	MT2A	metallothionein 2A
207767_s_at	0.004879	5.58e-05	-0.575942	EGR4	early growth response 4
200986_at	0.004924	5.66e-05	1.90201	SERPING1	serpin peptidase inhibitor, clade G (C1 inhibitor), member 1
210592_s_at	0.004966	5.73e-05	0.722987	SAT1	spermidine/spermine N1-acetyltransferase 1
201042_at	0.004968	5.77e-05	1.41138	TGM2	transglutaminase 2
217011_at	0.004968	5.77e-05	-0.413217	GBX1	gastrulation brain homeobox 1
216496_s_at	0.005	5.83e-05	-0.487532
202207_at	0.005005	5.86e-05	1.24252	ARL4C	ADP-ribosylation factor-like 4C
209156_s_at	0.00512	6.02e-05	2.67937	COL6A2	collagen, type VI, alpha 2
204464_s_at	0.00512	6.04e-05	1.2625	EDNRA	endothelin receptor type A
205845_at	0.005223	6.19e-05	-0.486596	CACNA1H	calcium channel, voltage-dependent, T type, alpha 1H subunit
215548_s_at	0.00529	6.3e-05	0.761588	SCFD1	sec1 family domain containing 1
210511_s_at	0.00529	6.34e-05	2.17785	INHBA	inhibin, beta A
219739_at	0.00529	6.35e-05	-0.687863	RNF186	ring finger protein 186
214022_s_at	0.00529	6.36e-05	1.48756	IFITM1	interferon induced transmembrane protein 1
219073_s_at	0.005448	6.61e-05	0.896382	OSBPL10	oxysterol binding protein-like 10
212264_s_at	0.005448	6.64e-05	0.723498	WAPAL	wings apart-like homolog (Drosophila)
218871_x_at	0.005448	6.67e-05	0.770244	CSGALNACT2	chondroitin sulfate N-acetylgalactosaminyltransferase 2
208782_at	0.005448	6.68e-05	1.35453	FSTL1	follistatin-like 1
210043_at	0.005448	6.7e-05	-0.497387	FRMD8	FERM domain containing 8
202759_s_at	0.005448	6.7e-05	0.946783	PALM2-AKAP2///AKAP2	PALM2-AKAP2 readthrough///A kinase (PRKA) anchor protein 2
48117_at	0.00545	6.73e-05	-0.435834	CCDC101	coiled-coil domain containing 101
221133_s_at	0.005515	6.84e-05	-0.424591	CLDN18	claudin 18
208012_x_at	0.005515	6.86e-05	0.675382	SP110	SP110 nuclear body protein
202953_at	0.005521	6.89e-05	1.80064	C1QB	complement component 1, q subcomponent, B chain
204259_at	0.005569	6.97e-05	2.02533	MMP7	matrix metallopeptidase 7 (matrilysin, uterine)
209272_at	0.005603	7.04e-05	0.811633	NAB1	NGFI-A binding protein 1 (EGR1 binding protein 1)
221454_at	0.005687	7.17e-05	-0.427079	BOK	BCL2-related ovarian killer
210111_s_at	0.005733	7.3e-05	0.746667	KLHDC10	kelch domain containing 10
201176_s_at	0.005733	7.31e-05	0.604443	ARCN1	archain 1
213275_x_at	0.005733	7.31e-05	1.04017	CTSB	cathepsin B
208636_at	0.005733	7.33e-05	1.55736	ACTN1	actinin, alpha 1
217764_s_at	0.005809	7.46e-05	1.52991	RAB31	RAB31, member RAS oncogene family
202627_s_at	0.005818	7.49e-05	1.33704	SERPINE1	serpin peptidase inhibitor, clade E (nexin, plasminogen activator inhibitor type 1), member 1
201315_x_at	0.005837	7.57e-05	1.19308	IFITM2	interferon induced transmembrane protein 2
215730_at	0.005837	7.57e-05	-0.364974	VGLL1	vestigial-like family member 1
201102_s_at	0.005843	7.6e-05	-0.617502	PFKL	phosphofructokinase, liver
220139_at	0.005866	7.66e-05	-0.453438	DNMT3L	DNA (cytosine-5-)-methyltransferase 3-like
214532_x_at	0.00598	7.87e-05	-0.604388	POU5F1B	POU class 5 homeobox 1B
211962_s_at	0.00598	7.9e-05	0.971022	ZFP36L1	ZFP36 ring finger protein-like 1
201266_at	0.00598	7.9e-05	1.30614	TXNRD1	thioredoxin reductase 1
204774_at	0.00598	7.92e-05	1.14636	EVI2A	ecotropic viral integration site 2A
204232_at	0.005984	7.97e-05	1.36854	FCER1G	Fc fragment of IgE, high affinity I, receptor for; gamma polypeptide
202211_at	0.005984	7.98e-05	0.870554	ARFGAP3	ADP-ribosylation factor GTPase activating protein 3
213274_s_at	0.006032	8.07e-05	1.1178	CTSB	cathepsin B
204725_s_at	0.00606	8.13e-05	0.672418	NCK1	NCK adaptor protein 1
212353_at	0.006061	8.17e-05	1.78215	SULF1	sulfatase 1
202403_s_at	0.006061	8.19e-05	2.08766	COL1A2	collagen, type I, alpha 2
209924_at	0.006063	8.22e-05	1.39365	CCL18	chemokine (C-C motif) ligand 18 (pulmonary and activation-regulated)
211368_s_at	0.006081	8.27e-05	1.00162	CASP1	caspase 1, apoptosis-related cysteine peptidase
218823_s_at	0.006165	8.41e-05	0.628776	KCTD9	potassium channel tetramerization domain containing 9
220630_s_at	0.006232	8.53e-05	-0.507664	CHIA	chitinase, acidic
202911_at	0.006232	8.59e-05	0.762822	MSH6	mutS homolog 6
218854_at	0.006232	8.59e-05	1.41083	DSE	dermatan sulfate epimerase
222100_at	0.006243	8.63e-05	-0.444414	CYP2E1	cytochrome P450, family 2, subfamily E, polypeptide 1
202917_s_at	0.006243	8.67e-05	3.89688	S100A8	S100 calcium binding protein A8
AFFX-TrpnX-M_at	0.006243	8.68e-05	-0.392582
219057_at	0.00625	8.74e-05	-0.421563	RABEP2	rabaptin, RAB GTPase binding effector protein 2
204174_at	0.00625	8.75e-05	1.2118	ALOX5AP	arachidonate 5-lipoxygenase-activating protein
41856_at	0.006266	8.81e-05	-0.52846	UNC5B	unc-5 homolog B (C. elegans)
212979_s_at	0.006266	8.83e-05	0.618531	FAM115A	family with sequence similarity 115, member A
202829_s_at	0.00629	8.89e-05	0.813414	VAMP7	vesicle-associated membrane protein 7
215176_x_at	0.006315	9e-05	3.26437	IGK///IGKC	immunoglobulin kappa locus///immunoglobulin kappa constant
211099_s_at	0.006315	9.02e-05	-0.477619	CNGB1	cyclic nucleotide gated channel beta 1
213923_at	0.006315	9.03e-05	0.989611	RAP2B	RAP2B, member of RAS oncogene family
210427_x_at	0.006315	9.04e-05	1.07931	ANXA2	annexin A2
209514_s_at	0.006372	9.15e-05	0.623931	RAB27A	RAB27A, member RAS oncogene family
203325_s_at	0.006374	9.21e-05	1.73618	COL5A1	collagen, type V, alpha 1
206996_x_at	0.006374	9.23e-05	-0.55153	CACNB1	calcium channel, voltage-dependent, beta 1 subunit
202413_s_at	0.006374	9.27e-05	1.19881	USP1	ubiquitin specific peptidase 1
212067_s_at	0.006374	9.29e-05	1.62992	C1R	complement component 1, r subcomponent
208816_x_at	0.006374	9.3e-05	0.978129	ANXA2P2	annexin A2 pseudogene 2
201666_at	0.006523	9.57e-05	1.34639	TIMP1	TIMP metallopeptidase inhibitor 1
217972_at	0.006523	9.57e-05	0.643473	CHCHD3	coiled-coil-helix-coiled-coil-helix domain containing 3
213580_at	0.006581	9.69e-05	-0.42474	CREBZF	CREB/ATF bZIP transcription factor
220073_s_at	0.006609	9.76e-05	-0.710401	PLEKHG6	pleckstrin homology domain containing, family G (with RhoGef domain) member 6
213441_x_at	0.006627	9.81e-05	-0.389406	SPDEF	SAM pointed domain containing ETS transcription factor
213056_at	0.006667	9.9e-05	0.999354	FRMD4B	FERM domain containing 4B
204784_s_at	0.006676	9.97e-05	1.07013	MLF1	myeloid leukemia factor 1
214208_at	0.006676	9.98e-05	-0.482974	KLHL35	kelch-like family member 35
221898_at	0.006691	0.0001	1.12866	PDPN	podoplanin
200891_s_at	0.006707	0.000101	0.864395	SSR1	signal sequence receptor, alpha
201426_s_at	0.006707	0.000101	1.62657	VIM	vimentin
209230_s_at	0.006707	0.000101	1.09779	NUPR1	nuclear protein, transcriptional regulator, 1
203324_s_at	0.006709	0.000102	1.71797	CAV2	caveolin 2
208806_at	0.006727	0.000103	-0.499367	CHD3	chromodomain helicase DNA binding protein 3
200872_at	0.006727	0.000103	1.71672	S100A10	S100 calcium binding protein A10
216834_at	0.00683	0.000105	1.79863	RGS1	regulator of G-protein signaling 1
203041_s_at	0.006851	0.000105	1.09904	LAMP2	lysosomal-associated membrane protein 2
208514_at	0.006887	0.000106	-0.515413	KCNE1	potassium voltage-gated channel, Isk-related family, member 1
220330_s_at	0.006887	0.000107	1.28959	SAMSN1	SAM domain, SH3 domain and nuclear localization signals 1
212741_at	0.006887	0.000107	-1.59567	MAOA	monoamine oxidase A
207584_at	0.006887	0.000107	-0.429476	LPA	lipoprotein, Lp(a)
219052_at	0.006887	0.000107	-0.438764	HPS6	Hermansky-Pudlak syndrome 6
61734_at	0.006887	0.000108	0.732501	RCN3	reticulocalbin 3, EF-hand calcium binding domain
221822_at	0.006887	0.000108	-0.40353	CCDC101	coiled-coil domain containing 101
200762_at	0.006887	0.000108	1.30856	DPYSL2	dihydropyrimidinase-like 2
203444_s_at	0.006905	0.000109	-0.459854	MTA2	metastasis associated 1 family, member 2
204399_s_at	0.006907	0.000109	-0.608343	EML2	echinoderm microtubule associated protein like 2
219049_at	0.006938	0.00011	1.14236	CSGALNACT1	chondroitin sulfate N-acetylgalactosaminyltransferase 1
211075_s_at	0.006939	0.00011	1.27175	CD47	CD47 molecule
212473_s_at	0.006939	0.000111	1.13916	MICAL2	microtubule associated monooxygenase, calponin and LIM domain containing 2
220510_at	0.006939	0.000111	-0.833085	RHBG	Rh family, B glycoprotein (gene/pseudogene)
48580_at	0.007004	0.000112	-0.464618	CXXC1	CXXC finger protein 1
202202_s_at	0.007032	0.000113	1.41408	LAMA4	laminin, alpha 4
213857_s_at	0.00704	0.000113	1.20983	CD47	CD47 molecule
210905_x_at	0.007168	0.000116	-0.540306	POU5F1P4	POU class 5 homeobox 1 pseudogene 4
202897_at	0.007178	0.000116	0.907573	SIRPA	signal-regulatory protein alpha
212768_s_at	0.007261	0.000118	2.80441	OLFM4	olfactomedin 4
214840_at	0.007276	0.000119	-0.406389	TOM1L2	target of myb1-like 2 (chicken)
207048_at	0.007276	0.000119	-0.481157	SLC6A11	solute carrier family 6 (neurotransmitter transporter), member 11
216344_at	0.007309	0.00012	-0.382761	NPHP4	nephronophthisis 4
200698_at	0.007316	0.00012	0.959657	KDELR2	KDEL (Lys-Asp-Glu-Leu) endoplasmic reticulum protein retention receptor 2
218986_s_at	0.007347	0.000121	0.935778	DDX60	DEAD (Asp-Glu-Ala-Asp) box polypeptide 60
205689_at	0.007351	0.000121	-0.661805	PCNXL2	pecanex-like 2 (Drosophila)
200629_at	0.007386	0.000122	1.47254	WARS	tryptophanyl-tRNA synthetase
213988_s_at	0.007531	0.000125	0.626227	SAT1	spermidine/spermine N1-acetyltransferase 1
216402_at	0.007531	0.000126	-0.415143	SEC14L4	SEC14-like 4 (S. cerevisiae)
213503_x_at	0.007531	0.000126	0.99871	ANXA2	annexin A2
205916_at	0.007531	0.000126	4.23973	S100A7	S100 calcium binding protein A7
212203_x_at	0.007531	0.000126	1.19777	IFITM3	interferon induced transmembrane protein 3
203320_at	0.007531	0.000127	0.769151	SH2B3	SH2B adaptor protein 3
214619_at	0.007591	0.000128	-0.457786	CRHR1	corticotropin releasing hormone receptor 1
209746_s_at	0.007593	0.000129	-0.43686	COQ7	coenzyme Q7 homolog, ubiquinone (yeast)
214898_x_at	0.007593	0.000129	-0.538049	MUC3B	mucin 3B, cell surface associated
210581_x_at	0.007603	0.000129	-0.573658	PATZ1	POZ (BTB) and AT hook containing zinc finger 1
218232_at	0.007613	0.00013	1.68138	C1QA	complement component 1, q subcomponent, A chain
213416_at	0.007803	0.000134	0.84857	ITGA4	integrin, alpha 4 (antigen CD49D, alpha 4 subunit of VLA-4 receptor)
AFFX-r2-Bs-phe-3_at	0.007803	0.000134	-0.404544
218422_s_at	0.007803	0.000134	0.670024	RBM26	RNA binding motif protein 26
200934_at	0.007817	0.000135	0.99622	DEK	DEK proto-oncogene
202400_s_at	0.007817	0.000135	-0.388275	SRF	serum response factor (c-fos serum response element-binding transcription factor)
214669_x_at	0.007817	0.000135	2.55572	IGKC	immunoglobulin kappa constant
205596_s_at	0.007825	0.000136	1.00363	SMURF2	SMAD specific E3 ubiquitin protein ligase 2
209267_s_at	0.007935	0.000138	1.37731	SLC39A8	solute carrier family 39 (zinc transporter), member 8
206026_s_at	0.007958	0.000139	1.1645	TNFAIP6	tumor necrosis factor, alpha-induced protein 6
206691_s_at	0.007958	0.000139	-0.433156	PDIA2	protein disulfide isomerase family A, member 2
179_at	0.008031	0.000141	-0.59075	DTX2P1-UPK3BP1-PMS2P11	DTX2P1-UPK3BP1-PMS2P11 readthrough transcribed pseudogene
212958_x_at	0.008057	0.000142	0.971918	PAM	peptidylglycine alpha-amidating monooxygenase
207630_s_at	0.008099	0.000143	0.452765	CREM	cAMP responsive element modulator
218058_at	0.008118	0.000144	-0.687452	CXXC1	CXXC finger protein 1
217216_x_at	0.008118	0.000144	-0.393289	MLH3	mutL homolog 3
201153_s_at	0.008118	0.000144	1.02769	MBNL1	muscleblind-like splicing regulator 1
200077_s_at	0.008147	0.000145	0.397731	OAZ1	ornithine decarboxylase antizyme 1
219314_s_at	0.008152	0.000146	-0.451367	ZNF219	zinc finger protein 219
200797_s_at	0.008152	0.000146	0.783183	MCL1	myeloid cell leukemia 1
219919_s_at	0.008152	0.000147	-1.18039	SSH3	slingshot protein phosphatase 3
218345_at	0.008152	0.000147	1.09572	TMEM176A	transmembrane protein 176A
210105_s_at	0.008279	0.000149	0.976982	FYN	FYN proto-oncogene, Src family tyrosine kinase
207243_s_at	0.00835	0.000151	0.648227	CALM2	calmodulin 2 (phosphorylase kinase, delta)
209609_s_at	0.00835	0.000151	0.937672	MRPL9	mitochondrial ribosomal protein L9
204319_s_at	0.008401	0.000153	0.94509	RGS10	regulator of G-protein signaling 10
204533_at	0.008428	0.000154	1.83597	CXCL10	chemokine (C-X-C motif) ligand 10
203535_at	0.008428	0.000154	2.77054	S100A9	S100 calcium binding protein A9
219241_x_at	0.008466	0.000155	-1.09396	SSH3	slingshot protein phosphatase 3
213462_at	0.008478	0.000156	-0.884989	NPAS2	neuronal PAS domain protein 2
213404_s_at	0.008501	0.000157	0.796555	RHEB	Ras homolog enriched in brain
214536_at	0.008501	0.000157	-0.424929	SLURP1	secreted LY6/PLAUR domain containing 1
214503_x_at	0.008523	0.000158	-0.407842	GPR135	G protein-coupled receptor 135
206391_at	0.008569	0.000159	1.85958	RARRES1	retinoic acid receptor responder (tazarotene induced) 1
214924_s_at	0.008569	0.000159	-1.42068	TRAK1	trafficking protein, kinesin binding 1
202673_at	0.008579	0.00016	0.960381	DPM1	dolichyl-phosphate mannosyltransferase polypeptide 1, catalytic subunit
205019_s_at	0.008595	0.000161	-1.1107	VIPR1	vasoactive intestinal peptide receptor 1
203793_x_at	0.008595	0.000161	-0.402684	PCGF2	polycomb group ring finger 2
200665_s_at	0.008595	0.000161	1.77066	SPARC	secreted protein, acidic, cysteine-rich (osteonectin)
205360_at	0.008625	0.000162	-0.464141
209291_at	0.008641	0.000163	-1.63796	ID4	inhibitor of DNA binding 4, dominant negative helix-loop-helix protein
205163_at	0.008697	0.000164	-0.432573	MYLPF	myosin light chain, phosphorylatable, fast skeletal muscle
209969_s_at	0.008721	0.000166	1.35355	STAT1	signal transducer and activator of transcription 1, 91kDa
39548_at	0.008721	0.000166	-0.552192	NPAS2	neuronal PAS domain protein 2
205418_at	0.008721	0.000166	-0.502985	FES	FES proto-oncogene, tyrosine kinase
206723_s_at	0.008738	0.000167	-0.691088	LPAR2	lysophosphatidic acid receptor 2
215149_at	0.008774	0.000168	-0.48798
204954_s_at	0.008827	0.000169	-0.471999	DYRK1B	dual-specificity tyrosine-(Y)-phosphorylation regulated kinase 1B
209580_s_at	0.008827	0.00017	0.675363	MBD4	methyl-CpG binding domain protein 4
202369_s_at	0.008827	0.00017	0.598501	TRAM2	translocation associated membrane protein 2
216290_x_at	0.008928	0.000173	-0.40508
202079_s_at	0.008928	0.000173	-1.08703	TRAK1	trafficking protein, kinesin binding 1
202628_s_at	0.008928	0.000173	1.35608	SERPINE1	serpin peptidase inhibitor, clade E (nexin, plasminogen activator inhibitor type 1), member 1
218092_s_at	0.00899	0.000175	0.631567	AGFG1	ArfGAP with FG repeats 1
212841_s_at	0.00899	0.000176	-1.70307	PPFIBP2	PTPRF interacting protein, binding protein 2 (liprin beta 2)
208766_s_at	0.00899	0.000176	0.649493	HNRNPR	heterogeneous nuclear ribonucleoprotein R
219337_at	0.00899	0.000177	-0.436005	C1orf159	chromosome 1 open reading frame 159
203380_x_at	0.00899	0.000177	-0.742753	SRSF5	serine/arginine-rich splicing factor 5
202283_at	0.00899	0.000177	1.46501	SERPINF1	serpin peptidase inhibitor, clade F (alpha-2 antiplasmin, pigment epithelium derived factor), member 1
211490_at	0.00899	0.000177	-0.550442	ADRA1A	adrenoceptor alpha 1A
218872_at	0.00899	0.000178	-1.94612	TESC	tescalcin
204279_at	0.009057	0.000179	1.47142	PSMB9	proteasome (prosome, macropain) subunit, beta type, 9
217887_s_at	0.009057	0.00018	0.473122	EPS15	epidermal growth factor receptor pathway substrate 15
211678_s_at	0.009057	0.000181	0.663812	RNF114	ring finger protein 114
50376_at	0.009057	0.000181	-0.390403	ZNF444	zinc finger protein 444
204363_at	0.009057	0.000181	1.62016	F3	coagulation factor III (thromboplastin, tissue factor)
217349_s_at	0.009057	0.000181	-0.620687	PRICKLE3	prickle homolog 3 (Drosophila)
205601_s_at	0.00907	0.000182	-0.916524	HOXB5	homeobox B5
205754_at	0.00907	0.000182	-0.441049	F2	coagulation factor II (thrombin)
204135_at	0.009116	0.000184	1.41925	FILIP1L	filamin A interacting protein 1-like
213040_s_at	0.009116	0.000184	-0.89675	NPTXR	neuronal pentraxin receptor
201317_s_at	0.009144	0.000185	0.763878	PSMA2	proteasome (prosome, macropain) subunit, alpha type, 2
215938_s_at	0.009144	0.000185	-0.51014	PLA2G6	phospholipase A2, group VI (cytosolic, calcium-independent)
220499_at	0.009196	0.000187	-0.376663	FNDC8	fibronectin type III domain containing 8
204619_s_at	0.009222	0.000188	1.33759	VCAN	versican
202336_s_at	0.009321	0.00019	1.24986	PAM	peptidylglycine alpha-amidating monooxygenase
202366_at	0.009338	0.000191	-0.465634	ACADS	acyl-CoA dehydrogenase, C-2 to C-3 short chain
220592_at	0.009338	0.000193	-0.448448	CCDC40	coiled-coil domain containing 40
202930_s_at	0.009338	0.000193	0.910245	SUCLA2	succinate-CoA ligase, ADP-forming, beta subunit
52169_at	0.009338	0.000193	-0.396216	STRADA	STE20-related kinase adaptor alpha
201590_x_at	0.009338	0.000193	0.940902	ANXA2	annexin A2
208133_at	0.009338	0.000193	-0.380568	RFC1	replication factor C (activator 1) 1, 145kDa
218795_at	0.009347	0.000194	-0.974141	ACP6	acid phosphatase 6, lysophosphatidic
215568_x_at	0.009347	0.000195	-0.505277	LYPLA2P1///LYPLA2	lysophospholipase II pseudogene 1///lysophospholipase II
200628_s_at	0.009347	0.000195	1.38804	WARS	tryptophanyl-tRNA synthetase
207139_at	0.009356	0.000196	-0.41	ATP4A	ATPase, H+/K+ exchanging, alpha polypeptide
217237_at	0.009356	0.000196	-0.412709	ADAM3B	ADAM metallopeptidase domain 3B (pseudogene)
200608_s_at	0.009356	0.000196	0.850748	RAD21	RAD21 homolog (S. pombe)
218802_at	0.009356	0.000197	0.859426	CCDC109B	coiled-coil domain containing 109B
219755_at	0.009388	0.000198	-0.386631	CBX8	chromobox homolog 8
203471_s_at	0.009389	0.000198	0.851778	PLEK	pleckstrin
215255_at	0.009396	0.000199	-0.450659	IGSF9B	immunoglobulin superfamily, member 9B
221676_s_at	0.009414	0.000199	0.916344	CORO1C	coronin, actin binding protein, 1C
221109_at	0.009414	0.0002	-0.418498	LOC100506571	uncharacterized LOC100506571
220235_s_at	0.009455	0.000201	0.760447	LRIF1	ligand dependent nuclear receptor interacting factor 1
221049_s_at	0.009507	0.000203	-0.382349	POLL	polymerase (DNA directed), lambda
201170_s_at	0.009545	0.000204	1.48067	BHLHE40	basic helix-loop-helix family, member e40
207191_s_at	0.009545	0.000204	1.22579	ISLR	immunoglobulin superfamily containing leucine-rich repeat
218677_at	0.009581	0.000206	1.46803	S100A14	S100 calcium binding protein A14
203416_at	0.009581	0.000206	1.14887	CD53	CD53 molecule
206901_at	0.009603	0.000208	-0.399479	C19orf57	chromosome 19 open reading frame 57
213900_at	0.009603	0.000208	-0.689178	FAM189A2	family with sequence similarity 189, member A2
209263_x_at	0.009603	0.000209	0.726213	TSPAN4	tetraspanin 4
217669_s_at	0.009603	0.000209	-0.42916	AKAP6	A kinase (PRKA) anchor protein 6
209730_at	0.009603	0.000209	-0.606854	SEMA3F	sema domain, immunoglobulin domain (Ig), short basic domain, secreted, (semaphorin) 3F
221357_at	0.009603	0.000209	-0.464011	CHRM4	cholinergic receptor, muscarinic 4
218657_at	0.009603	0.000209	-1.10629	RAPGEFL1	Rap guanine nucleotide exchange factor (GEF)-like 1
203808_at	0.009669	0.000212	-0.429541	AKT2	v-akt murine thymoma viral oncogene homolog 2
57163_at	0.009669	0.000212	-0.550899	ELOVL1	ELOVL fatty acid elongase 1
202686_s_at	0.009674	0.000212	1.50913	AXL	AXL receptor tyrosine kinase
205786_s_at	0.009705	0.000213	1.11036	ITGAM	integrin, alpha M (complement component 3 receptor 3 subunit)
214031_s_at	0.009719	0.000214	-0.583622	KRT7	keratin 7
202619_s_at	0.009782	0.000216	1.40297	PLOD2	procollagen-lysine, 2-oxoglutarate 5-dioxygenase 2
204625_s_at	0.009841	0.000218	-0.466095	ITGB3	integrin, beta 3 (platelet glycoprotein IIIa, antigen CD61)
209955_s_at	0.009841	0.000218	1.50395	FAP	fibroblast activation protein, alpha
212788_x_at	0.009842	0.000219	0.669833	FTL	ferritin, light polypeptide
222261_at	0.00992	0.000221	-0.386885	TLDC1	TBC/LysM-associated domain containing 1
208477_at	0.00992	0.000221	-0.457724	KCNC1	potassium voltage-gated channel, Shaw-related subfamily, member 1
203102_s_at	0.00992	0.000222	0.872684	MGAT2	mannosyl (alpha-1,6-)-glycoprotein beta-1,2-N-acetylglucosaminyltransferase
209264_s_at	0.00992	0.000223	1.05346	TSPAN4	tetraspanin 4
205114_s_at	0.00992	0.000224	1.21766	CCL3L3///CCL3L1///CCL3	chemokine (C-C motif) ligand 3-like 3///chemokine (C-C motif) ligand 3-like 1///chemokine (C-C motif) ligand 3
203066_at	0.00992	0.000224	1.23901	CHST15	carbohydrate (N-acetylgalactosamine 4-sulfate 6-O) sulfotransferase 15
210820_x_at	0.00992	0.000224	-0.447535	COQ7	coenzyme Q7 homolog, ubiquinone (yeast)
215108_x_at	0.00992	0.000224	-2.085	TOX3	TOX high mobility group box family member 3
214453_s_at	0.00992	0.000225	1.13252	IFI44	interferon-induced protein 44
205853_at	0.00992	0.000225	-0.471472	ZBTB7B	zinc finger and BTB domain containing 7B
204439_at	0.00992	0.000226	1.39254	IFI44L	interferon-induced protein 44-like
212010_s_at	0.00992	0.000226	0.736519	CDV3	CDV3 homolog (mouse)
221541_at	0.010046	0.000229	1.10141	CRISPLD2	cysteine-rich secretory protein LCCL domain containing 2
204415_at	0.010046	0.000229	1.33147	IFI6	interferon, alpha-inducible protein 6
220967_s_at	0.010057	0.00023	-0.407156	ZNF696	zinc finger protein 696
213821_s_at	0.010057	0.000231	-0.455024	IDS	iduronate 2-sulfatase
212268_at	0.010062	0.000231	1.62685	SERPINB1	serpin peptidase inhibitor, clade B (ovalbumin), member 1
217601_at	0.010077	0.000232	-0.403886	NUP188	nucleoporin 188kDa
218924_s_at	0.010088	0.000233	0.547399	CTBS	chitobiase, di-N-acetyl-
218881_s_at	0.01009	0.000233	-0.513015	FOSL2	FOS-like antigen 2
202499_s_at	0.010101	0.000234	1.68451	SLC2A3	solute carrier family 2 (facilitated glucose transporter), member 3
205605_at	0.010101	0.000234	-0.511928	HOXD9	homeobox D9
207785_s_at	0.010112	0.000235	0.72862	RBPJ	recombination signal binding protein for immunoglobulin kappa J region
201792_at	0.010166	0.000237	1.62657	AEBP1	AE binding protein 1
221631_at	0.010208	0.000239	-0.454126	CACNA1I	calcium channel, voltage-dependent, T type, alpha 1I subunit
216426_at	0.010208	0.000239	-0.368622
AFFX-HUMISGF3A/M97935_MB_at	0.010216	0.000239	0.824426	STAT1	signal transducer and activator of transcription 1, 91kDa
203571_s_at	0.010216	0.00024	-1.90928	ADIRF	adipogenesis regulatory factor
211668_s_at	0.010326	0.000243	1.33421	PLAU	plasminogen activator, urokinase
206305_s_at	0.010341	0.000244	-0.418181	C8A	complement component 8, alpha polypeptide
208472_at	0.010387	0.000245	-0.383109	IKZF4	IKAROS family zinc finger 4 (Eos)
213508_at	0.010415	0.000246	0.712449	SPTSSA	serine palmitoyltransferase, small subunit A
211552_s_at	0.010467	0.000248	-0.998639	ALDH4A1	aldehyde dehydrogenase 4 family, member A1
201721_s_at	0.010467	0.000248	1.41289	LAPTM5	lysosomal protein transmembrane 5
35666_at	0.010556	0.000251	-0.685782	SEMA3F	sema domain, immunoglobulin domain (Ig), short basic domain, secreted, (semaphorin) 3F
204858_s_at	0.010556	0.000252	1.00248	TYMP	thymidine phosphorylase
208975_s_at	0.010556	0.000252	0.546962	KPNB1	karyopherin (importin) beta 1
217149_x_at	0.010565	0.000253	-0.39953	TNK1	tyrosine kinase, non-receptor, 1
214404_x_at	0.010647	0.000255	-0.398847	SPDEF	SAM pointed domain containing ETS transcription factor
203759_at	0.010659	0.000256	-0.755447	ST3GAL4	ST3 beta-galactoside alpha-2,3-sialyltransferase 4
218627_at	0.010661	0.000256	0.680628	DRAM1	DNA-damage regulated autophagy modulator 1
212344_at	0.010661	0.000257	1.32766	SULF1	sulfatase 1
206571_s_at	0.010661	0.000257	0.811871	MAP4K4	mitogen-activated protein kinase kinase kinase kinase 4
217290_at	0.010683	0.000258	-0.454935
209800_at	0.010755	0.000261	2.76784	KRT16	keratin 16
202637_s_at	0.010757	0.000261	0.633422	ICAM1	intercellular adhesion molecule 1
218718_at	0.010812	0.000263	1.60351	PDGFC	platelet derived growth factor C
202761_s_at	0.010812	0.000263	0.788247	SYNE2	spectrin repeat containing, nuclear envelope 2
213760_s_at	0.010825	0.000264	-0.359881	ZNF330	zinc finger protein 330
212256_at	0.01089	0.000266	1.1155	GALNT10	polypeptide N-acetylgalactosaminyltransferase 10
213559_s_at	0.010961	0.000269	-0.381227	ZNF467	zinc finger protein 467
205795_at	0.010975	0.000269	-0.69759	NRXN3	neurexin 3
206024_at	0.010994	0.00027	-0.470793	HPD	4-hydroxyphenylpyruvate dioxygenase
216321_s_at	0.011006	0.000271	1.02567	NR3C1	nuclear receptor subfamily 3, group C, member 1 (glucocorticoid receptor)
202411_at	0.011006	0.000272	2.1941	IFI27	interferon, alpha-inducible protein 27
219118_at	0.011047	0.000273	1.30024	FKBP11	FK506 binding protein 11, 19 kDa
202084_s_at	0.011157	0.000276	0.643753	SEC14L1	SEC14-like 1 (S. cerevisiae)
200982_s_at	0.011224	0.000279	1.16958	ANXA6	annexin A6
214774_x_at	0.011224	0.000279	-2.52715	TOX3	TOX high mobility group box family member 3
220990_s_at	0.011295	0.000281	1.06228	MIR21///VMP1	microRNA 21///vacuole membrane protein 1
202488_s_at	0.011303	0.000282	-1.00309	FXYD3	FXYD domain containing ion transport regulator 3
205798_at	0.01132	0.000283	0.959313	IL7R	interleukin 7 receptor
221455_s_at	0.01132	0.000283	-0.341631	WNT3	wingless-type MMTV integration site family, member 3
203451_at	0.011468	0.000288	-0.429351	LDB1	LIM domain binding 1
216882_s_at	0.011468	0.000288	-0.393473	NEBL	nebulette
202644_s_at	0.011468	0.000289	1.07088	TNFAIP3	tumor necrosis factor, alpha-induced protein 3
209762_x_at	0.011468	0.000289	0.636791	SP110	SP110 nuclear body protein
214302_x_at	0.011488	0.00029	-0.459529	GJC2	gap junction protein, gamma 2, 47kDa
214134_at	0.011493	0.000291	-0.427591	KIAA1211L	KIAA1211-like
206394_at	0.011493	0.000291	-0.484953	MYBPC2	myosin binding protein C, fast type
218668_s_at	0.011578	0.000294	0.482711	RAP2C	RAP2C, member of RAS oncogene family
217199_s_at	0.011702	0.000298	-0.356033	STAT2	signal transducer and activator of transcription 2, 113kDa
213397_x_at	0.011702	0.000298	0.980705	RNASE4	ribonuclease, RNase A family, 4
213751_at	0.011707	0.0003	-0.39533	PPP1R37	protein phosphatase 1, regulatory subunit 37
213196_at	0.011707	0.0003	-0.364988	ZNF629	zinc finger protein 629
208399_s_at	0.011707	0.0003	-0.454555	EDN3	endothelin 3
221253_s_at	0.011707	0.000301	0.819981	TXNDC5///BLOC1S5	thioredoxin domain containing 5 (endoplasmic reticulum)///biogenesis of lysosomal organelles complex-1, subunit 5, muted
210328_at	0.011883	0.000306	-0.40952	GNMT	glycine N-methyltransferase
205681_at	0.011939	0.000308	1.70837	BCL2A1	BCL2-related protein A1
220658_s_at	0.011939	0.000308	1.03773	ARNTL2	aryl hydrocarbon receptor nuclear translocator-like 2
218840_s_at	0.012076	0.000312	-1.20791	NADSYN1	NAD synthetase 1
215686_x_at	0.012076	0.000313	-0.437533	TFAP2B	transcription factor AP-2 beta (activating enhancer binding protein 2 beta)
214432_at	0.012103	0.000314	-0.49325	ATP1A3	ATPase, Na+/K+ transporting, alpha 3 polypeptide
202664_at	0.012103	0.000314	1.27169	WIPF1	WAS/WASL interacting protein family, member 1
212472_at	0.012166	0.000317	0.951983	MICAL2	microtubule associated monooxygenase, calponin and LIM domain containing 2
212077_at	0.012185	0.000318	1.99559	CALD1	caldesmon 1
212447_at	0.012222	0.000319	0.425851	KBTBD2	kelch repeat and BTB (POZ) domain containing 2
209369_at	0.012427	0.000325	1.71511	ANXA3	annexin A3
218473_s_at	0.012449	0.000326	0.577445	COLGALT1	collagen beta(1-O)galactosyltransferase 1
204813_at	0.012449	0.000327	-0.424009	MAPK10	mitogen-activated protein kinase 10
222119_s_at	0.012472	0.000328	0.674005	FBXO11	F-box protein 11
216023_at	0.012472	0.000329	-0.428547	KDM4B	lysine (K)-specific demethylase 4B
203809_s_at	0.012492	0.00033	-0.458105	AKT2	v-akt murine thymoma viral oncogene homolog 2
202842_s_at	0.012539	0.000332	0.819277	DNAJB9	DnaJ (Hsp40) homolog, subfamily B, member 9
202393_s_at	0.012539	0.000332	1.24268	KLF10	Kruppel-like factor 10
219900_s_at	0.012633	0.000336	-0.393201	ZNF446	zinc finger protein 446
213529_at	0.012633	0.000337	-0.36779	ZNF688	zinc finger protein 688
206214_at	0.012633	0.000337	0.919892	PLA2G7	phospholipase A2, group VII (platelet-activating factor acetylhydrolase, plasma)
200889_s_at	0.012633	0.000337	0.622914	SSR1	signal sequence receptor, alpha
209857_s_at	0.012648	0.000338	-0.52264	SPHK2	sphingosine kinase 2
216854_at	0.012761	0.000342	-0.313354	GDF11	growth differentiation factor 11
202825_at	0.012761	0.000342	-0.5558	SLC25A4	solute carrier family 25 (mitochondrial carrier; adenine nucleotide translocator), member 4
222239_s_at	0.012868	0.000345	0.656269	INTS6	integrator complex subunit 6
205138_s_at	0.012871	0.000346	-0.428097	UST	uronyl-2-sulfotransferase
221301_at	0.012871	0.000347	-0.348097	VWA7	von Willebrand factor A domain containing 7
208370_s_at	0.012871	0.000348	0.812296	RCAN1	regulator of calcineurin 1
206774_at	0.012871	0.000348	-0.409869	FRMPD1	FERM and PDZ domain containing 1
207987_s_at	0.012871	0.000349	-0.365017	GNRH1	gonadotropin-releasing hormone 1 (luteinizing-releasing hormone)
200729_s_at	0.012871	0.000349	0.843446	ACTR2	ARP2 actin-related protein 2 homolog (yeast)
206128_at	0.012871	0.000349	-0.534097	ADRA2C	adrenoceptor alpha 2C
204698_at	0.012883	0.00035	1.26356	ISG20	interferon stimulated exonuclease gene 20kDa
204487_s_at	0.012907	0.000352	-1.00065	KCNQ1	potassium voltage-gated channel, KQT-like subfamily, member 1
215692_s_at	0.012907	0.000352	-0.803813	MPPED2	metallophosphoesterase domain containing 2
208132_x_at	0.012907	0.000353	-0.421644	PRRC2A	proline-rich coiled-coil 2A
202043_s_at	0.01292	0.000354	0.945744	SMS	spermine synthase
212182_at	0.012959	0.000355	-0.454201	NUDT4P1///NUDT4	nudix (nucleoside diphosphate linked moiety X)-type motif 4 pseudogene 1///nudix (nucleoside diphosphate linked moiety X)-type motif 4
205120_s_at	0.012981	0.000357	0.835167	SGCB	sarcoglycan, beta (43kDa dystrophin-associated glycoprotein)
218819_at	0.012995	0.000357	0.639808	INTS6	integrator complex subunit 6
219516_at	0.013035	0.000359	-0.334881	TRPV4	transient receptor potential cation channel, subfamily V, member 4
220750_s_at	0.013046	0.00036	0.674871	LEPRE1	leucine proline-enriched proteoglycan (leprecan) 1
208789_at	0.013214	0.000366	1.23247	PTRF	polymerase I and transcript release factor
221671_x_at	0.013214	0.000366	2.17255	IGK///IGKC	immunoglobulin kappa locus///immunoglobulin kappa constant
212820_at	0.013214	0.000366	0.69616	DMXL2	Dmx-like 2
204139_x_at	0.013261	0.000368	-0.631901	MZF1	myeloid zinc finger 1
211392_s_at	0.013286	0.00037	-0.576133	PATZ1	POZ (BTB) and AT hook containing zinc finger 1
211217_s_at	0.013286	0.000371	-0.662032	KCNQ1	potassium voltage-gated channel, KQT-like subfamily, member 1
213975_s_at	0.013286	0.000371	2.27148	LYZ	lysozyme
210127_at	0.013286	0.000372	-0.4357	RAB6B	RAB6B, member RAS oncogene family
215712_s_at	0.013286	0.000372	-0.416011	IGFALS	insulin-like growth factor binding protein, acid labile subunit
212645_x_at	0.013309	0.000374	-0.436323	BRE	brain and reproductive organ-expressed (TNFRSF1A modulator)
220706_at	0.013309	0.000374	-0.405015	ADAMTS7	ADAM metallopeptidase with thrombospondin type 1 motif, 7
219370_at	0.013361	0.000376	-0.551475	RPRM	reprimo, TP53 dependent G2 arrest mediator candidate
208266_at	0.013416	0.000378	-0.520689	LOC100293561	protein MOST-1-like
201272_at	0.013425	0.000379	1.40985	AKR1B1	aldo-keto reductase family 1, member B1 (aldose reductase)
203035_s_at	0.013425	0.00038	0.586252	PIAS3	protein inhibitor of activated STAT, 3
215481_s_at	0.013425	0.00038	-0.437993	PEX5	peroxisomal biogenesis factor 5
213603_s_at	0.013425	0.000381	0.832314	RAC2	ras-related C3 botulinum toxin substrate 2 (rho family, small GTP binding protein Rac2)
216565_x_at	0.013425	0.000381	0.774912
213455_at	0.013455	0.000384	0.703265	FAM114A1	family with sequence similarity 114, member A1
212372_at	0.013455	0.000384	0.717063	MYH10	myosin, heavy chain 10, non-muscle
219756_s_at	0.013455	0.000384	-0.669438	POF1B	premature ovarian failure, 1B
208357_x_at	0.013569	0.000388	-0.429267	CSH1	chorionic somatomammotropin hormone 1 (placental lactogen)
219425_at	0.013587	0.00039	-0.442194	SULT4A1	sulfotransferase family 4A, member 1
213565_s_at	0.013587	0.00039	-0.469766	SMAD6	SMAD family member 6
203323_at	0.013594	0.000391	1.16282	CAV2	caveolin 2
209697_at	0.013594	0.000391	-0.50273	PPP3CC	protein phosphatase 3, catalytic subunit, gamma isozyme
214360_at	0.013665	0.000394	-0.363918	SMARCA4	SWI/SNF related, matrix associated, actin dependent regulator of chromatin, subfamily a, member 4
219619_at	0.013742	0.000398	-0.564714	DIRAS2	DIRAS family, GTP-binding RAS-like 2
221663_x_at	0.013742	0.000398	-0.339253	HRH3	histamine receptor H3
201664_at	0.013742	0.0004	1.13508	SMC4	structural maintenance of chromosomes 4
210263_at	0.013742	0.000401	-0.51296	KCNF1	potassium voltage-gated channel, subfamily F, member 1
218360_at	0.013742	0.000401	0.652312	RAB22A	RAB22A, member RAS oncogene family
210618_at	0.013742	0.000401	-0.468754	RAP1GAP	RAP1 GTPase activating protein
210723_x_at	0.013742	0.000401	-0.357328
208277_at	0.013742	0.000402	-0.476834	PITX3	paired-like homeodomain 3
204641_at	0.013742	0.000402	0.734243	NEK2	NIMA-related kinase 2
213259_s_at	0.013742	0.000402	-0.520337	TMEM199///SARM1	transmembrane protein 199///sterile alpha and TIR motif containing 1
211931_s_at	0.013764	0.000404	0.553879	HNRNPA3///HNRNPA3P1	heterogeneous nuclear ribonucleoprotein A3///heterogeneous nuclear ribonucleoprotein A3 pseudogene 1
204114_at	0.013764	0.000404	1.39686	NID2	nidogen 2 (osteonidogen)
215719_x_at	0.013775	0.000406	0.608798	FAS	Fas cell surface death receptor
203595_s_at	0.013775	0.000406	0.479259	IFIT5	interferon-induced protein with tetratricopeptide repeats 5
204023_at	0.013775	0.000406	0.914249	RFC4	replication factor C (activator 1) 4, 37kDa
208255_s_at	0.013775	0.000407	-0.510774	FKBP8	FK506 binding protein 8, 38kDa
200808_s_at	0.013794	0.000408	0.835537	ZYX	zyxin
220715_at	0.013811	0.000409	-0.37277
221468_at	0.013811	0.00041	-0.465331	XCR1	chemokine (C motif) receptor 1
208726_s_at	0.013862	0.000412	0.613773	EIF2S2	eukaryotic translation initiation factor 2, subunit 2 beta, 38kDa
202080_s_at	0.013906	0.000414	-0.969619	TRAK1	trafficking protein, kinesin binding 1
206885_x_at	0.013906	0.000415	-0.465342	GH1	growth hormone 1
32128_at	0.013906	0.000415	1.5667	CCL18	chemokine (C-C motif) ligand 18 (pulmonary and activation-regulated)
206736_x_at	0.01392	0.000416	-0.429853	CHRNA4	cholinergic receptor, nicotinic, alpha 4 (neuronal)
205555_s_at	0.01392	0.000417	-0.953918	MSX2	msh homeobox 2
203065_s_at	0.01392	0.000418	1.41823	CAV1	caveolin 1, caveolae protein, 22kDa
211472_at	0.01392	0.000418	-0.349443	PLXNB2	plexin B2
38710_at	0.01392	0.000419	-0.434137	OTUB1	OTU deubiquitinase, ubiquitin aldehyde binding 1
203104_at	0.01392	0.00042	0.810174	CSF1R	colony stimulating factor 1 receptor
219634_at	0.01392	0.00042	0.815607	CHST11	carbohydrate (chondroitin 4) sulfotransferase 11
202666_s_at	0.01392	0.000421	0.931843	ACTL6A	actin-like 6A
203365_s_at	0.01392	0.000421	-0.570732	MMP15	matrix metallopeptidase 15 (membrane-inserted)
211689_s_at	0.013931	0.000422	-1.52994	TMPRSS2	transmembrane protease, serine 2
209191_at	0.013992	0.000424	1.6091	TUBB6	tubulin, beta 6 class V
211430_s_at	0.014009	0.000426	3.28486	IGHV4-31///IGHM///IGHG2///IGHG1	immunoglobulin heavy variable 4-31///immunoglobulin heavy constant mu///immunoglobulin heavy constant gamma 2 (G2m marker)///immunoglobulin heavy constant gamma 1 (G1m marker)
206142_at	0.014009	0.000426	-0.580874	ZNF135	zinc finger protein 135
219303_at	0.01403	0.000428	0.470626	RNF219	ring finger protein 219
202638_s_at	0.014052	0.000429	0.811282	ICAM1	intercellular adhesion molecule 1
207431_s_at	0.014052	0.000429	1.05056	DEGS1	delta(4)-desaturase, sphingolipid 1
203605_at	0.014057	0.00043	0.577936	SRP54	signal recognition particle 54kDa
211738_x_at	0.014071	0.000431	-0.456741	CELA3A	chymotrypsin-like elastase family, member 3A
221156_x_at	0.014071	0.000432	0.353301	CCPG1	cell cycle progression 1
207116_s_at	0.014107	0.000434	-0.409729	GAPDHS	glyceraldehyde-3-phosphate dehydrogenase, spermatogenic
201859_at	0.014107	0.000434	1.81532	SRGN	serglycin
209736_at	0.014143	0.000437	-0.447944	SOX13	SRY (sex determining region Y)-box 13
204168_at	0.014143	0.000437	-0.803284	MGST2	microsomal glutathione S-transferase 2
210557_x_at	0.014143	0.000438	-0.379402	CSF1	colony stimulating factor 1 (macrophage)
205930_at	0.014143	0.000438	0.518112	GTF2E1	general transcription factor IIE, polypeptide 1, alpha 56kDa
212448_at	0.014158	0.00044	-0.82251	NEDD4L	neural precursor cell expressed, developmentally down-regulated 4-like, E3 ubiquitin protein ligase
201464_x_at	0.014158	0.00044	1.20611	JUN	jun proto-oncogene
207618_s_at	0.014158	0.000441	-0.464961	BCS1L	BC1 (ubiquinol-cytochrome c reductase) synthesis-like
216623_x_at	0.014158	0.000442	-2.30942	TOX3	TOX high mobility group box family member 3
220455_at	0.014158	0.000442	-0.332981	SLC16A8	solute carrier family 16 (monocarboxylate transporter), member 8
214429_at	0.014158	0.000443	0.65543	MTMR6	myotubularin related protein 6
214323_s_at	0.014158	0.000443	0.779959	UPF3A	UPF3 regulator of nonsense transcripts homolog A (yeast)
215740_at	0.014158	0.000443	-0.361569	LOC100130741	uncharacterized LOC100130741
212136_at	0.014189	0.000445	1.11938	ATP2B4	ATPase, Ca++ transporting, plasma membrane 4
210798_x_at	0.014189	0.000446	-0.386004	MASP2	mannan-binding lectin serine peptidase 2
209886_s_at	0.014189	0.000446	-0.454861	SMAD6	SMAD family member 6
209491_s_at	0.014224	0.000448	-0.417906	AMPD3	adenosine monophosphate deaminase 3
217028_at	0.014239	0.000449	1.99407	CXCR4	chemokine (C-X-C motif) receptor 4
213001_at	0.014256	0.000452	0.896671	ANGPTL2	angiopoietin-like 2
216655_s_at	0.014256	0.000452	-0.462987
201759_at	0.014256	0.000452	-0.39714	TBCD	tubulin folding cofactor D
217551_at	0.014256	0.000455	-1.03255	OR7E14P	olfactory receptor, family 7, subfamily E, member 14 pseudogene
202083_s_at	0.014256	0.000455	0.82784	SEC14L1	SEC14-like 1 (S. cerevisiae)
210021_s_at	0.014256	0.000455	-0.47307	CCNO	cyclin O
215566_x_at	0.014256	0.000456	-0.513939	LYPLA2	lysophospholipase II
207719_x_at	0.014256	0.000456	0.837547	CEP170	centrosomal protein 170kDa
201853_s_at	0.014256	0.000456	0.784345	CDC25B	cell division cycle 25B
215874_at	0.014256	0.000457	-0.90288
206460_at	0.014256	0.000457	-0.534411	AJAP1	adherens junctions associated protein 1
212724_at	0.014329	0.00046	0.859805	RND3	Rho family GTPase 3
210265_x_at	0.01434	0.000461	-0.577407	POU5F1P3	POU class 5 homeobox 1 pseudogene 3
213051_at	0.014383	0.000463	0.444729	ZC3HAV1	zinc finger CCCH-type, antiviral 1
209112_at	0.014404	0.000464	0.818451	CDKN1B	cyclin-dependent kinase inhibitor 1B (p27, Kip1)
216576_x_at	0.014412	0.000465	2.49146	LOC652493///IGK///IGKC	ig kappa chain V-I region HK102-like///immunoglobulin kappa locus///immunoglobulin kappa constant
211960_s_at	0.014416	0.000466	0.76104	RAB7A	RAB7A, member RAS oncogene family
215446_s_at	0.014425	0.000467	1.70039	LOX	lysyl oxidase
205961_s_at	0.014442	0.000468	0.66906	PSIP1	PC4 and SFRS1 interacting protein 1
207358_x_at	0.014484	0.00047	0.764601	MACF1	microtubule-actin crosslinking factor 1
220120_s_at	0.014488	0.000471	-0.435183	EPB41L4A	erythrocyte membrane protein band 4.1 like 4A
205550_s_at	0.014543	0.000473	-0.443974	BRE	brain and reproductive organ-expressed (TNFRSF1A modulator)
200661_at	0.014595	0.000476	0.736414	CTSA	cathepsin A
219413_at	0.01464	0.000478	-0.362227	ACBD4	acyl-CoA binding domain containing 4
207207_at	0.01464	0.000479	-0.335863	RBMXL2	RNA binding motif protein, X-linked-like 2
201091_s_at	0.01464	0.000479	0.814861	CBX3	chromobox homolog 3
213790_at	0.01464	0.00048	1.38788	ADAM12	ADAM metallopeptidase domain 12
210647_x_at	0.014653	0.000481	-0.38599	PLA2G6	phospholipase A2, group VI (cytosolic, calcium-independent)
201180_s_at	0.014653	0.000482	0.634778	GNAI3	guanine nucleotide binding protein (G protein), alpha inhibiting activity polypeptide 3
215400_x_at	0.014653	0.000482	-0.449723	ADCY9	adenylate cyclase 9
201407_s_at	0.014671	0.000483	0.587635	PPP1CB	protein phosphatase 1, catalytic subunit, beta isozyme
213200_at	0.014704	0.000485	-0.423815	SYP	synaptophysin
56256_at	0.014715	0.000487	0.667048	SIDT2	SID1 transmembrane family, member 2
203136_at	0.014715	0.000487	0.931486	RABAC1	Rab acceptor 1 (prenylated)
202766_s_at	0.014715	0.000488	1.67416	FBN1	fibrillin 1
202181_at	0.014715	0.000488	0.665173	KIAA0247	KIAA0247
216224_s_at	0.014716	0.000489	-0.363422	HDAC6	histone deacetylase 6
216670_at	0.014716	0.00049	-0.38679	KLK13	kallikrein-related peptidase 13
207726_at	0.014716	0.000491	-0.397278	ESRRB	estrogen-related receptor beta
217936_at	0.014716	0.000491	0.519201	ARHGAP5	Rho GTPase activating protein 5
202506_at	0.014736	0.000492	0.669901	SSFA2	sperm specific antigen 2
206619_at	0.014736	0.000493	-0.423932	DKK4	dickkopf WNT signaling pathway inhibitor 4
201088_at	0.01484	0.000497	1.26184	KPNA2	karyopherin alpha 2 (RAG cohort 1, importin alpha 1)
214010_s_at	0.014855	0.000499	-0.400674	ATP9B	ATPase, class II, type 9B
201078_at	0.014855	0.000499	0.723737	TM9SF2	transmembrane 9 superfamily member 2
216949_s_at	0.014873	0.0005	-0.420532	PKD1	polycystic kidney disease 1 (autosomal dominant)
220271_x_at	0.01488	0.000501	-0.348303	EFCAB6	EF-hand calcium binding domain 6
205617_at	0.014995	0.000505	-0.516017	PRRG2	proline rich Gla (G-carboxyglutamic acid) 2
207288_at	0.014998	0.000506	-0.326929	ASMTL-AS1	ASMTL antisense RNA 1
211903_s_at	0.015034	0.000508	-0.429757	MPL	MPL proto-oncogene, thrombopoietin receptor
210360_s_at	0.015034	0.000509	-0.517956	MTSS1	metastasis suppressor 1
206402_s_at	0.015059	0.00051	-0.385363	NPFF	neuropeptide FF-amide peptide precursor
214512_s_at	0.01513	0.000513	0.614287	SUB1	SUB1 homolog (S. cerevisiae)
220584_at	0.015184	0.000516	-0.428006	FLJ22184	putative uncharacterized protein FLJ22184
217839_at	0.015187	0.000517	0.496541	TFG	TRK-fused gene
211795_s_at	0.015213	0.000518	0.588341	FYB	FYN binding protein
203403_s_at	0.015224	0.000519	1.04337	RNF6	ring finger protein (C3H2C3 type) 6
214243_s_at	0.015224	0.00052	-0.471274	SERHL2///SERHL	serine hydrolase-like 2///serine hydrolase-like
61874_at	0.015224	0.000521	-0.385088	CACFD1	calcium channel flower domain containing 1
220716_at	0.015276	0.000523	-0.380116	GNL3LP1	guanine nucleotide binding protein-like 3 (nucleolar)-like pseudogene 1
207378_at	0.015276	0.000524	-0.370722	TREH	trehalase (brush-border membrane glycoprotein)
221299_at	0.015291	0.000526	-0.393073	GPR173	G protein-coupled receptor 173
212293_at	0.015291	0.000527	0.732071	HIPK1	homeodomain interacting protein kinase 1
221651_x_at	0.015291	0.000527	2.11481	IGK///IGKC	immunoglobulin kappa locus///immunoglobulin kappa constant
210575_at	0.015291	0.000528	-0.314805	NUDC	nudC nuclear distribution protein
221364_at	0.015291	0.000528	-0.313358	GRID2	glutamate receptor, ionotropic, delta 2
203857_s_at	0.015291	0.000529	0.760048	PDIA5	protein disulfide isomerase family A, member 5
219718_at	0.015291	0.000529	-0.625568	FGGY	FGGY carbohydrate kinase domain containing
209453_at	0.01538	0.000533	-0.812477	SLC9A1	solute carrier family 9, subfamily A (NHE1, cation proton antiporter 1), member 1
208747_s_at	0.015384	0.000534	1.88161	C1S	complement component 1, s subcomponent
209073_s_at	0.015432	0.000536	0.379809	NUMB	numb homolog (Drosophila)
221802_s_at	0.015432	0.000537	0.63097	KIAA1598	KIAA1598
218531_at	0.015576	0.000543	-0.747406	TMEM134	transmembrane protein 134
204874_x_at	0.015576	0.000544	-0.408239	BAIAP3	BAI1-associated protein 3
200756_x_at	0.015576	0.000544	0.513297	CALU	calumenin
202097_at	0.015616	0.000547	0.682857	NUP153	nucleoporin 153kDa
214490_at	0.015616	0.000548	-0.409856	ARSF	arylsulfatase F
213113_s_at	0.015616	0.000548	0.623575	SLC43A3	solute carrier family 43, member 3
219227_at	0.015616	0.000548	-0.461558	CCNJL	cyclin J-like
205276_s_at	0.015616	0.000549	-0.390105	GTPBP1	GTP binding protein 1
209337_at	0.015616	0.000549	0.907755	PSIP1	PC4 and SFRS1 interacting protein 1
201542_at	0.015845	0.000558	0.609391	SAR1A	secretion associated, Ras related GTPase 1A
220285_at	0.015849	0.000559	-0.561215	ABHD17B	abhydrolase domain containing 17B
201097_s_at	0.015849	0.000561	0.840868	ARF4	ADP-ribosylation factor 4
220498_at	0.015849	0.000561	-0.43329	ACTL7B	actin-like 7B
204345_at	0.015849	0.000561	1.40478	COL16A1	collagen, type XVI, alpha 1
204588_s_at	0.015949	0.000566	0.781928	SLC7A7	solute carrier family 7 (amino acid transporter light chain, y+L system), member 7
204924_at	0.015949	0.000566	0.654321	TLR2	toll-like receptor 2
214047_s_at	0.015982	0.00057	0.626515	MBD4	methyl-CpG binding domain protein 4
210133_at	0.015982	0.00057	0.988563	CCL11	chemokine (C-C motif) ligand 11
211259_s_at	0.015982	0.00057	-0.43797	BMP7	bone morphogenetic protein 7
213905_x_at	0.015982	0.000571	1.29651	BGN	biglycan
203868_s_at	0.015982	0.000572	1.24892	VCAM1	vascular cell adhesion molecule 1
219593_at	0.015982	0.000572	0.607792	SLC15A3	solute carrier family 15 (oligopeptide transporter), member 3
200633_at	0.015982	0.000572	-0.382157	UBB	ubiquitin B
AFFX-LysX-M_at	0.016021	0.000574	-0.343841
206423_at	0.016056	0.000576	-0.454238	ANGPTL7	angiopoietin-like 7
218500_at	0.016063	0.000577	-1.19321	THEM6	thioesterase superfamily member 6
201300_s_at	0.016065	0.000578	1.77704	PRNP	prion protein
201720_s_at	0.016082	0.00058	1.13137	LAPTM5	lysosomal protein transmembrane 5
213192_at	0.016082	0.000581	-0.361485	THAP3	THAP domain containing, apoptosis associated protein 3
213088_s_at	0.016082	0.000581	0.589516	DNAJC9	DnaJ (Hsp40) homolog, subfamily C, member 9
201424_s_at	0.016082	0.000582	0.57963	CUL4A	cullin 4A
210992_x_at	0.016169	0.000586	0.492144	FCGR2C	Fc fragment of IgG, low affinity IIc, receptor for (CD32) (gene/pseudogene)
201338_x_at	0.016238	0.000589	0.783469	GTF3A	general transcription factor IIIA
208265_at	0.016238	0.00059	-0.416752	C2orf83	chromosome 2 open reading frame 83
211896_s_at	0.016294	0.000592	2.1933	DCN	decorin
210130_s_at	0.016301	0.000593	-0.775441	TM7SF2	transmembrane 7 superfamily member 2
218542_at	0.016318	0.000595	1.00045	CEP55	centrosomal protein 55kDa
203620_s_at	0.016333	0.000596	0.482829	FCHSD2	FCH and double SH3 domains 2
205459_s_at	0.016339	0.000597	-0.624449	NPAS2	neuronal PAS domain protein 2
214309_s_at	0.016361	0.000599	-0.540421
216347_s_at	0.016361	0.000599	-0.486097	PPP1R13B	protein phosphatase 1, regulatory subunit 13B
201980_s_at	0.01639	0.000601	0.640841	RSU1	Ras suppressor protein 1
205968_at	0.01639	0.000602	-0.800064	KCNS3	potassium voltage-gated channel, delayed-rectifier, subfamily S, member 3
221477_s_at	0.016413	0.000604	0.935272	SOD2	superoxide dismutase 2, mitochondrial
219827_at	0.016413	0.000605	-0.388648	UCP3	uncoupling protein 3 (mitochondrial, proton carrier)
206461_x_at	0.016413	0.000605	1.42619	MT1H	metallothionein 1H
AFFX-HSAC07/X00351_3_at	0.016433	0.000606	0.516585	ACTB	actin, beta
206414_s_at	0.016433	0.000607	0.893735	ASAP2	ArfGAP with SH3 domain, ankyrin repeat and PH domain 2
203443_at	0.016483	0.00061	-0.34067	EML3	echinoderm microtubule associated protein like 3
215144_at	0.016542	0.000612	-0.395127
219821_s_at	0.016583	0.000617	0.735939	GFOD1	glucose-fructose oxidoreductase domain containing 1
219019_at	0.016583	0.000617	-0.407339	PIDD1	p53-induced death domain protein 1
220561_at	0.016583	0.000617	-0.365464	IGF2-AS	IGF2 antisense RNA
208345_s_at	0.016583	0.000617	-0.528817	POU3F1	POU class 3 homeobox 1
209773_s_at	0.016583	0.000618	1.09486	RRM2	ribonucleotide reductase M2
208468_at	0.016583	0.000618	-0.474203	SOX21	SRY (sex determining region Y)-box 21
215426_at	0.016604	0.00062	-0.35751	ZCCHC14	zinc finger, CCHC domain containing 14
205852_at	0.016604	0.000621	-0.380312	CDK5R2	cyclin-dependent kinase 5, regulatory subunit 2 (p39)
205366_s_at	0.016628	0.000622	-1.4978	HOXB6	homeobox B6
AFFX-r2-Bs-lys-3_at	0.016628	0.000624	-0.347454
203012_x_at	0.016628	0.000624	-0.382367	RPL23A	ribosomal protein L23a
212298_at	0.016661	0.000627	1.12615	NRP1	neuropilin 1
203137_at	0.016661	0.000627	0.735153	WTAP	Wilms tumor 1 associated protein
209696_at	0.016661	0.000627	-1.58371	FBP1	fructose-1,6-bisphosphatase 1
222235_s_at	0.016687	0.000629	0.712054	CSGALNACT2	chondroitin sulfate N-acetylgalactosaminyltransferase 2
208286_x_at	0.016766	0.000633	-0.590186	POU5F1P4///POU5F1P3///POU5F1B///POU5F1	POU class 5 homeobox 1 pseudogene 4///POU class 5 homeobox 1 pseudogene 3///POU class 5 homeobox 1B///POU class 5 homeobox 1
221004_s_at	0.016766	0.000634	-1.06651	ITM2C	integral membrane protein 2C
213276_at	0.016766	0.000634	-0.380749	CAMK2B	calcium/calmodulin-dependent protein kinase II beta
219202_at	0.016793	0.000636	0.661397	RHBDF2	rhomboid 5 homolog 2 (Drosophila)
220298_s_at	0.016793	0.000637	-0.329299	SPATA6	spermatogenesis associated 6
217378_x_at	0.016793	0.000638	2.26652	IGKV1OR2-108	immunoglobulin kappa variable 1/OR2-108 (non-functional)
209728_at	0.016798	0.000638	1.3452	HLA-DRB4	major histocompatibility complex, class II, DR beta 4
208202_s_at	0.016804	0.00064	-0.352171	JADE2	jade family PHD finger 2
217108_at	0.016804	0.00064	-0.47367
218675_at	0.016843	0.000642	-0.361685	SLC22A17	solute carrier family 22, member 17
221108_at	0.016878	0.000645	-0.456585	DRICH1	aspartate-rich 1
201462_at	0.016878	0.000645	1.25363	SCRN1	secernin 1
205145_s_at	0.016942	0.000649	-0.495949	MYL5	myosin, light chain 5, regulatory
214886_s_at	0.016949	0.00065	-0.412217	N4BP2L1	NEDD4 binding protein 2-like 1
217634_at	0.016969	0.000651	-0.367291	SVIL	supervillin
221341_s_at	0.016969	0.000652	-0.500537	OR1D4///OR1D5	olfactory receptor, family 1, subfamily D, member 4 (gene/pseudogene)///olfactory receptor, family 1, subfamily D, member 5
208896_at	0.016969	0.000653	0.504735	DDX18	DEAD (Asp-Glu-Ala-Asp) box polypeptide 18
209496_at	0.017151	0.00066	1.04664	RARRES2	retinoic acid receptor responder (tazarotene induced) 2
222220_s_at	0.017172	0.000662	-0.397785	TSNAXIP1	translin-associated factor X interacting protein 1
210688_s_at	0.017246	0.000666	-0.398732	CPT1A	carnitine palmitoyltransferase 1A (liver)
213961_s_at	0.017246	0.000666	-0.447933	TAF6L	TAF6-like RNA polymerase II, p300/CBP-associated factor (PCAF)-associated factor, 65kDa
201098_at	0.017344	0.000671	0.602682	COPB2	coatomer protein complex, subunit beta 2 (beta prime)
207070_at	0.017414	0.000675	-0.433006	RGR	retinal G protein coupled receptor
211657_at	0.017414	0.000676	1.46223	CEACAM6	carcinoembryonic antigen-related cell adhesion molecule 6 (non-specific cross reacting antigen)
205113_at	0.017414	0.000676	-0.581253	NEFM	neurofilament, medium polypeptide
209340_at	0.017426	0.000677	1.20069	UAP1	UDP-N-acetylglucosamine pyrophosphorylase 1
209348_s_at	0.017448	0.000679	0.880445	MAF	v-maf avian musculoaponeurotic fibrosarcoma oncogene homolog
208693_s_at	0.017563	0.000684	0.760626	GARS	glycyl-tRNA synthetase
201350_at	0.017662	0.000689	-0.64134	FLOT2	flotillin 2
201160_s_at	0.017663	0.00069	0.735803	YBX3	Y box binding protein 3
216401_x_at	0.017672	0.000691	2.46821	MLIP	muscular LMNA-interacting protein
212728_at	0.017694	0.000692	-0.333914	DLG3	discs, large homolog 3 (Drosophila)
210106_at	0.017706	0.000694	-0.382573	RDH5	retinol dehydrogenase 5 (11-cis/9-cis)
213125_at	0.017797	0.000698	1.19414	OLFML2B	olfactomedin-like 2B
208414_s_at	0.017802	0.0007	-0.499149	HOXB3	homeobox B3
209101_at	0.017802	0.000701	1.33275	CTGF	connective tissue growth factor
40837_at	0.017802	0.000702	-0.959974	TLE2	transducin-like enhancer of split 2
219095_at	0.017802	0.000702	-0.693502	PLA2G4B///JMJD7-PLA2G4B	phospholipase A2, group IVB (cytosolic)///JMJD7-PLA2G4B readthrough
212984_at	0.017802	0.000702	0.685107	ATF2	activating transcription factor 2
221254_s_at	0.01782	0.000704	-0.36525	PITPNM3	PITPNM family member 3
37201_at	0.017854	0.000707	-0.365433	ITIH4	inter-alpha-trypsin inhibitor heavy chain family, member 4
217820_s_at	0.017854	0.000707	0.886174	ENAH	enabled homolog (Drosophila)
200953_s_at	0.017854	0.000707	1.24467	CCND2	cyclin D2
210670_at	0.017875	0.000709	-0.37588	PPY	pancreatic polypeptide
221252_s_at	0.017875	0.00071	-0.486629	GSG1	germ cell associated 1
208119_s_at	0.017901	0.000712	-0.534314	ZNF93	zinc finger protein 93
216033_s_at	0.017973	0.000715	0.766856	FYN	FYN proto-oncogene, Src family tyrosine kinase
217117_x_at	0.018007	0.000718	-0.468563	MUC3A	mucin 3A, cell surface associated
219588_s_at	0.018007	0.000719	0.649488	NCAPG2	non-SMC condensin II complex, subunit G2
213855_s_at	0.018007	0.000719	-0.437724	LIPE	lipase, hormone-sensitive
208894_at	0.018008	0.000721	1.58593	HLA-DRA	major histocompatibility complex, class II, DR alpha
204962_s_at	0.018008	0.000722	0.756507	CENPA	centromere protein A
210951_x_at	0.018008	0.000722	0.546813	RAB27A	RAB27A, member RAS oncogene family
202624_s_at	0.018008	0.000723	-0.411463	CABIN1	calcineurin binding protein 1
201847_at	0.018046	0.000726	0.939288	LIPA	lipase A, lysosomal acid, cholesterol esterase
212587_s_at	0.018046	0.000726	1.21125	PTPRC	protein tyrosine phosphatase, receptor type, C
221426_s_at	0.018046	0.000726	-0.413304	OR3A3	olfactory receptor, family 3, subfamily A, member 3
209530_at	0.018096	0.00073	-0.49019	CACNB3	calcium channel, voltage-dependent, beta 3 subunit
220403_s_at	0.018096	0.00073	-0.391176	TP53AIP1	tumor protein p53 regulated apoptosis inducing protein 1
206055_s_at	0.018101	0.000731	0.635512	SNRPA1	small nuclear ribonucleoprotein polypeptide A'
201217_x_at	0.018169	0.000735	-0.552807	RPL3	ribosomal protein L3
204511_at	0.018219	0.000739	-0.647827	FARP2	FERM, RhoGEF and pleckstrin domain protein 2
217270_s_at	0.018219	0.000739	-0.392942	DYRK1B	dual-specificity tyrosine-(Y)-phosphorylation regulated kinase 1B
201310_s_at	0.018219	0.000739	1.33508	NREP	neuronal regeneration related protein
207473_at	0.018219	0.000741	-0.349263	MLN	motilin
203518_at	0.018219	0.000741	0.545045	LYST	lysosomal trafficking regulator
221492_s_at	0.018227	0.000742	0.807785	ATG3	autophagy related 3
219830_at	0.018227	0.000743	-0.364072	RAI1	retinoic acid induced 1
219956_at	0.018346	0.000749	0.864829	GALNT6	polypeptide N-acetylgalactosaminyltransferase 6
208163_s_at	0.018346	0.000751	-0.388636	OSBPL7	oxysterol binding protein-like 7
213524_s_at	0.018346	0.000751	1.63526	G0S2	G0/G1 switch 2
217309_s_at	0.018346	0.000751	-0.448367	DSCR3	Down syndrome critical region gene 3
211177_s_at	0.018346	0.000752	-0.459559	TXNRD2	thioredoxin reductase 2
219034_at	0.018386	0.000754	-0.383651	PARP16	poly (ADP-ribose) polymerase family, member 16
215091_s_at	0.018413	0.000756	0.928832	GTF3A	general transcription factor IIIA
212582_at	0.018512	0.000761	0.793097	OSBPL8	oxysterol binding protein-like 8
211028_s_at	0.018545	0.000763	-0.359645	KHK	ketohexokinase (fructokinase)
213102_at	0.018545	0.000764	0.827618	ACTR3	ARP3 actin-related protein 3 homolog (yeast)
222267_at	0.018545	0.000765	-0.402702	TMEM209	transmembrane protein 209
202270_at	0.018651	0.00077	1.52529	GBP1	guanylate binding protein 1, interferon-inducible
215661_at	0.018704	0.000773	-0.363333	MAST2	microtubule associated serine/threonine kinase 2
215181_at	0.018707	0.000775	-0.346472	CDH22	cadherin 22, type 2
213168_at	0.018707	0.000775	0.8249	SP3	Sp3 transcription factor
207586_at	0.018707	0.000776	-0.384077	SHH	sonic hedgehog
220088_at	0.018708	0.000777	0.596466	C5AR1	complement component 5a receptor 1
209970_x_at	0.018757	0.00078	0.671812	CASP1	caspase 1, apoptosis-related cysteine peptidase
209292_at	0.018757	0.00078	-1.13229	ID4	inhibitor of DNA binding 4, dominant negative helix-loop-helix protein
205645_at	0.018762	0.000781	-0.434216	REPS2	RALBP1 associated Eps domain containing 2
202442_at	0.018795	0.000784	0.559107	AP3S1	adaptor-related protein complex 3, sigma 1 subunit
201327_s_at	0.018959	0.000791	0.936736	CCT6A	chaperonin containing TCP1, subunit 6A (zeta 1)
221739_at	0.018973	0.000793	0.460613	C19orf10	chromosome 19 open reading frame 10
208239_at	0.018991	0.000794	-0.319094	FOXE1	forkhead box E1 (thyroid transcription factor 2)
203879_at	0.019008	0.000796	0.649134	PIK3CD	phosphatidylinositol-4,5-bisphosphate 3-kinase, catalytic subunit delta
217480_x_at	0.019016	0.000797	1.76781	IGKC	immunoglobulin kappa constant
207818_s_at	0.019016	0.000799	-0.40835	HTR7	5-hydroxytryptamine (serotonin) receptor 7, adenylate cyclase-coupled
210920_x_at	0.019016	0.000799	-0.402748
204388_s_at	0.019045	0.000801	-1.02436	MAOA	monoamine oxidase A
209436_at	0.019045	0.000802	1.03931	SPON1	spondin 1, extracellular matrix protein
214885_at	0.019049	0.000803	-0.344243	KAT8	K(lysine) acetyltransferase 8
220807_at	0.01909	0.000806	-0.341267	HBQ1	hemoglobin, theta 1
203484_at	0.01909	0.000806	0.860129	SEC61G	Sec61 gamma subunit
216468_s_at	0.019107	0.000808	-0.465092	ZNF682	zinc finger protein 682
201238_s_at	0.019107	0.000809	0.890518	CAPZA2	capping protein (actin filament) muscle Z-line, alpha 2
201890_at	0.019141	0.000813	1.22995	RRM2	ribonucleotide reductase M2
210967_x_at	0.019141	0.000815	-0.443495	CACNB1	calcium channel, voltage-dependent, beta 1 subunit
204825_at	0.019141	0.000815	0.92712	MELK	maternal embryonic leucine zipper kinase
201845_s_at	0.019141	0.000815	0.741783	RYBP	RING1 and YY1 binding protein
200670_at	0.019141	0.000817	0.932704	XBP1	X-box binding protein 1
213004_at	0.019141	0.000817	0.658139	ANGPTL2	angiopoietin-like 2
206220_s_at	0.019141	0.000818	-0.388778	RASA3	RAS p21 protein activator 3
220154_at	0.019141	0.000818	-0.457097	DST	dystonin
217769_s_at	0.019141	0.000818	0.530601	POMP	proteasome maturation protein
204818_at	0.019179	0.000822	-1.7355	HSD17B2	hydroxysteroid (17-beta) dehydrogenase 2
208489_at	0.019179	0.000823	-0.421984	GJA8	gap junction protein, alpha 8, 50kDa
209719_x_at	0.019179	0.000823	2.23498	SERPINB3	serpin peptidase inhibitor, clade B (ovalbumin), member 3
203237_s_at	0.019179	0.000823	-0.445992	NOTCH3	notch 3
212998_x_at	0.019179	0.000824	1.73116	LOC100133583///HLA-DQB1	HLA class II histocompatibility antigen, DQ beta 1 chain-like///major histocompatibility complex, class II, DQ beta 1
217022_s_at	0.019186	0.000825	2.42526	IGHA2///IGHA1	immunoglobulin heavy constant alpha 2 (A2m marker)///immunoglobulin heavy constant alpha 1
215459_at	0.019211	0.000827	-0.480271	CTNS	cystinosin, lysosomal cystine transporter
209322_s_at	0.019294	0.000831	-0.409957	SH2B1	SH2B adaptor protein 1
215526_at	0.019305	0.000833	-0.471675
216594_x_at	0.019347	0.000835	-1.51813	AKR1C1	aldo-keto reductase family 1, member C1
212247_at	0.01935	0.000836	0.512413	NUP205	nucleoporin 205kDa
217889_s_at	0.019357	0.000837	0.544957	CYBRD1	cytochrome b reductase 1
203211_s_at	0.01937	0.000839	0.63527	MTMR2	myotubularin related protein 2
208537_at	0.019416	0.000842	-0.432809	S1PR2	sphingosine-1-phosphate receptor 2
208079_s_at	0.019416	0.000843	0.984944	AURKA	aurora kinase A
217870_s_at	0.019428	0.000844	0.701389	CMPK1	cytidine monophosphate (UMP-CMP) kinase 1, cytosolic
212588_at	0.019439	0.000845	1.39191	PTPRC	protein tyrosine phosphatase, receptor type, C
208091_s_at	0.019555	0.000851	0.809404	VOPP1	vesicular, overexpressed in cancer, prosurvival protein 1
219224_x_at	0.019634	0.000856	-0.346489	ZNF408	zinc finger protein 408
218943_s_at	0.019634	0.000856	0.760023	DDX58	DEAD (Asp-Glu-Ala-Asp) box polypeptide 58
215711_s_at	0.019655	0.000858	-0.721572	WEE1	WEE1 G2 checkpoint kinase
207371_at	0.019762	0.000864	-0.442845
211645_x_at	0.019762	0.000865	2.74051
208825_x_at	0.019773	0.000866	-0.363277	RPL23A	ribosomal protein L23a
214142_at	0.019773	0.000867	-0.392118	ZG16	zymogen granule protein 16
207797_s_at	0.019831	0.000871	-0.424523	LRP2BP	LRP2 binding protein
221928_at	0.019831	0.000871	-0.458661	ACACB	acetyl-CoA carboxylase beta
209723_at	0.019843	0.000873	0.955782	SERPINB9	serpin peptidase inhibitor, clade B (ovalbumin), member 9
203576_at	0.019857	0.000875	-0.959978	BCAT2	branched chain amino-acid transaminase 2, mitochondrial
213691_at	0.019857	0.000875	-0.345788	LOC100506002	hypothetical protein LOC100506002
212386_at	0.019995	0.000882	1.35816	TCF4	transcription factor 4
203412_at	0.019995	0.000883	-0.36553	LZTR1	leucine-zipper-like transcription regulator 1
210889_s_at	0.020052	0.000887	0.958448	FCGR2B	Fc fragment of IgG, low affinity IIb, receptor (CD32)
222146_s_at	0.020052	0.000887	1.05666	TCF4	transcription factor 4
222210_at	0.020111	0.000891	-0.444812	KIAA0195	KIAA0195
208069_x_at	0.020216	0.000896	-0.322008	GH2///GH1///CSHL1///CSH2///CSH1	growth hormone 2///growth hormone 1///chorionic somatomammotropin hormone-like 1///chorionic somatomammotropin hormone 2///chorionic somatomammotropin hormone 1 (placental lactogen)
206247_at	0.020235	0.000898	0.810045	MICB	MHC class I polypeptide-related sequence B
206134_at	0.020238	0.000899	1.3387	ADAMDEC1	ADAM-like, decysin 1
205720_at	0.020257	0.000901	-0.369695	POMC	proopiomelanocortin
218039_at	0.020257	0.000902	1.13327	NUSAP1	nucleolar and spindle associated protein 1
203405_at	0.020401	0.000909	0.812072	PSMG1	proteasome (prosome, macropain) assembly chaperone 1
216374_at	0.020422	0.000914	-0.371962
206239_s_at	0.020422	0.000914	-2.47794	SPINK1	serine peptidase inhibitor, Kazal type 1
209765_at	0.020422	0.000914	1.07638	ADAM19	ADAM metallopeptidase domain 19
205158_at	0.020422	0.000916	0.572432	RNASE4	ribonuclease, RNase A family, 4
209220_at	0.020422	0.000917	-0.813103	GPC3	glypican 3
203770_s_at	0.020422	0.000919	-0.465937	STS	steroid sulfatase (microsomal), isozyme S
207561_s_at	0.020422	0.00092	-0.447692	ASIC3	acid-sensing (proton-gated) ion channel 3
205186_at	0.020422	0.000921	-0.341496	DNALI1	dynein, axonemal, light intermediate chain 1
217667_at	0.020422	0.000921	-0.372981	SEC14L1P1	SEC14-like 1 pseudogene 1
218815_s_at	0.020422	0.000922	-0.595544	TMEM51	transmembrane protein 51
217767_at	0.020422	0.000922	1.47401	C3	complement component 3
211692_s_at	0.020422	0.000922	-0.496279	BBC3	BCL2 binding component 3
65770_at	0.020422	0.000923	-0.322586	RHOT2	ras homolog family member T2
210958_s_at	0.020422	0.000923	-0.846754	MAST4	microtubule associated serine/threonine kinase family member 4
203394_s_at	0.020506	0.000928	-0.871168	HES1	hes family bHLH transcription factor 1
205906_at	0.020571	0.000931	-0.441277	FOXJ1	forkhead box J1
217464_at	0.020571	0.000932	-0.42838
211910_at	0.020588	0.000934	-0.436281
202269_x_at	0.020597	0.000936	1.54338	GBP1	guanylate binding protein 1, interferon-inducible
207131_x_at	0.020597	0.000936	-0.394585	GGT1	gamma-glutamyltransferase 1
209118_s_at	0.020616	0.000938	1.60866	TUBA1A	tubulin, alpha 1a
220265_at	0.020624	0.000939	-0.427639	GPR107	G protein-coupled receptor 107
214677_x_at	0.020624	0.000942	2.64576	CYAT1///IGLV1-44	immunoglobulin lambda light chain-like///immunoglobulin lambda variable 1-44
216850_at	0.020624	0.000942	-0.646647	SNRPN	small nuclear ribonucleoprotein polypeptide N
65635_at	0.020624	0.000944	-0.457357	ENGASE	endo-beta-N-acetylglucosaminidase
219117_s_at	0.020624	0.000944	1.1809	FKBP11	FK506 binding protein 11, 19 kDa
212646_at	0.020624	0.000944	1.02327	RFTN1	raftlin, lipid raft linker 1
213338_at	0.020654	0.000946	1.05996	TMEM158	transmembrane protein 158 (gene/pseudogene)
203153_at	0.020655	0.000947	1.17127	IFIT1	interferon-induced protein with tetratricopeptide repeats 1
216841_s_at	0.020656	0.000948	0.816056	SOD2	superoxide dismutase 2, mitochondrial
208544_at	0.020708	0.000952	-0.352417	ADRA2B	adrenoceptor alpha 2B
214364_at	0.020708	0.000953	-0.446773	MTERF4	mitochondrial transcription termination factor 4
211111_at	0.020732	0.000955	-0.397613	HGC6.3	uncharacterized LOC100128124
204169_at	0.020774	0.000957	0.57844	IMPDH1	IMP (inosine 5'-monophosphate) dehydrogenase 1
205680_at	0.020785	0.000959	2.32644	MMP10	matrix metallopeptidase 10 (stromelysin 2)
208988_at	0.020812	0.000961	0.645716	KDM2A	lysine (K)-specific demethylase 2A
219670_at	0.020918	0.000967	-0.564279	BEND5	BEN domain containing 5
214744_s_at	0.020918	0.000968	-0.459056	RPL23	ribosomal protein L23
206697_s_at	0.020921	0.000969	-0.402056	HP	haptoglobin
221945_at	0.021054	0.000976	-0.342671	FBXO41	F-box protein 41
208808_s_at	0.021054	0.000977	1.43518	HMGB2	high mobility group box 2
221019_s_at	0.021097	0.00098	0.765038	COLEC12	collectin sub-family member 12
216865_at	0.021101	0.000982	-0.364254	COL14A1	collagen, type XIV, alpha 1
208392_x_at	0.021101	0.000983	0.417861	SP110	SP110 nuclear body protein
207946_at	0.021101	0.000983	-0.338964	MAML3	mastermind-like 3 (Drosophila)
215992_s_at	0.021112	0.000985	-0.40051	RAPGEF2	Rap guanine nucleotide exchange factor (GEF) 2
59437_at	0.021112	0.000985	-0.361595	C9orf116	chromosome 9 open reading frame 116
208240_s_at	0.021128	0.000987	-0.475915	FGF1	fibroblast growth factor 1 (acidic)
209974_s_at	0.02113	0.000989	0.472671	BUB3	BUB3 mitotic checkpoint protein
220923_s_at	0.02113	0.000989	-0.343417	PNMA3	paraneoplastic Ma antigen 3
206151_x_at	0.021143	0.000991	-0.307467	CELA3B	chymotrypsin-like elastase family, member 3B
213428_s_at	0.021249	0.000997	1.75962	COL6A1	collagen, type VI, alpha 1
218102_at	0.021249	0.000998	0.799754	DERA	deoxyribose-phosphate aldolase (putative)
205866_at	0.021249	0.000998	-0.405069	FCN3	ficolin (collagen/fibrinogen domain containing) 3
207685_at	0.02128	0.001	-0.442918	CRYBB3	crystallin, beta B3
203757_s_at	0.021325	0.001	1.72439	CEACAM6	carcinoembryonic antigen-related cell adhesion molecule 6 (non-specific cross reacting antigen)
214768_x_at	0.021361	0.00101	2.27059	IGKV1-5	immunoglobulin kappa variable 1-5
200907_s_at	0.021361	0.00101	1.58381	PALLD	palladin, cytoskeletal associated protein
219967_at	0.021439	0.00101	-0.317909	MRM1	mitochondrial rRNA methyltransferase 1 homolog (S. cerevisiae)
221262_s_at	0.02146	0.00101	-0.33057	SLC2A11	solute carrier family 2 (facilitated glucose transporter), member 11
200071_at	0.021464	0.00102	0.609797	SMNDC1	survival motor neuron domain containing 1
208981_at	0.021464	0.00102	0.679796	PECAM1	platelet/endothelial cell adhesion molecule 1
211456_x_at	0.021464	0.00102	1.18187	MT1HL1	metallothionein 1H-like 1
208272_at	0.021464	0.00102	-0.453864	RANBP3	RAN binding protein 3
217196_s_at	0.021473	0.00102	0.567034	CAMSAP2	calmodulin regulated spectrin-associated protein family, member 2
218416_s_at	0.021479	0.00102	-0.320397	SLC48A1	solute carrier family 48 (heme transporter), member 1
220819_at	0.021491	0.00102	-0.322456	FRMD1	FERM domain containing 1
215121_x_at	0.021491	0.00103	2.1081	CYAT1///IGLC7///IGLV1-44	immunoglobulin lambda light chain-like///immunoglobulin lambda constant 7///immunoglobulin lambda variable 1-44
208215_x_at	0.021491	0.00103	-0.31647	DRD4	dopamine receptor D4
217168_s_at	0.021491	0.00103	0.798012	HERPUD1	homocysteine-inducible, endoplasmic reticulum stress-inducible, ubiquitin-like domain member 1
211442_x_at	0.021491	0.00103	-0.472639	CYP3A43	cytochrome P450, family 3, subfamily A, polypeptide 43
217212_s_at	0.021491	0.00103	-0.484976	IL9R	interleukin 9 receptor
204146_at	0.021491	0.00103	0.440014	RAD51AP1	RAD51 associated protein 1
202633_at	0.021491	0.00103	0.603979	TOPBP1	topoisomerase (DNA) II binding protein 1
203336_s_at	0.021503	0.00103	0.723043	ITGB1BP1	integrin beta 1 binding protein 1
211485_s_at	0.021503	0.00103	-0.309129	FGF18	fibroblast growth factor 18
204353_s_at	0.021503	0.00103	0.475335	POT1	protection of telomeres 1
203167_at	0.021503	0.00103	1.01406	TIMP2	TIMP metallopeptidase inhibitor 2
218252_at	0.021503	0.00103	0.568263	CKAP2	cytoskeleton associated protein 2
220209_at	0.021535	0.00104	-0.460495	PYY2	peptide YY, 2 (pseudogene)
210246_s_at	0.021535	0.00104	-0.375658	ABCC8	ATP-binding cassette, sub-family C (CFTR/MRP), member 8
208140_s_at	0.021535	0.00104	-0.382968	LRRC48	leucine rich repeat containing 48
220998_s_at	0.021535	0.00104	-0.361445	UNC93B1	unc-93 homolog B1 (C. elegans)
212673_at	0.021573	0.00104	-0.598375	METAP1	methionyl aminopeptidase 1
201842_s_at	0.021577	0.00104	1.91787	EFEMP1	EGF containing fibulin-like extracellular matrix protein 1
213129_s_at	0.021598	0.00105	0.924123	GCSHP5///GCSH	glycine cleavage system protein H pseudogene 5///glycine cleavage system protein H (aminomethyl carrier)
210347_s_at	0.021627	0.00105	-0.628255	BCL11A	B-cell CLL/lymphoma 11A (zinc finger protein)
217879_at	0.021662	0.00105	0.538867	CDC27	cell division cycle 27
219905_at	0.021662	0.00105	-0.415027	ERMAP	erythroblast membrane-associated protein (Scianna blood group)
208374_s_at	0.021669	0.00105	0.629965	CAPZA1	capping protein (actin filament) muscle Z-line, alpha 1
202965_s_at	0.021669	0.00105	-0.535949	CAPN6	calpain 6
201466_s_at	0.021669	0.00106	0.939578	JUN	jun proto-oncogene
211350_s_at	0.021695	0.00106	-0.393987
204517_at	0.021695	0.00106	1.01218	PPIC	peptidylprolyl isomerase C (cyclophilin C)
218901_at	0.021702	0.00106	0.685713	PLSCR4	phospholipid scramblase 4
217734_s_at	0.021737	0.00106	-0.551441	WDR6	WD repeat domain 6
218276_s_at	0.021838	0.00107	0.769915	SAV1	salvador family WW domain containing protein 1
220157_x_at	0.02193	0.00107	-0.329206	PLEKHA8P1	pleckstrin homology domain containing, family A member 8 pseudogene 1
202871_at	0.021963	0.00108	-0.616309	TRAF4	TNF receptor-associated factor 4
209597_s_at	0.021963	0.00108	-0.314703	PNMA2	paraneoplastic Ma antigen 2
219896_at	0.021986	0.00108	-0.374494	CALY	calcyon neuron-specific vesicular protein
202709_at	0.022133	0.00109	0.609704	FMOD	fibromodulin
204465_s_at	0.022133	0.00109	-1.4751	INA	internexin neuronal intermediate filament protein, alpha
222291_at	0.022133	0.00109	-0.553453	FAM149A	family with sequence similarity 149, member A
207808_s_at	0.022133	0.00109	1.05376	PROS1	protein S (alpha)
217043_s_at	0.022133	0.00109	0.598491	MFN1	mitofusin 1
209138_x_at	0.022133	0.00109	2.53459	IGL	immunoglobulin lambda locus
217516_x_at	0.022133	0.00109	-0.395543	ARVCF	armadillo repeat gene deleted in velocardiofacial syndrome
221372_s_at	0.022133	0.0011	-0.412617	P2RX2	purinergic receptor P2X, ligand-gated ion channel, 2
202307_s_at	0.022133	0.0011	1.26139	TAP1	transporter 1, ATP-binding cassette, sub-family B (MDR/TAP)
213512_at	0.022133	0.0011	-0.368005	C14orf79	chromosome 14 open reading frame 79
221828_s_at	0.02215	0.0011	-0.460545	MVB12B	multivesicular body subunit 12B
216606_x_at	0.022215	0.0011	-0.378767	LYPLA2P1	lysophospholipase II pseudogene 1
217776_at	0.022265	0.00111	0.371524	RDH11	retinol dehydrogenase 11 (all-trans/9-cis/11-cis)
211990_at	0.022265	0.00111	1.63146	HLA-DPA1	major histocompatibility complex, class II, DP alpha 1
216906_at	0.02233	0.00111	-0.384197	ST14	suppression of tumorigenicity 14 (colon carcinoma)
206494_s_at	0.022336	0.00111	-0.377428	ITGA2B	integrin, alpha 2b (platelet glycoprotein IIb of IIb/IIIa complex, antigen CD41)
214257_s_at	0.022336	0.00111	0.466228	SEC22B	SEC22 vesicle trafficking protein homolog B (S. cerevisiae) (gene/pseudogene)
203021_at	0.022336	0.00111	1.94651	SLPI	secretory leukocyte peptidase inhibitor
211980_at	0.02234	0.00112	1.34739	COL4A1	collagen, type IV, alpha 1
209293_x_at	0.022354	0.00112	-1.10767	ID4	inhibitor of DNA binding 4, dominant negative helix-loop-helix protein
201325_s_at	0.022384	0.00112	0.88171	EMP1	epithelial membrane protein 1
202754_at	0.022427	0.00112	0.396946	R3HDM1	R3H domain containing 1
216137_s_at	0.022434	0.00112	-0.428602	MAPK8IP3	mitogen-activated protein kinase 8 interacting protein 3
201893_x_at	0.022492	0.00113	1.51531	DCN	decorin
202606_s_at	0.022506	0.00113	0.597869	TLK1	tousled-like kinase 1
203753_at	0.022522	0.00113	1.07864	TCF4	transcription factor 4
218193_s_at	0.022522	0.00113	0.911606	GOLT1B	golgi transport 1B
40149_at	0.022526	0.00113	-0.401731	SH2B1	SH2B adaptor protein 1
215288_at	0.022603	0.00114	-0.348769	TRPC2	transient receptor potential cation channel, subfamily C, member 2, pseudogene
216098_s_at	0.022605	0.00114	-0.511229	HTR7P1///HTR7	5-hydroxytryptamine (serotonin) receptor 7 pseudogene 1///5-hydroxytryptamine (serotonin) receptor 7, adenylate cyclase-coupled
213178_s_at	0.022605	0.00114	-0.52024	MAPK8IP3	mitogen-activated protein kinase 8 interacting protein 3
209977_at	0.022661	0.00115	-0.364855	PLG	plasminogen
201432_at	0.022695	0.00115	-0.955998	CAT	catalase
212466_at	0.022695	0.00115	-0.476697	SPRED2	sprouty-related, EVH1 domain containing 2
220308_at	0.022736	0.00115	-0.366726	CFAP45	cilia and flagella associated protein 45
203338_at	0.022755	0.00115	0.627078	PPP2R5E	protein phosphatase 2, regulatory subunit B', epsilon isoform
210982_s_at	0.022771	0.00116	1.44639	HLA-DRA	major histocompatibility complex, class II, DR alpha
206217_at	0.02278	0.00116	-0.445001	EDA	ectodysplasin A
206073_at	0.02278	0.00116	-0.475076	COLQ	collagen-like tail subunit (single strand of homotrimer) of asymmetric acetylcholinesterase
211591_s_at	0.02278	0.00116	-0.422899	PDE4A	phosphodiesterase 4A, cAMP-specific
217912_at	0.02278	0.00116	-0.479857	DUS1L	dihydrouridine synthase 1-like (S. cerevisiae)
215543_s_at	0.02278	0.00116	-0.506337	LARGE	like-glycosyltransferase
205889_s_at	0.022892	0.00117	-0.622823	JAKMIP2	janus kinase and microtubule interacting protein 2
201280_s_at	0.022892	0.00117	0.730412	DAB2	Dab, mitogen-responsive phosphoprotein, homolog 2 (Drosophila)
207962_at	0.022929	0.00117	-0.383564	CAPN11	calpain 11
219544_at	0.022943	0.00117	0.586702	BORA	bora, aurora kinase A activator
206897_at	0.022943	0.00117	-0.395969	PAGE1	P antigen family, member 1 (prostate associated)
211986_at	0.022943	0.00118	0.573056	AHNAK	AHNAK nucleoprotein
212174_at	0.022962	0.00118	0.448348	AK2	adenylate kinase 2
217154_s_at	0.023152	0.00119	-0.270408	EDN3	endothelin 3
219379_x_at	0.023168	0.00119	-0.338765	ZNF358	zinc finger protein 358
210934_at	0.023168	0.00119	-0.322836	BLK	BLK proto-oncogene, Src family tyrosine kinase
215758_x_at	0.023171	0.00119	-0.556662	ZNF93	zinc finger protein 93
216861_at	0.023192	0.0012	-0.367057
220812_s_at	0.023192	0.0012	-0.282989	HHLA2	HERV-H LTR-associating 2
221283_at	0.023207	0.0012	-0.40198	RUNX2	runt-related transcription factor 2
214488_at	0.023246	0.0012	-0.32612	RAP2B	RAP2B, member of RAS oncogene family
201001_s_at	0.023246	0.0012	0.710034	TMEM189-UBE2V1///UBE2V1	TMEM189-UBE2V1 readthrough///ubiquitin-conjugating enzyme E2 variant 1
207412_x_at	0.023246	0.0012	-0.468726	CELP	carboxyl ester lipase pseudogene
220191_at	0.023282	0.00121	-1.56057	GKN1	gastrokine 1
202859_x_at	0.023293	0.00121	2.3332	CXCL8	chemokine (C-X-C motif) ligand 8
220390_at	0.023309	0.00121	-0.673731	AGBL2	ATP/GTP binding protein-like 2
209368_at	0.023323	0.00121	-0.516459	EPHX2	epoxide hydrolase 2, cytoplasmic
203417_at	0.023323	0.00121	1.2966	MFAP2	microfibrillar-associated protein 2
217409_at	0.023337	0.00121	-0.435741
200989_at	0.023337	0.00121	0.780254	HIF1A	hypoxia inducible factor 1, alpha subunit (basic helix-loop-helix transcription factor)
205223_at	0.02336	0.00122	-0.393848	DEPDC5	DEP domain containing 5
203282_at	0.02336	0.00122	0.722343	GBE1	glucan (1,4-alpha-), branching enzyme 1
201109_s_at	0.02336	0.00122	1.16421	THBS1	thrombospondin 1
216567_at	0.02336	0.00122	-0.371262	MBP	myelin basic protein
208458_at	0.02342	0.00122	-0.354504	SCNN1D	sodium channel, non-voltage-gated 1, delta subunit
207368_at	0.02342	0.00123	-0.380863	HTR1D	5-hydroxytryptamine (serotonin) receptor 1D, G protein-coupled
202293_at	0.023421	0.00123	0.606222	STAG1	stromal antigen 1
217646_at	0.023421	0.00123	-0.414812	SURF1	surfeit 1
206130_s_at	0.023426	0.00123	-0.272087	ASGR2	asialoglycoprotein receptor 2
204820_s_at	0.023428	0.00123	0.965708	BTN3A2///BTN3A3	butyrophilin, subfamily 3, member A2///butyrophilin, subfamily 3, member A3
214953_s_at	0.023428	0.00123	1.10696	APP	amyloid beta (A4) precursor protein
202952_s_at	0.023451	0.00123	0.908758	ADAM12	ADAM metallopeptidase domain 12
202198_s_at	0.02358	0.00124	-0.397569	MTMR3	myotubularin related protein 3
215583_at	0.023587	0.00124	-0.417333	TMEM63A	transmembrane protein 63A
203508_at	0.023597	0.00124	0.765902	TNFRSF1B	tumor necrosis factor receptor superfamily, member 1B
218874_s_at	0.023597	0.00125	-0.473827	ATAT1	alpha tubulin acetyltransferase 1
211790_s_at	0.023597	0.00125	-0.432238	KMT2D	lysine (K)-specific methyltransferase 2D
211273_s_at	0.023603	0.00125	-0.639693	TBX1	T-box 1
212640_at	0.023603	0.00125	0.78288	PTPLB	protein tyrosine phosphatase-like (proline instead of catalytic arginine), member b
205478_at	0.023603	0.00125	-0.393814	PPP1R1A	protein phosphatase 1, regulatory (inhibitor) subunit 1A
208818_s_at	0.023688	0.00126	-0.833363	COMT	catechol-O-methyltransferase
211813_x_at	0.023773	0.00126	1.45674	DCN	decorin
217156_at	0.023778	0.00126	-0.359793	HADHAP1	hydroxyacyl-CoA dehydrogenase/3-ketoacyl-CoA thiolase/enoyl-CoA hydratase (trifunctional protein), alpha subunit pseudogene 1
211945_s_at	0.023796	0.00127	0.693164	ITGB1	integrin, beta 1 (fibronectin receptor, beta polypeptide, antigen CD29 includes MDF2, MSK12)
205957_at	0.023796	0.00127	-0.640447	PLXNB3	plexin B3
217463_s_at	0.023796	0.00127	-0.290824	MYRF	myelin regulatory factor
206450_at	0.023796	0.00127	-0.400103	DBH	dopamine beta-hydroxylase (dopamine beta-monooxygenase)
207761_s_at	0.023797	0.00127	-1.4361	METTL7A	methyltransferase like 7A
218781_at	0.023832	0.00127	0.484779	SMC6	structural maintenance of chromosomes 6
201296_s_at	0.023892	0.00128	1.00433	WSB1	WD repeat and SOCS box containing 1
218223_s_at	0.023892	0.00128	0.794775	PLEKHO1	pleckstrin homology domain containing, family O member 1
217853_at	0.023892	0.00128	0.785837	TNS3	tensin 3
202815_s_at	0.023892	0.00128	-0.491982	HEXIM1	hexamethylene bis-acetamide inducible 1
217307_at	0.023954	0.00128	-0.456531	ACO2	aconitase 2, mitochondrial
208817_at	0.023954	0.00129	-0.81674	COMT	catechol-O-methyltransferase
211961_s_at	0.023954	0.00129	0.572282	RAB7A	RAB7A, member RAS oncogene family
208519_x_at	0.023954	0.00129	-0.366741	GNRH2	gonadotropin-releasing hormone 2
218984_at	0.023985	0.00129	0.721986	PUS7	pseudouridylate synthase 7 (putative)
220875_at	0.023995	0.00129	-0.39282
221974_at	0.024001	0.00129	-0.499253	IPW	imprinted in Prader-Willi syndrome (non-protein coding)
206333_at	0.024001	0.00129	-0.326548	MSI1	musashi RNA-binding protein 1
210475_at	0.024004	0.00129	-0.44579	POU3F1	POU class 3 homeobox 1
201930_at	0.024004	0.0013	0.973109	MCM6	minichromosome maintenance complex component 6
218421_at	0.024004	0.0013	0.498352	CERK	ceramide kinase
213069_at	0.024004	0.0013	0.81274	HEG1	heart development protein with EGF-like domains 1
221670_s_at	0.024004	0.0013	-0.409639	LHX3	LIM homeobox 3
211176_s_at	0.024004	0.0013	-0.40138	PAX4	paired box 4
207649_at	0.024004	0.0013	-0.431499	KRT37	keratin 37
210884_s_at	0.024004	0.0013	-0.343216	SPAG11A	sperm associated antigen 11A
212992_at	0.024028	0.00131	2.0751	AHNAK2	AHNAK nucleoprotein 2
221074_at	0.024028	0.00131	-0.434178	NCR2	natural cytotoxicity triggering receptor 2
207879_at	0.024028	0.00131	-0.357845
212195_at	0.024028	0.00131	1.09459	IL6ST	interleukin 6 signal transducer
37005_at	0.024028	0.00131	0.80972	NBL1	neuroblastoma 1, DAN family BMP antagonist
203603_s_at	0.024028	0.00131	0.420238	ZEB2	zinc finger E-box binding homeobox 2
206447_at	0.024028	0.00131	-0.389564	CELA2A	chymotrypsin-like elastase family, member 2A
209879_at	0.024028	0.00131	0.64851	SELPLG	selectin P ligand
221863_at	0.02407	0.00132	-0.379502	MIER2	mesoderm induction early response 1, family member 2
208943_s_at	0.024109	0.00132	0.716923	SEC62	SEC62 homolog (S. cerevisiae)
218194_at	0.024109	0.00132	0.70372	REXO2	RNA exonuclease 2
213422_s_at	0.024125	0.00132	1.02155	MXRA8	matrix-remodelling associated 8
203138_at	0.024125	0.00132	0.949389	HAT1	histone acetyltransferase 1
205910_s_at	0.024125	0.00133	-0.836573	CEL	carboxyl ester lipase
203139_at	0.024125	0.00133	-1.22703	DAPK1	death-associated protein kinase 1
219331_s_at	0.024125	0.00133	-0.408958	KLHDC8A	kelch domain containing 8A
204490_s_at	0.024125	0.00133	1.25738	CD44	CD44 molecule (Indian blood group)
214853_s_at	0.024125	0.00133	0.682118	SHC1	SHC (Src homology 2 domain containing) transforming protein 1
203878_s_at	0.024125	0.00134	1.5388	MMP11	matrix metallopeptidase 11 (stromelysin 3)
210547_x_at	0.024125	0.00134	-0.76301	ICA1	islet cell autoantigen 1, 69kDa
204573_at	0.024125	0.00134	-0.860963	CROT	carnitine O-octanoyltransferase
221294_at	0.024125	0.00134	-0.375623	GPR21	G protein-coupled receptor 21
218474_s_at	0.024125	0.00134	0.406961	KCTD5	potassium channel tetramerization domain containing 5
201994_at	0.024125	0.00134	0.476772	MORF4L2	mortality factor 4 like 2
200897_s_at	0.024125	0.00134	1.63851	PALLD	palladin, cytoskeletal associated protein
221763_at	0.024125	0.00134	0.514135	JMJD1C	jumonji domain containing 1C
214520_at	0.024125	0.00134	-0.369836	FOXC2	forkhead box C2 (MFH-1, mesenchyme forkhead 1)
214125_s_at	0.024125	0.00134	-0.354924	NENF	neudesin neurotrophic factor
204231_s_at	0.024125	0.00134	-0.632097	FAAH	fatty acid amide hydrolase
221720_s_at	0.024125	0.00134	-0.352301
219087_at	0.024125	0.00134	2.18473	ASPN	asporin
219945_at	0.024236	0.00135	-0.384959	DDX25	DEAD (Asp-Glu-Ala-Asp) box helicase 25
212039_x_at	0.024248	0.00135	-0.518568	RPL3	ribosomal protein L3
214038_at	0.024266	0.00135	1.01446	CCL8	chemokine (C-C motif) ligand 8
216772_at	0.02427	0.00135	-0.528399
222090_at	0.024278	0.00136	-0.434211	NDUFB2-AS1	NDUFB2 antisense RNA 1
209591_s_at	0.024278	0.00136	-0.925524	BMP7	bone morphogenetic protein 7
221039_s_at	0.024278	0.00136	0.439976	ASAP1	ArfGAP with SH3 domain, ankyrin repeat and PH domain 1
210395_x_at	0.02432	0.00136	-0.326463	MYL4	myosin, light chain 4, alkali; atrial, embryonic
211656_x_at	0.024337	0.00136	1.11455	LOC100133583///HLA-DQB1	HLA class II histocompatibility antigen, DQ beta 1 chain-like///major histocompatibility complex, class II, DQ beta 1
201891_s_at	0.024412	0.00137	0.671231	B2M	beta-2-microglobulin
203273_s_at	0.024422	0.00137	-0.375193	TUSC2	tumor suppressor candidate 2
220482_s_at	0.024423	0.00137	-0.447894	SERGEF	secretion regulating guanine nucleotide exchange factor
217066_s_at	0.024423	0.00137	-0.352701	DMPK	dystrophia myotonica-protein kinase
219344_at	0.024423	0.00137	-0.716665	SLC29A3	solute carrier family 29 (equilibrative nucleoside transporter), member 3
200602_at	0.024504	0.00138	1.32383	APP	amyloid beta (A4) precursor protein
37892_at	0.024504	0.00138	1.90157	COL11A1	collagen, type XI, alpha 1
221656_s_at	0.024504	0.00138	-0.774931	ARHGEF10L	Rho guanine nucleotide exchange factor (GEF) 10-like
206671_at	0.024504	0.00138	-0.489113	SAG	S-antigen; retina and pineal gland (arrestin)
209720_s_at	0.024517	0.00139	1.90603	SERPINB3	serpin peptidase inhibitor, clade B (ovalbumin), member 3
203217_s_at	0.024517	0.00139	-1.4941	ST3GAL5	ST3 beta-galactoside alpha-2,3-sialyltransferase 5
206013_s_at	0.024529	0.00139	-0.360212	ACTL6B	actin-like 6B
214129_at	0.024547	0.00139	0.675024	PDE4DIP	phosphodiesterase 4D interacting protein
204111_at	0.024567	0.00139	-0.363418	HNMT	histamine N-methyltransferase
204767_s_at	0.024639	0.0014	0.79633	FEN1	flap structure-specific endonuclease 1
219038_at	0.024763	0.00141	0.548713	MORC4	MORC family CW-type zinc finger 4
211922_s_at	0.024793	0.00141	-1.03332	CAT	catalase
217996_at	0.024872	0.00141	1.40258	PHLDA1	pleckstrin homology-like domain, family A, member 1
205610_at	0.024872	0.00142	-0.390933	MYOM1	myomesin 1
219691_at	0.024887	0.00142	0.667292	SAMD9	sterile alpha motif domain containing 9
201709_s_at	0.024971	0.00142	-0.463172	NIPSNAP1	nipsnap homolog 1 (C. elegans)
209206_at	0.024971	0.00142	0.542633	SEC22B	SEC22 vesicle trafficking protein homolog B (S. cerevisiae) (gene/pseudogene)
201795_at	0.024971	0.00143	0.745192	LBR	lamin B receptor
208522_s_at	0.025075	0.00143	-0.334629	PTCH1	patched 1
221374_at	0.025075	0.00143	-0.397283	FGF16	fibroblast growth factor 16
211727_s_at	0.025075	0.00143	0.835111	COX11	cytochrome c oxidase assembly homolog 11 (yeast)
213952_s_at	0.025093	0.00144	-0.444149	ALOX5	arachidonate 5-lipoxygenase
214314_s_at	0.025093	0.00144	0.339337	EIF5B	eukaryotic translation initiation factor 5B
210642_at	0.025101	0.00144	-0.344617	CCIN	calicin
215379_x_at	0.025101	0.00144	1.94952	IGLC7///IGLV1-44	immunoglobulin lambda constant 7///immunoglobulin lambda variable 1-44
218164_at	0.025101	0.00144	-0.963318	SPATA20	spermatogenesis associated 20
210167_s_at	0.025166	0.00145	-0.357092	TEF	thyrotrophic embryonic factor
207737_at	0.025253	0.00145	-0.572842
222288_at	0.025444	0.00146	1.07571
211108_s_at	0.025487	0.00147	-0.375552	JAK3	Janus kinase 3
206629_at	0.025518	0.00147	-0.333366	ADAMTSL2	ADAMTS-like 2
212655_at	0.025559	0.00148	0.530162	ZCCHC14	zinc finger, CCHC domain containing 14
204284_at	0.025559	0.00148	-1.582	PPP1R3C	protein phosphatase 1, regulatory subunit 3C
217844_at	0.025588	0.00148	-0.479605	CTDSP1	CTD (carboxy-terminal domain, RNA polymerase II, polypeptide A) small phosphatase 1
203205_at	0.025588	0.00148	-0.350225	KDM4A	lysine (K)-specific demethylase 4A
208965_s_at	0.025588	0.00148	0.829261	IFI16	interferon, gamma-inducible protein 16
206955_at	0.02565	0.00149	-0.375033	AQP7	aquaporin 7
203877_at	0.025663	0.00149	-0.361052	MMP11	matrix metallopeptidase 11 (stromelysin 3)
214525_x_at	0.025663	0.00149	-0.334537	MLH3	mutL homolog 3
208484_at	0.025663	0.00149	-0.327212	HIST1H1A	histone cluster 1, H1a
212295_s_at	0.025663	0.00149	0.838564	SLC7A1	solute carrier family 7 (cationic amino acid transporter, y+ system), member 1
206669_at	0.025663	0.00149	-0.445608	GAD1	glutamate decarboxylase 1 (brain, 67kDa)
206362_x_at	0.025663	0.0015	-0.326044	MAP3K10	mitogen-activated protein kinase kinase kinase 10
220454_s_at	0.025663	0.0015	-0.484889	SEMA6A	sema domain, transmembrane domain (TM), and cytoplasmic domain, (semaphorin) 6A
207641_at	0.025663	0.0015	-0.434994	TNFRSF13B	tumor necrosis factor receptor superfamily, member 13B
218275_at	0.025663	0.0015	-0.429	SLC25A10	solute carrier family 25 (mitochondrial carrier; dicarboxylate transporter), member 10
217941_s_at	0.025663	0.0015	0.773406	ERBB2IP	erbb2 interacting protein
205135_s_at	0.025663	0.0015	0.453032	NUFIP1	nuclear fragile X mental retardation protein interacting protein 1
221384_at	0.025663	0.0015	-0.393447	UCP1	uncoupling protein 1 (mitochondrial, proton carrier)
213566_at	0.025663	0.0015	0.747589	RNASE6	ribonuclease, RNase A family, k6
202577_s_at	0.025663	0.0015	0.487892	DDX19A	DEAD (Asp-Glu-Ala-Asp) box polypeptide 19A
210977_s_at	0.025663	0.0015	-0.324277	HSF4	heat shock transcription factor 4
205377_s_at	0.025663	0.00151	-0.302176	ACHE	acetylcholinesterase (Yt blood group)
202710_at	0.025663	0.00151	0.48118	BET1	Bet1 golgi vesicular membrane trafficking protein
201663_s_at	0.025719	0.00151	0.839007	SMC4	structural maintenance of chromosomes 4
207125_at	0.025732	0.00151	-0.337511	ZNF225	zinc finger protein 225
202465_at	0.025802	0.00152	0.985174	PCOLCE	procollagen C-endopeptidase enhancer
214530_x_at	0.025832	0.00152	-0.449787	EPB41	erythrocyte membrane protein band 4.1
217172_at	0.025835	0.00152	-0.391577
201638_s_at	0.025835	0.00152	-0.424008	CPSF1	cleavage and polyadenylation specific factor 1, 160kDa
219142_at	0.025847	0.00153	-0.580228	RASL11B	RAS-like, family 11, member B
203673_at	0.025855	0.00153	-0.404249	TG	thyroglobulin
211385_x_at	0.025879	0.00153	-0.853755	SULT1A2	sulfotransferase family, cytosolic, 1A, phenol-preferring, member 2
202449_s_at	0.025903	0.00153	-0.692574	RXRA	retinoid X receptor, alpha
211811_s_at	0.025903	0.00153	-0.469332	PCDHA6	protocadherin alpha 6
207080_s_at	0.025903	0.00154	-0.378272	PYY	peptide YY
201543_s_at	0.025903	0.00154	0.765142	SAR1A	secretion associated, Ras related GTPase 1A
206719_at	0.025903	0.00154	-0.409492	SYNGR4	synaptogyrin 4
207696_at	0.026034	0.00155	-0.261323	FUT9	fucosyltransferase 9 (alpha (1,3) fucosyltransferase)
212990_at	0.026066	0.00155	0.548876	SYNJ1	synaptojanin 1
206492_at	0.026066	0.00155	-0.474769	FHIT	fragile histidine triad
210099_at	0.026066	0.00155	-0.295739	ABCA2	ATP-binding cassette, sub-family A (ABC1), member 2
221803_s_at	0.026147	0.00156	0.549664	NRBF2	nuclear receptor binding factor 2
214795_at	0.02616	0.00156	-0.440099	ZMYND8	zinc finger, MYND-type containing 8
213042_s_at	0.02617	0.00156	-0.510467	ATP2A3	ATPase, Ca++ transporting, ubiquitous
203820_s_at	0.02617	0.00156	1.62502	IGF2BP3	insulin-like growth factor 2 mRNA binding protein 3
203279_at	0.02623	0.00157	0.418978	EDEM1	ER degradation enhancer, mannosidase alpha-like 1
217186_at	0.026257	0.00157	-0.393537	ZNF259P1	zinc finger protein 259 pseudogene 1
204151_x_at	0.026276	0.00157	-1.51938	AKR1C1	aldo-keto reductase family 1, member C1
204589_at	0.026276	0.00157	0.944635	NUAK1	NUAK family, SNF1-like kinase, 1
220314_at	0.026281	0.00158	-0.417632	HSFX2	heat shock transcription factor family, X linked 2
208053_at	0.026281	0.00158	-0.416737	GUCY2F	guanylate cyclase 2F, retinal
208878_s_at	0.026281	0.00158	0.423667	PAK2	p21 protein (Cdc42/Rac)-activated kinase 2
201978_s_at	0.026395	0.00158	-0.38795	KIAA0141	KIAA0141
214940_s_at	0.026474	0.00159	-0.284244	SMG6	SMG6 nonsense mediated mRNA decay factor
211151_x_at	0.026475	0.00159	-0.40044	GH1	growth hormone 1
215193_x_at	0.026498	0.00159	1.52895	HLA-DRB4///HLA-DRB3///HLA-DRB1	major histocompatibility complex, class II, DR beta 4///major histocompatibility complex, class II, DR beta 3///major histocompatibility complex, class II, DR beta 1
210888_s_at	0.026505	0.0016	-0.269463	ITIH1	inter-alpha-trypsin inhibitor heavy chain 1
202314_at	0.026505	0.0016	0.511669	CYP51A1	cytochrome P450, family 51, subfamily A, polypeptide 1
221597_s_at	0.026505	0.0016	0.762195	TMEM208	transmembrane protein 208
221389_at	0.026532	0.0016	-0.402148	PLA2G2E	phospholipase A2, group IIE
212592_at	0.026532	0.0016	2.02398	IGJ	immunoglobulin J polypeptide, linker protein for immunoglobulin alpha and mu polypeptides
202733_at	0.026571	0.00161	0.861943	P4HA2	prolyl 4-hydroxylase, alpha polypeptide II
204553_x_at	0.026595	0.00161	-0.55074	INPP4A	inositol polyphosphate-4-phosphatase, type I, 107kDa
216491_x_at	0.026595	0.00161	2.04875	IGHM	immunoglobulin heavy constant mu
211147_s_at	0.026595	0.00161	-0.371654	P2RX6	purinergic receptor P2X, ligand-gated ion channel, 6
220101_x_at	0.026595	0.00161	-0.473565	C17orf59	chromosome 17 open reading frame 59
202463_s_at	0.026595	0.00161	-0.298989	MBD3	methyl-CpG binding domain protein 3
215277_at	0.026642	0.00162	-0.462457	PCDH1	protocadherin 1
210226_at	0.026683	0.00162	-0.438756	NR4A1	nuclear receptor subfamily 4, group A, member 1
220119_at	0.026683	0.00162	-0.489188	EPB41L4A	erythrocyte membrane protein band 4.1 like 4A
203420_at	0.026809	0.00163	0.487544	FAM8A1	family with sequence similarity 8, member A1
212200_at	0.026809	0.00163	0.481049	ANKLE2	ankyrin repeat and LEM domain containing 2
212610_at	0.026809	0.00163	0.636317	PTPN11	protein tyrosine phosphatase, non-receptor type 11
221369_at	0.026809	0.00164	-0.406101	MTNR1A	melatonin receptor 1A
211549_s_at	0.02681	0.00164	-2.07652	HPGD	hydroxyprostaglandin dehydrogenase 15-(NAD)
209803_s_at	0.02681	0.00164	1.11865	PHLDA2	pleckstrin homology-like domain, family A, member 2
201351_s_at	0.026863	0.00164	0.652715	YME1L1	YME1-like 1 ATPase
211913_s_at	0.026864	0.00164	-0.691206	MERTK	MER proto-oncogene, tyrosine kinase
207199_at	0.026865	0.00164	-0.324376	TERT	telomerase reverse transcriptase
205064_at	0.027023	0.00166	2.74762	SPRR1B	small proline-rich protein 1B
218969_at	0.027043	0.00166	-0.355452	PAM16	presequence translocase-associated motor 16 homolog (S. cerevisiae)
217956_s_at	0.027072	0.00166	0.396282	ENOPH1	enolase-phosphatase 1
204758_s_at	0.027092	0.00166	-0.434795	C2CD2L	C2CD2-like
209906_at	0.027186	0.00167	0.662455	C3AR1	complement component 3a receptor 1
204244_s_at	0.027214	0.00167	0.664787	DBF4	DBF4 zinc finger
210322_x_at	0.027214	0.00168	-0.400382	UTY	ubiquitously transcribed tetratricopeptide repeat containing, Y-linked
219540_at	0.027214	0.00168	0.588238	ZNF267	zinc finger protein 267
204389_at	0.027275	0.00168	-0.961033	MAOA	monoamine oxidase A
202309_at	0.027284	0.00168	0.524219	MTHFD1	methylenetetrahydrofolate dehydrogenase (NADP+ dependent) 1, methenyltetrahydrofolate cyclohydrolase, formyltetrahydrofolate synthetase
218180_s_at	0.027284	0.00169	-0.544558	EPS8L2	EPS8-like 2
211711_s_at	0.027284	0.00169	0.612785	PTEN	phosphatase and tensin homolog
207122_x_at	0.027284	0.00169	-0.765985	SULT1A2	sulfotransferase family, cytosolic, 1A, phenol-preferring, member 2
33304_at	0.027284	0.00169	0.928033	ISG20	interferon stimulated exonuclease gene 20kDa
209693_at	0.027284	0.00169	-0.543027	ASTN2	astrotactin 2
206250_x_at	0.027313	0.00169	-0.325269	AVPR1A	arginine vasopressin receptor 1A
208850_s_at	0.027321	0.00169	0.890553	THY1	Thy-1 cell surface antigen
200653_s_at	0.027375	0.0017	0.844005	CALM1	calmodulin 1 (phosphorylase kinase, delta)
205737_at	0.02741	0.0017	-0.454885	KCNQ2	potassium voltage-gated channel, KQT-like subfamily, member 2
212859_x_at	0.02741	0.0017	1.2908	MT1E	metallothionein 1E
210895_s_at	0.027421	0.0017	0.625725	CD86	CD86 molecule
208009_s_at	0.027444	0.00171	-0.425712	ARHGEF16	Rho guanine nucleotide exchange factor (GEF) 16
213569_at	0.027444	0.00171	-0.320303	VASH1	vasohibin 1
216589_at	0.027455	0.00171	-0.462916
207154_at	0.027455	0.00171	-0.296044	DIO3	deiodinase, iodothyronine, type III
218577_at	0.027457	0.00171	0.514972	LRRC40	leucine rich repeat containing 40
202352_s_at	0.027457	0.00171	0.635408	PSMD12	proteasome (prosome, macropain) 26S subunit, non-ATPase, 12
205624_at	0.027457	0.00172	1.21177	CPA3	carboxypeptidase A3 (mast cell)
207377_at	0.027463	0.00172	-0.38513	PPP1R2P9	protein phosphatase 1, regulatory (inhibitor) subunit 2 pseudogene 9
214910_s_at	0.027537	0.00172	-0.361502	APOM	apolipoprotein M
217148_x_at	0.027537	0.00173	1.79197
207949_s_at	0.027537	0.00173	-0.629693	ICA1	islet cell autoantigen 1, 69kDa
201263_at	0.027537	0.00173	1.03936	TARS	threonyl-tRNA synthetase
213395_at	0.027537	0.00173	-0.348372	MLC1	megalencephalic leukoencephalopathy with subcortical cysts 1
206350_at	0.027537	0.00173	-0.373542	APCS	amyloid P component, serum
216044_x_at	0.02759	0.00173	0.665718	FAM69A	family with sequence similarity 69, member A
201202_at	0.027616	0.00174	1.11198	PCNA	proliferating cell nuclear antigen
206883_x_at	0.027616	0.00174	-0.249361	GP9	glycoprotein IX (platelet)
215789_s_at	0.027616	0.00174	-0.428243	AJAP1	adherens junctions associated protein 1
205292_s_at	0.027616	0.00174	0.448394	HNRNPA2B1	heterogeneous nuclear ribonucleoprotein A2/B1
204234_s_at	0.027616	0.00174	-0.492867	ZNF195	zinc finger protein 195
205460_at	0.027641	0.00174	-0.67813	NPAS2	neuronal PAS domain protein 2
204512_at	0.027713	0.00175	0.325388	HIVEP1	human immunodeficiency virus type I enhancer binding protein 1
208691_at	0.027713	0.00175	1.00839	TFRC	transferrin receptor
209774_x_at	0.027736	0.00175	1.27449	CXCL2	chemokine (C-X-C motif) ligand 2
213769_at	0.027753	0.00176	-0.367181	KSR1	kinase suppressor of ras 1
215106_at	0.027779	0.00176	-0.402819	TTC22	tetratricopeptide repeat domain 22
214089_at	0.027788	0.00176	-0.322512	RPS8P8///RPS8	ribosomal protein S8 pseudogene 8///ribosomal protein S8
203465_at	0.027788	0.00176	0.516915	MRPL19	mitochondrial ribosomal protein L19
214511_x_at	0.027791	0.00177	0.767542	FCGR1B	Fc fragment of IgG, high affinity Ib, receptor (CD64)
206080_at	0.027791	0.00177	-0.594008	PLCH2	phospholipase C, eta 2
215795_at	0.027791	0.00177	-0.351846	MYH7B	myosin, heavy chain 7B, cardiac muscle, beta
221622_s_at	0.027791	0.00177	0.615171	TMEM126B	transmembrane protein 126B
205264_at	0.027791	0.00177	0.478285	CD3EAP	CD3e molecule, epsilon associated protein
220041_at	0.027791	0.00177	-0.81795	PIGZ	phosphatidylinositol glycan anchor biosynthesis, class Z
211238_at	0.027805	0.00177	-0.346985	ADAM7	ADAM metallopeptidase domain 7
221243_s_at	0.027805	0.00177	-0.40324
217087_at	0.027805	0.00177	-0.336272	C1orf68	chromosome 1 open reading frame 68
221377_s_at	0.027847	0.00178	-0.464019	RBPJL	recombination signal binding protein for immunoglobulin kappa J region-like
204026_s_at	0.027944	0.00179	1.10309	ZWINT	ZW10 interacting kinetochore protein
207369_at	0.027953	0.00179	-0.326165	BRS3	bombesin-like receptor 3
209699_x_at	0.027959	0.00179	-1.64206	AKR1C2	aldo-keto reductase family 1, member C2
216458_at	0.027981	0.00179	-0.328457	PQLC3	PQ loop repeat containing 3
218009_s_at	0.027995	0.00179	1.08128	PRC1	protein regulator of cytokinesis 1
206484_s_at	0.028039	0.0018	-0.341919	XPNPEP2	X-prolyl aminopeptidase (aminopeptidase P) 2, membrane-bound
204263_s_at	0.028039	0.0018	-0.438225	CPT2	carnitine palmitoyltransferase 2
209323_at	0.028095	0.0018	0.584554	PRKRIR	protein-kinase, interferon-inducible double stranded RNA dependent inhibitor, repressor of (P58 repressor)
211073_x_at	0.028116	0.00181	-0.483562	RPL3	ribosomal protein L3
216207_x_at	0.028116	0.00181	2.12627	LOC652493///IGKV1D-8///IGKV1-5///IGKC	ig kappa chain V-I region HK102-like///immunoglobulin kappa variable 1D-8///immunoglobulin kappa variable 1-5///immunoglobulin kappa constant
220963_s_at	0.028125	0.00181	-0.316917	RSG1	REM2 and RAB-like small GTPase 1
205590_at	0.028142	0.00181	0.836261	RASGRP1	RAS guanyl releasing protein 1 (calcium and DAG-regulated)
205531_s_at	0.028184	0.00182	-0.535142	GLS2	glutaminase 2 (liver, mitochondrial)
207238_s_at	0.028311	0.00183	0.846104	PTPRC	protein tyrosine phosphatase, receptor type, C
221181_at	0.028387	0.00183	-0.365479
201185_at	0.028387	0.00183	1.17269	HTRA1	HtrA serine peptidase 1
221316_at	0.028387	0.00183	-0.413237	CATSPERG	catsper channel auxiliary subunit gamma
201204_s_at	0.028404	0.00184	0.780205	RRBP1	ribosome binding protein 1
207568_at	0.028404	0.00184	-0.307387	CHRNA6	cholinergic receptor, nicotinic, alpha 6 (neuronal)
214393_at	0.028404	0.00184	-0.316818	RND2	Rho family GTPase 2
222036_s_at	0.028441	0.00184	0.736957	MCM4	minichromosome maintenance complex component 4
220142_at	0.028441	0.00184	-0.35813	HAPLN2	hyaluronan and proteoglycan link protein 2
214386_at	0.028441	0.00185	-0.365125
214836_x_at	0.028441	0.00185	1.62259	IGK///IGKV1-5///IGKC	immunoglobulin kappa locus///immunoglobulin kappa variable 1-5///immunoglobulin kappa constant
210018_x_at	0.028441	0.00185	0.476208	MALT1	mucosa associated lymphoid tissue lymphoma translocation gene 1
212319_at	0.028441	0.00185	-0.432837	SGSM2	small G protein signaling modulator 2
203385_at	0.028441	0.00185	-0.727579	DGKA	diacylglycerol kinase, alpha 80kDa
218404_at	0.028441	0.00185	0.759646	SNX10	sorting nexin 10
219870_at	0.028441	0.00185	-0.860375	ATF7IP2	activating transcription factor 7 interacting protein 2
218447_at	0.028441	0.00185	0.753229	CMC2	C-x(9)-C motif containing 2
207571_x_at	0.028441	0.00186	0.774396	THEMIS2	thymocyte selection associated family member 2
211643_x_at	0.028464	0.00186	1.85823	LOC100510044///IGK///IGKV3D-15///IGKC	immunoglobulin kappa locus-like///immunoglobulin kappa locus///immunoglobulin kappa variable 3D-15 (gene/pseudogene)///immunoglobulin kappa constant
207027_at	0.028464	0.00186	-0.353066	HGFAC	HGF activator
213869_x_at	0.028464	0.00186	1.1675	THY1	Thy-1 cell surface antigen
206168_at	0.028464	0.00186	-0.337272	ZC3H7B	zinc finger CCCH-type containing 7B
205547_s_at	0.028551	0.00187	1.99051	TAGLN	transgelin
215136_s_at	0.028551	0.00187	0.690079	EXOSC8	exosome component 8
218181_s_at	0.028551	0.00187	0.636143	MAP4K4	mitogen-activated protein kinase kinase kinase kinase 4
219005_at	0.028605	0.00188	-0.370814	TMEM59L	transmembrane protein 59-like
222255_at	0.028628	0.00188	-0.406127	PRX	periaxin
205848_at	0.02865	0.00188	-0.787479	GAS2	growth arrest-specific 2
215988_s_at	0.028678	0.00189	-0.391092	DLG1	discs, large homolog 1 (Drosophila)
207932_at	0.028808	0.0019	-0.281843	IFNA8	interferon, alpha 8
220126_at	0.028932	0.0019	-0.358019	PRSS50	protease, serine, 50
214197_s_at	0.028999	0.00191	-0.311547	SETDB1	SET domain, bifurcated 1
210093_s_at	0.029046	0.00191	0.527517	MAGOH	mago-nashi homolog, proliferation-associated (Drosophila)
220686_s_at	0.029061	0.00192	-0.452284	PIWIL2	piwi-like RNA-mediated gene silencing 2
219319_at	0.029069	0.00192	-0.352012	HIF3A	hypoxia inducible factor 3, alpha subunit
214352_s_at	0.029069	0.00192	0.783571	KRAS	Kirsten rat sarcoma viral oncogene homolog
212329_at	0.029079	0.00192	-0.872866	SCAP	SREBF chaperone
201152_s_at	0.029079	0.00193	0.681824	MBNL1	muscleblind-like splicing regulator 1
220319_s_at	0.029079	0.00193	-0.910956	MYLIP	myosin regulatory light chain interacting protein
218862_at	0.029079	0.00193	-0.540571	ASB13	ankyrin repeat and SOCS box containing 13
206322_at	0.029079	0.00193	-0.354713	SYN3	synapsin III
211160_x_at	0.029263	0.00194	0.816099	ACTN1	actinin, alpha 1
210358_x_at	0.029287	0.00194	-0.539687	GATA2	GATA binding protein 2
218985_at	0.029317	0.00195	-0.556194	SLC2A8	solute carrier family 2 (facilitated glucose transporter), member 8
211435_at	0.029317	0.00195	-0.33688
213154_s_at	0.029317	0.00195	0.774159	BICD2	bicaudal D homolog 2 (Drosophila)
209619_at	0.029317	0.00195	1.28825	CD74	CD74 molecule, major histocompatibility complex, class II invariant chain
212612_at	0.029366	0.00196	0.599012	RCOR1	REST corepressor 1
201289_at	0.029428	0.00196	1.58222	CYR61	cysteine-rich, angiogenic inducer, 61
202177_at	0.029428	0.00196	0.886541	GAS6	growth arrest-specific 6
212364_at	0.029453	0.00197	0.799147	MYO1B	myosin IB
40850_at	0.029462	0.00197	-0.371442	FKBP8	FK506 binding protein 8, 38kDa
218358_at	0.029479	0.00197	0.516872	CRELD2	cysteine-rich with EGF-like domains 2
203164_at	0.029483	0.00197	0.713032	SLC33A1	solute carrier family 33 (acetyl-CoA transporter), member 1
208486_at	0.02961	0.00198	-0.464301	DRD5	dopamine receptor D5
211867_s_at	0.029663	0.00199	-0.393271	PCDHA10	protocadherin alpha 10
208885_at	0.029663	0.00199	0.676419	LCP1	lymphocyte cytosolic protein 1 (L-plastin)
205125_at	0.029663	0.00199	-0.697957	PLCD1	phospholipase C, delta 1
213177_at	0.029855	0.00201	-0.391777	MAPK8IP3	mitogen-activated protein kinase 8 interacting protein 3
215585_at	0.029855	0.00201	-0.440789	IST1	increased sodium tolerance 1 homolog (yeast)
221415_s_at	0.029855	0.00201	-0.321601	GJA9	gap junction protein, alpha 9, 59kDa
202099_s_at	0.029855	0.00201	-0.390209	DGCR2	DiGeorge syndrome critical region gene 2
204607_at	0.029855	0.00201	-2.37075	HMGCS2	3-hydroxy-3-methylglutaryl-CoA synthase 2 (mitochondrial)
200603_at	0.029855	0.00201	0.932939	PRKAR1A	protein kinase, cAMP-dependent, regulatory, type I, alpha
211639_x_at	0.029855	0.00201	1.51607	IGHV4-31///IGHV4-59///IGHM///IGHG4///IGHG3///IGHG1///IGHD///IGHA2///IGHA1	immunoglobulin heavy variable 4-31///immunoglobulin heavy variable 4-59///immunoglobulin heavy constant mu///immunoglobulin heavy constant gamma 4 (G4m marker)///immunoglobulin heavy constant gamma 3 (G3m marker)///immunoglobulin heavy constant gamma 1 (G1m marker)///immunoglobulin heavy constant delta///immunoglobulin heavy constant alpha 2 (A2m marker)///immunoglobulin heavy constant alpha 1
207461_at	0.029918	0.00202	-0.270359
209780_at	0.029949	0.00202	0.631174	PHTF2	putative homeodomain transcription factor 2
203572_s_at	0.029981	0.00202	0.436548	TAF6	TAF6 RNA polymerase II, TATA box binding protein (TBP)-associated factor, 80kDa
204967_at	0.030018	0.00203	-0.794182	SHROOM2	shroom family member 2
213755_s_at	0.030018	0.00203	-0.266731	SKI	SKI proto-oncogene
222256_s_at	0.030047	0.00203	-0.727819	JMJD7	jumonji domain containing 7
211221_at	0.030049	0.00203	-0.323317	TADA3	transcriptional adaptor 3
201589_at	0.030116	0.00204	0.762281	SMC1A	structural maintenance of chromosomes 1A
204359_at	0.030116	0.00204	1.26842	FLRT2	fibronectin leucine rich transmembrane protein 2
207002_s_at	0.030194	0.00205	0.962908	PLAGL1	pleiomorphic adenoma gene-like 1
221280_s_at	0.030194	0.00205	-0.520396	PARD3	par-3 family cell polarity regulator
210499_s_at	0.030194	0.00205	-0.291051	PQBP1	polyglutamine binding protein 1
213442_x_at	0.030245	0.00205	-0.278968	SPDEF	SAM pointed domain containing ETS transcription factor
219723_x_at	0.030248	0.00206	-0.377807	AGPAT3	1-acylglycerol-3-phosphate O-acyltransferase 3
203675_at	0.030249	0.00206	0.911544	NUCB2	nucleobindin 2
209768_s_at	0.03033	0.00206	-0.360694	SEPT5///GP1BB	septin 5///glycoprotein Ib (platelet), beta polypeptide
206596_s_at	0.030331	0.00207	-0.381112	NRL	neural retina leucine zipper
219438_at	0.030351	0.00207	-0.483539	NKAIN1	Na+/K+ transporting ATPase interacting 1
221011_s_at	0.030351	0.00207	1.04448	LBH	limb bud and heart development
219863_at	0.030422	0.00208	0.496099	HERC5	HECT and RLD domain containing E3 ubiquitin protein ligase 5
200699_at	0.030422	0.00208	0.666258	KDELR2	KDEL (Lys-Asp-Glu-Leu) endoplasmic reticulum protein retention receptor 2
210559_s_at	0.03045	0.00208	1.00562	CDK1	cyclin-dependent kinase 1
206207_at	0.03045	0.00209	0.83603	CLC	Charcot-Leyden crystal galectin
213689_x_at	0.03045	0.00209	0.620046	FAM69A	family with sequence similarity 69, member A
217474_at	0.03045	0.00209	-0.371514	LINC01482	long intergenic non-protein coding RNA 1482
206020_at	0.03045	0.00209	0.287008	SOCS6	suppressor of cytokine signaling 6
204900_x_at	0.03045	0.00209	0.527614	SAP30	Sin3A-associated protein, 30kDa
220514_at	0.03045	0.00209	-0.319713
213016_at	0.030473	0.00209	0.675557	BBX	bobby sox homolog (Drosophila)
204580_at	0.030473	0.00209	2.05886	MMP12	matrix metallopeptidase 12 (macrophage elastase)
200921_s_at	0.030573	0.0021	0.756347	BTG1	B-cell translocation gene 1, anti-proliferative
213231_at	0.030573	0.0021	-0.357186	DMWD	dystrophia myotonica, WD repeat containing
220880_at	0.030656	0.00211	-0.385661
207686_s_at	0.030658	0.00211	-0.466479	CASP8	caspase 8, apoptosis-related cysteine peptidase
213758_at	0.030658	0.00211	-0.354226	COX4I1	cytochrome c oxidase subunit IV isoform 1
211163_s_at	0.030658	0.00211	-0.391076	TNFRSF10C	tumor necrosis factor receptor superfamily, member 10c, decoy without an intracellular domain
205663_at	0.030671	0.00212	-0.342299	PCBP3	poly(rC) binding protein 3
211306_s_at	0.030671	0.00212	-0.374872	FCAR	Fc fragment of IgA, receptor for
205012_s_at	0.030671	0.00212	-0.33744	HAGH	hydroxyacylglutathione hydrolase
206040_s_at	0.030671	0.00212	-0.40648	MAPK11	mitogen-activated protein kinase 11
209366_x_at	0.030671	0.00212	-1.39451	CYB5A	cytochrome b5 type A (microsomal)
222128_at	0.030671	0.00212	-0.910794	NSUN6	NOP2/Sun domain family, member 6
221367_at	0.030671	0.00213	-0.344775	MOS	v-mos Moloney murine sarcoma viral oncogene homolog
210445_at	0.030673	0.00213	-1.39535	FABP6	fatty acid binding protein 6, ileal
211772_x_at	0.030711	0.00213	-0.300571	CHRNA3	cholinergic receptor, nicotinic, alpha 3 (neuronal)
204116_at	0.030711	0.00213	0.663971	IL2RG	interleukin 2 receptor, gamma
221628_s_at	0.03075	0.00214	-0.54812	GLYR1	glyoxylate reductase 1 homolog (Arabidopsis)
207955_at	0.03075	0.00214	-0.368472	CCL27	chemokine (C-C motif) ligand 27
211818_s_at	0.03075	0.00214	-0.44324	PDE4C	phosphodiesterase 4C, cAMP-specific
217826_s_at	0.030826	0.00215	0.576206	UBE2J1	ubiquitin-conjugating enzyme E2, J1
209577_at	0.030857	0.00215	-0.374927	PCYT2	phosphate cytidylyltransferase 2, ethanolamine
202437_s_at	0.030857	0.00215	0.844399	CYP1B1	cytochrome P450, family 1, subfamily B, polypeptide 1
202061_s_at	0.030857	0.00215	0.619437	SEL1L	sel-1 suppressor of lin-12-like (C. elegans)
201894_s_at	0.03093	0.00216	0.539925	SSR1	signal sequence receptor, alpha
207758_at	0.030934	0.00216	-0.377681
214692_s_at	0.030957	0.00216	-0.275849	JRK	Jrk homolog (mouse)
214229_at	0.030957	0.00216	-0.4103	DNAH17	dynein, axonemal, heavy chain 17
38671_at	0.03103	0.00217	0.586391	PLXND1	plexin D1
201699_at	0.03103	0.00217	0.49224	PSMC6	proteasome (prosome, macropain) 26S subunit, ATPase, 6
205320_at	0.03103	0.00217	-0.338309	APC2	adenomatosis polyposis coli 2
206658_at	0.031062	0.00218	-1.68498	UPK3B	uroplakin 3B
212944_at	0.031062	0.00218	0.709652	SLC5A3	solute carrier family 5 (sodium/myo-inositol cotransporter), member 3
202720_at	0.031062	0.00218	0.598831	TES	testis derived transcript (3 LIM domains)
211239_s_at	0.031062	0.00218	-0.41322	ADAM7	ADAM metallopeptidase domain 7
210189_at	0.031065	0.00218	-0.368208	HSPA1L	heat shock 70kDa protein 1-like
216510_x_at	0.031094	0.00219	2.20688	IGHV3-23///IGHV4-31///IGHM///IGHG1///IGHA1	immunoglobulin heavy variable 3-23///immunoglobulin heavy variable 4-31///immunoglobulin heavy constant mu///immunoglobulin heavy constant gamma 1 (G1m marker)///immunoglobulin heavy constant alpha 1
200079_s_at	0.031094	0.00219	0.529743	KARS	lysyl-tRNA synthetase
203925_at	0.031123	0.00219	0.655859	GCLM	glutamate-cysteine ligase, modifier subunit
217035_at	0.031143	0.0022	-0.346047	LOC100293559	similar to hCG1812074
204286_s_at	0.031143	0.0022	0.684895	PMAIP1	phorbol-12-myristate-13-acetate-induced protein 1
218203_at	0.031143	0.0022	0.664532	ALG5	ALG5, dolichyl-phosphate beta-glucosyltransferase
212884_x_at	0.031209	0.0022	0.973144	APOE	apolipoprotein E
210681_s_at	0.031213	0.00221	0.538767	USP15	ubiquitin specific peptidase 15
211453_s_at	0.031213	0.00221	-0.415762	AKT2	v-akt murine thymoma viral oncogene homolog 2
212387_at	0.031258	0.00221	0.975578	TCF4	transcription factor 4
218224_at	0.031304	0.00222	1.02826	PNMA1	paraneoplastic Ma antigen 1
212795_at	0.031565	0.00224	0.58174	KIAA1033	KIAA1033
209714_s_at	0.031572	0.00224	0.980667	CDKN3	cyclin-dependent kinase inhibitor 3
211534_x_at	0.031572	0.00224	-0.438214	PTPRN2	protein tyrosine phosphatase, receptor type, N polypeptide 2
210938_at	0.031572	0.00224	-0.430892	PDX1	pancreatic and duodenal homeobox 1
207087_x_at	0.031582	0.00224	-0.491356	ANK1	ankyrin 1, erythrocytic
204667_at	0.031582	0.00224	-1.13631	FOXA1	forkhead box A1
208048_at	0.031585	0.00225	-0.364451	TACR1	tachykinin receptor 1
203317_at	0.031585	0.00225	-0.565799	PSD4	pleckstrin and Sec7 domain containing 4
213551_x_at	0.031585	0.00225	-0.378061	PCGF2	polycomb group ring finger 2
210864_x_at	0.031589	0.00225	-0.339434	HFE	hemochromatosis
219835_at	0.031614	0.00225	-0.471507	PRDM8	PR domain containing 8
218499_at	0.031633	0.00226	0.626061	STK26	serine/threonine protein kinase 26
205576_at	0.031633	0.00226	-0.323829	SERPIND1	serpin peptidase inhibitor, clade D (heparin cofactor), member 1
206689_x_at	0.031633	0.00226	-0.415721	KAT5	K(lysine) acetyltransferase 5
217350_at	0.031651	0.00226	-0.426746	KRT19P2	keratin 19 pseudogene 2
202489_s_at	0.031651	0.00226	-1.11125	FXYD3	FXYD domain containing ion transport regulator 3
208510_s_at	0.031651	0.00227	-1.24875	PPARG	peroxisome proliferator-activated receptor gamma
206301_at	0.031651	0.00227	-0.402931	TEC	tec protein tyrosine kinase
204540_at	0.031651	0.00227	-1.42855	EEF1A2	eukaryotic translation elongation factor 1 alpha 2
201617_x_at	0.031653	0.00227	1.1667	CALD1	caldesmon 1
209761_s_at	0.031696	0.00227	0.668687	SP110	SP110 nuclear body protein
209648_x_at	0.031696	0.00227	0.512397	SOCS5	suppressor of cytokine signaling 5
215432_at	0.031696	0.00228	-0.412278	ACSM1	acyl-CoA synthetase medium-chain family member 1
211868_x_at	0.03175	0.00228	1.20857	IGHV3-48///IGHV4-31///IGHM///IGHG3///IGHG2///IGHG1///IGHD///IGHA2///IGHA1	immunoglobulin heavy variable 3-48///immunoglobulin heavy variable 4-31///immunoglobulin heavy constant mu///immunoglobulin heavy constant gamma 3 (G3m marker)///immunoglobulin heavy constant gamma 2 (G2m marker)///immunoglobulin heavy constant gamma 1 (G1m marker)///immunoglobulin heavy constant delta///immunoglobulin heavy constant alpha 2 (A2m marker)///immunoglobulin heavy constant alpha 1
212113_at	0.031778	0.00228	-0.518326	ATXN7L3B	ataxin 7-like 3B
201697_s_at	0.031778	0.00229	0.804548	DNMT1	DNA (cytosine-5-)-methyltransferase 1
221810_at	0.031895	0.0023	-0.9383	RAB15	RAB15, member RAS oncogene family
202419_at	0.031934	0.0023	0.571015	KDSR	3-ketodihydrosphingosine reductase
205820_s_at	0.031953	0.0023	-0.389683	APOC3	apolipoprotein C-III
64440_at	0.031983	0.00231	-0.349161	IL17RC	interleukin 17 receptor C
201322_at	0.032	0.00231	-0.555489	ATP5B	ATP synthase, H+ transporting, mitochondrial F1 complex, beta polypeptide
40359_at	0.03202	0.00231	-0.311941	RASSF7	Ras association (RalGDS/AF-6) domain family (N-terminal) member 7
211635_x_at	0.03202	0.00231	1.66282	LOC100133862///IGHV4-31///IGHM///IGHG4///IGHG3///IGHG1///IGHD///IGHA2///IGHA1	Ig heavy chain V-I region V35-like///immunoglobulin heavy variable 4-31///immunoglobulin heavy constant mu///immunoglobulin heavy constant gamma 4 (G4m marker)///immunoglobulin heavy constant gamma 3 (G3m marker)///immunoglobulin heavy constant gamma 1 (G1m marker)///immunoglobulin heavy constant delta///immunoglobulin heavy constant alpha 2 (A2m marker)///immunoglobulin heavy constant alpha 1
221116_at	0.03202	0.00231	-0.329556
220623_s_at	0.032024	0.00232	-0.287481	TSGA10	testis specific, 10
210617_at	0.032051	0.00232	-0.357065	PHEX	phosphate regulating endopeptidase homolog, X-linked
208284_x_at	0.032103	0.00233	-0.412302	GGT1	gamma-glutamyltransferase 1
217157_x_at	0.032103	0.00233	1.51908	IGK///IGKC	immunoglobulin kappa locus///immunoglobulin kappa constant
216024_at	0.032103	0.00233	-0.405108	DNM2	dynamin 2
208422_at	0.032103	0.00233	-0.333062	MSR1	macrophage scavenger receptor 1
207265_s_at	0.032103	0.00233	0.68748	KDELR3	KDEL (Lys-Asp-Glu-Leu) endoplasmic reticulum protein retention receptor 3
211314_at	0.032141	0.00234	-0.402228	CACNA1G	calcium channel, voltage-dependent, T type, alpha 1G subunit
201177_s_at	0.032141	0.00234	0.525879	UBA2	ubiquitin-like modifier activating enzyme 2
202988_s_at	0.03221	0.00234	0.920717	RGS1	regulator of G-protein signaling 1
207843_x_at	0.032251	0.00235	-1.35488	CYB5A	cytochrome b5 type A (microsomal)
221405_at	0.032251	0.00235	-0.316478
202351_at	0.032283	0.00235	0.863025	ITGAV	integrin, alpha V
205490_x_at	0.032309	0.00236	0.706078	GJB3	gap junction protein, beta 3, 31kDa
219689_at	0.032447	0.00237	-0.378827	SEMA3G	sema domain, immunoglobulin domain (Ig), short basic domain, secreted, (semaphorin) 3G
220318_at	0.032447	0.00237	-0.648731	EPN3	epsin 3
206602_s_at	0.032538	0.00238	-0.344439	HOXD3	homeobox D3
206332_s_at	0.032584	0.00238	1.28716	IFI16	interferon, gamma-inducible protein 16
220932_at	0.032671	0.00239	-0.330037
214056_at	0.032679	0.00239	0.560023	MCL1	myeloid cell leukemia 1
212647_at	0.032679	0.00239	0.50268	RRAS	related RAS viral (r-ras) oncogene homolog
215340_at	0.0327	0.0024	-0.390454	ADCY1	adenylate cyclase 1 (brain)
206608_s_at	0.032734	0.0024	-0.391474	RPGRIP1	retinitis pigmentosa GTPase regulator interacting protein 1
211451_s_at	0.032737	0.0024	-0.328824	KCNJ4	potassium inwardly-rectifying channel, subfamily J, member 4
201111_at	0.032869	0.00242	0.624568	CSE1L	CSE1 chromosome segregation 1-like (yeast)
221224_s_at	0.032869	0.00242	-0.368864	DCAKD	dephospho-CoA kinase domain containing
209451_at	0.032869	0.00242	0.706219	TANK	TRAF family member-associated NFKB activator
213160_at	0.032869	0.00242	0.803138	DOCK2	dedicator of cytokinesis 2
217661_x_at	0.032869	0.00242	-0.480604	SIX5	SIX homeobox 5
213234_at	0.032876	0.00242	-0.618881	KIAA1467	KIAA1467
219327_s_at	0.032994	0.00243	-0.813007	GPRC5C	G protein-coupled receptor, class C, group 5, member C
203629_s_at	0.033186	0.00245	0.341589	COG5	component of oligomeric golgi complex 5
208135_at	0.033186	0.00245	-0.524159	HNF1B	HNF1 homeobox B
220673_s_at	0.033317	0.00246	-0.416126	PPP4R4	protein phosphatase 4, regulatory subunit 4
220291_at	0.03333	0.00246	-0.429084	GDPD2	glycerophosphodiester phosphodiesterase domain containing 2
201532_at	0.03333	0.00246	0.595504	PSMA3	proteasome (prosome, macropain) subunit, alpha type, 3
212262_at	0.033378	0.00247	0.529721	QKI	QKI, KH domain containing, RNA binding
204067_at	0.033413	0.00247	-0.537532	SUOX	sulfite oxidase
212830_at	0.033419	0.00248	-0.605721	MEGF9	multiple EGF-like-domains 9
209610_s_at	0.033419	0.00248	0.750507	SLC1A4	solute carrier family 1 (glutamate/neutral amino acid transporter), member 4
215684_s_at	0.033436	0.00248	-0.932126	ASCC2	activating signal cointegrator 1 complex subunit 2
209707_at	0.033508	0.00249	0.408457	PIGK	phosphatidylinositol glycan anchor biosynthesis, class K
221443_x_at	0.033508	0.00249	-0.429325	PRLH	prolactin releasing hormone
205940_at	0.033553	0.00249	-0.295475	MYH3	myosin, heavy chain 3, skeletal muscle, embryonic
210092_at	0.033553	0.00249	0.672135	MAGOH	mago-nashi homolog, proliferation-associated (Drosophila)
201391_at	0.033611	0.0025	-0.461684	TRAP1	TNF receptor-associated protein 1
214674_at	0.033611	0.0025	-0.333672	USP19	ubiquitin specific peptidase 19
208995_s_at	0.033614	0.0025	0.384559	PPIG	peptidylprolyl isomerase G (cyclophilin G)
214508_x_at	0.033639	0.00251	0.398828	CREM	cAMP responsive element modulator
211118_x_at	0.033639	0.00251	-0.36151	ESR2	estrogen receptor 2 (ER beta)
AFFX-r2-Bs-dap-3_at	0.03364	0.00251	-0.348042
204378_at	0.03364	0.00251	-0.939936	BCAS1	breast carcinoma amplified sequence 1
207954_at	0.03364	0.00251	-0.396556	GATA2	GATA binding protein 2
214237_x_at	0.03364	0.00251	-0.403582	PAWR	PRKC, apoptosis, WT1, regulator
202381_at	0.03364	0.00252	0.838678	ADAM9	ADAM metallopeptidase domain 9
211486_s_at	0.033663	0.00252	-0.371541	KCNQ2	potassium voltage-gated channel, KQT-like subfamily, member 2
211613_s_at	0.033712	0.00252	-0.402149	GPD2	glycerol-3-phosphate dehydrogenase 2 (mitochondrial)
202722_s_at	0.033713	0.00253	0.748681	GFPT1	glutamine--fructose-6-phosphate transaminase 1
209335_at	0.033737	0.00253	1.46774	DCN	decorin
212914_at	0.033753	0.00253	-0.5139	CBX7	chromobox homolog 7
214190_x_at	0.033788	0.00254	-0.441939	GGA2	golgi-associated, gamma adaptin ear containing, ARF binding protein 2
217514_at	0.033788	0.00254	-0.354654
207610_s_at	0.033797	0.00254	0.712389	EMR2	egf-like module containing, mucin-like, hormone receptor-like 2
217929_s_at	0.033842	0.00254	-0.400845	KIAA0319L	KIAA0319-like
213912_at	0.033849	0.00255	-0.456668	TBC1D30	TBC1 domain family, member 30
211626_x_at	0.033853	0.00255	-0.350116	ERG	v-ets avian erythroblastosis virus E26 oncogene homolog
204691_x_at	0.033924	0.00255	-0.376042	PLA2G6	phospholipase A2, group VI (cytosolic, calcium-independent)
221013_s_at	0.033945	0.00256	-0.464935	APOL2	apolipoprotein L, 2
221327_s_at	0.034003	0.00256	-0.264184	OPN1MW2///OPN1LW///OPN1MW	opsin 1 (cone pigments), medium-wave-sensitive 2///opsin 1 (cone pigments), long-wave-sensitive///opsin 1 (cone pigments), medium-wave-sensitive
216231_s_at	0.03403	0.00257	0.646385	B2M	beta-2-microglobulin
215971_at	0.034072	0.00257	-0.460633
214620_x_at	0.034099	0.00258	0.631846	PAM	peptidylglycine alpha-amidating monooxygenase
209082_s_at	0.034099	0.00258	0.939419	COL18A1	collagen, type XVIII, alpha 1
207172_s_at	0.034099	0.00258	0.606253	CDH11	cadherin 11, type 2, OB-cadherin (osteoblast)
204366_s_at	0.03411	0.00258	-0.34273	GTF3C2	general transcription factor IIIC, polypeptide 2, beta 110kDa
200971_s_at	0.034154	0.00259	0.505085	SERP1	stress-associated endoplasmic reticulum protein 1
202800_at	0.034165	0.00259	0.736871	SLC1A3	solute carrier family 1 (glial high affinity glutamate transporter), member 3
212573_at	0.034181	0.00259	0.611347	ENDOD1	endonuclease domain containing 1
212235_at	0.034191	0.00259	0.576656	PLXND1	plexin D1
200970_s_at	0.034194	0.0026	0.581245	SERP1	stress-associated endoplasmic reticulum protein 1
209604_s_at	0.034194	0.0026	-1.28468	GATA3	GATA binding protein 3
208288_at	0.034194	0.0026	-0.303879	ABCB11	ATP-binding cassette, sub-family B (MDR/TAP), member 11
219549_s_at	0.034194	0.0026	0.806435	RTN3	reticulon 3
221381_s_at	0.034194	0.0026	0.648629	MORF4///MORF4L1	mortality factor 4///mortality factor 4 like 1
215790_at	0.034194	0.0026	-0.390962	AJAP1	adherens junctions associated protein 1
221609_s_at	0.034253	0.00261	-0.493904	WNT6	wingless-type MMTV integration site family, member 6
219586_at	0.03427	0.00261	-0.344855	WDR59	WD repeat domain 59
209651_at	0.034285	0.00261	0.961965	TGFB1I1	transforming growth factor beta 1 induced transcript 1
201112_s_at	0.034381	0.00262	0.551642	CSE1L	CSE1 chromosome segregation 1-like (yeast)
204776_at	0.034388	0.00263	-0.311413	THBS4	thrombospondin 4
212063_at	0.034408	0.00263	1.33722	CD44	CD44 molecule (Indian blood group)
216512_s_at	0.03441	0.00263	-0.325723	DCT	dopachrome tautomerase
215140_at	0.034439	0.00264	-0.346905
209919_x_at	0.034439	0.00264	-0.382836	GGT1	gamma-glutamyltransferase 1
203910_at	0.034439	0.00264	1.27381	ARHGAP29	Rho GTPase activating protein 29
202074_s_at	0.034439	0.00264	0.556561	OPTN	optineurin
206083_at	0.034512	0.00265	-0.401826	BAI1	brain-specific angiogenesis inhibitor 1
201133_s_at	0.034537	0.00265	0.687829	PJA2	praja ring finger 2, E3 ubiquitin protein ligase
201887_at	0.03458	0.00265	0.519831	IL13RA1	interleukin 13 receptor, alpha 1
212476_at	0.034581	0.00266	0.745572	ACAP2	ArfGAP with coiled-coil, ankyrin repeat and PH domains 2
206594_at	0.034581	0.00266	-0.446092	PASK	PAS domain containing serine/threonine kinase
210850_s_at	0.034581	0.00266	-0.451722	ELK1	ELK1, member of ETS oncogene family
211634_x_at	0.034581	0.00266	1.86745	LOC100133862///IGHM	Ig heavy chain V-I region V35-like///immunoglobulin heavy constant mu
220226_at	0.034581	0.00266	-0.343396	TRPM8	transient receptor potential cation channel, subfamily M, member 8
219107_at	0.034581	0.00267	-0.326193	BCAN	brevican
213621_s_at	0.034581	0.00267	-0.344918	GUK1	guanylate kinase 1
221649_s_at	0.034581	0.00267	-0.369256	PPAN	peter pan homolog (Drosophila)
212918_at	0.034581	0.00267	0.657327	RECQL	RecQ helicase-like
211747_s_at	0.034581	0.00267	0.771529	LSM5	LSM5 homolog, U6 small nuclear RNA associated (S. cerevisiae)
203545_at	0.034581	0.00267	0.508031	ALG8	ALG8, alpha-1,3-glucosyltransferase
209077_at	0.034581	0.00268	-0.349438	TXN2	thioredoxin 2
213836_s_at	0.034581	0.00268	0.657697	WIPI1	WD repeat domain, phosphoinositide interacting 1
218585_s_at	0.034581	0.00268	0.757054	DTL	denticleless E3 ubiquitin protein ligase homolog (Drosophila)
212352_s_at	0.034581	0.00268	0.51851	TMED10	transmembrane emp24-like trafficking protein 10 (yeast)
203792_x_at	0.034581	0.00268	-0.428663	PCGF2	polycomb group ring finger 2
209624_s_at	0.034581	0.00268	-0.66569	MCCC2	methylcrotonoyl-CoA carboxylase 2 (beta)
212410_at	0.034581	0.00268	0.698074	MICU2	mitochondrial calcium uptake 2
208743_s_at	0.034581	0.00269	0.672212	YWHAB	tyrosine 3-monooxygenase/tryptophan 5-monooxygenase activation protein, beta
201858_s_at	0.034581	0.00269	1.43607	SRGN	serglycin
208491_s_at	0.034581	0.00269	-0.506759	PGM5	phosphoglucomutase 5
214431_at	0.034581	0.00269	0.588453	GMPS	guanine monphosphate synthase
209262_s_at	0.034659	0.0027	-0.672113	NR2F6	nuclear receptor subfamily 2, group F, member 6
215961_at	0.034675	0.0027	-0.356883	F12	coagulation factor XII (Hageman factor)
217081_at	0.034675	0.0027	-0.370735	OR2H2	olfactory receptor, family 2, subfamily H, member 2
207656_s_at	0.034704	0.0027	-0.333014	ACOX1	acyl-CoA oxidase 1, palmitoyl
203665_at	0.034704	0.00271	0.690106	HMOX1	heme oxygenase (decycling) 1
213717_at	0.034704	0.00271	-0.339375	LDB3	LIM domain binding 3
200715_x_at	0.034704	0.00271	-0.463703	RPL13A	ribosomal protein L13a
209365_s_at	0.034704	0.00271	0.755896	ECM1	extracellular matrix protein 1
213690_s_at	0.034704	0.00271	-0.413085	LOC100506002	hypothetical protein LOC100506002
201559_s_at	0.03472	0.00271	0.692325	CLIC4	chloride intracellular channel 4
209536_s_at	0.034734	0.00272	-0.534033	EHD4	EH-domain containing 4
217476_at	0.034734	0.00272	-0.392509	NR1D1///THRA	nuclear receptor subfamily 1, group D, member 1///thyroid hormone receptor, alpha
211471_s_at	0.034734	0.00272	-0.409104	RAB36	RAB36, member RAS oncogene family
220362_at	0.034738	0.00272	-0.389236	PSORS1C1	psoriasis susceptibility 1 candidate 1
218326_s_at	0.034738	0.00272	-0.654598	LGR4	leucine-rich repeat containing G protein-coupled receptor 4
201528_at	0.034844	0.00273	0.432432	RPA1	replication protein A1, 70kDa
214204_at	0.034856	0.00274	-0.608036	PACRG	PARK2 co-regulated
211530_x_at	0.034859	0.00274	0.625658	HLA-G	major histocompatibility complex, class I, G
216820_at	0.034885	0.00274	-0.390107
213139_at	0.034885	0.00274	1.49369	SNAI2	snail family zinc finger 2
210915_x_at	0.034913	0.00275	1.16933	TRBC1	T cell receptor beta constant 1
209623_at	0.034955	0.00275	-0.708833	MCCC2	methylcrotonoyl-CoA carboxylase 2 (beta)
201137_s_at	0.034981	0.00276	1.25524	HLA-DPB1	major histocompatibility complex, class II, DP beta 1
206550_s_at	0.034984	0.00276	0.589555	NUP155	nucleoporin 155kDa
201196_s_at	0.035001	0.00276	0.521883	AMD1	adenosylmethionine decarboxylase 1
204008_at	0.035001	0.00276	-0.373831	DNAL4	dynein, axonemal, light chain 4
216598_s_at	0.035001	0.00276	1.0154	CCL2	chemokine (C-C motif) ligand 2
220487_at	0.035113	0.00277	-0.417131	SNTG2	syntrophin, gamma 2
201482_at	0.035155	0.00278	-0.566986	QSOX1	quiescin Q6 sulfhydryl oxidase 1
206606_at	0.035155	0.00278	-0.53445	LIPC	lipase, hepatic
219994_at	0.035165	0.00278	-0.336915	APBB1IP	amyloid beta (A4) precursor protein-binding, family B, member 1 interacting protein
217966_s_at	0.035179	0.00279	0.592207	FAM129A	family with sequence similarity 129, member A
207419_s_at	0.035179	0.00279	0.691635	RAC2	ras-related C3 botulinum toxin substrate 2 (rho family, small GTP binding protein Rac2)
213294_at	0.035179	0.00279	0.561676	EIF2AK2	eukaryotic translation initiation factor 2-alpha kinase 2
221523_s_at	0.035215	0.00279	0.711351	RRAGD	Ras-related GTP binding D
218733_at	0.035215	0.00279	0.530266	MSL2	male-specific lethal 2 homolog (Drosophila)
215544_s_at	0.035363	0.00281	-0.309311	UBOX5	U-box domain containing 5
208809_s_at	0.035389	0.00281	0.653617	C6orf62	chromosome 6 open reading frame 62
211315_s_at	0.035389	0.00281	-0.390928	CACNA1G	calcium channel, voltage-dependent, T type, alpha 1G subunit
219398_at	0.035401	0.00282	-0.360225	CIDEC	cell death-inducing DFFA-like effector c
201261_x_at	0.035401	0.00282	0.942141	BGN	biglycan
208276_at	0.035425	0.00282	-0.390154
205166_at	0.035425	0.00282	-0.632256	CAPN5	calpain 5
200840_at	0.035425	0.00283	0.486187	KARS	lysyl-tRNA synthetase
211339_s_at	0.035425	0.00283	0.474206	ITK	IL2-inducible T-cell kinase
204217_s_at	0.035425	0.00283	-0.454344	RTN2	reticulon 2
220515_at	0.035425	0.00283	-0.315437	DUSP21	dual specificity phosphatase 21
221221_s_at	0.035425	0.00283	-0.429546	KLHL3	kelch-like family member 3
215952_s_at	0.035425	0.00283	0.591971	OAZ1	ornithine decarboxylase antizyme 1
222069_s_at	0.035514	0.00284	-0.319904	RIN3	Ras and Rab interactor 3
205483_s_at	0.035514	0.00284	1.31932	ISG15	ISG15 ubiquitin-like modifier
207502_at	0.035514	0.00284	-0.326643	GUCA2B	guanylate cyclase activator 2B (uroguanylin)
206054_at	0.035514	0.00284	-0.369181	KNG1	kininogen 1
216179_x_at	0.035536	0.00285	-0.323922
215981_at	0.035561	0.00285	-0.348668
208342_x_at	0.035561	0.00285	-0.364683	CSH2	chorionic somatomammotropin hormone 2
209083_at	0.035561	0.00286	1.05882	CORO1A	coronin, actin binding protein, 1A
221167_s_at	0.035561	0.00286	-0.4236	CCDC70	coiled-coil domain containing 70
207261_at	0.035561	0.00286	-0.41287	CNGA3	cyclic nucleotide gated channel alpha 3
210063_at	0.035561	0.00286	-0.348531	SARDH	sarcosine dehydrogenase
211455_at	0.035561	0.00286	-0.330023
211742_s_at	0.035573	0.00286	0.878232	EVI2B	ecotropic viral integration site 2B
207025_at	0.035595	0.00287	-0.330657	GJC2	gap junction protein, gamma 2, 47kDa
221524_s_at	0.035595	0.00287	0.611806	RRAGD	Ras-related GTP binding D
221698_s_at	0.035595	0.00287	0.827956	CLEC7A	C-type lectin domain family 7, member A
208309_s_at	0.035595	0.00287	0.454256	MALT1	mucosa associated lymphoid tissue lymphoma translocation gene 1
AFFX-DapX-3_at	0.035595	0.00288	-0.259329
205561_at	0.035595	0.00288	-0.338579	KCTD17	potassium channel tetramerization domain containing 17
208836_at	0.035595	0.00288	0.853312	ATP1B3	ATPase, Na+/K+ transporting, beta 3 polypeptide
216648_s_at	0.035595	0.00288	-0.313594	RREB1	ras responsive element binding protein 1
217478_s_at	0.035595	0.00288	1.18951	HLA-DMA	major histocompatibility complex, class II, DM alpha
220273_at	0.035601	0.00288	-0.310578	IL17B	interleukin 17B
214147_at	0.035601	0.00288	-0.352323	MROH7	maestro heat-like repeat family member 7
215028_at	0.035615	0.00289	-0.976775	SEMA6A	sema domain, transmembrane domain (TM), and cytoplasmic domain, (semaphorin) 6A
207538_at	0.035629	0.00289	-0.359627	IL4	interleukin 4
204144_s_at	0.035638	0.00289	-0.316726	PIGQ	phosphatidylinositol glycan anchor biosynthesis, class Q
218162_at	0.035639	0.00289	0.905643	OLFML3	olfactomedin-like 3
215569_at	0.035641	0.0029	-0.333324	GTF2IRD2B///GTF2IRD2	GTF2I repeat domain containing 2B///GTF2I repeat domain containing 2
215654_at	0.035641	0.0029	-0.478543	BCAT2	branched chain amino-acid transaminase 2, mitochondrial
211365_s_at	0.035641	0.0029	-0.351206	PCDHA2	protocadherin alpha 2
216984_x_at	0.035641	0.0029	1.54627	IGLV2-23	immunoglobulin lambda variable 2-23
207349_s_at	0.035641	0.0029	-0.37637	UCP3	uncoupling protein 3 (mitochondrial, proton carrier)
206329_at	0.035641	0.00291	-0.378579	EXTL1	exostosin-like glycosyltransferase 1
216886_at	0.035641	0.00291	-0.27287	CHRNA4	cholinergic receptor, nicotinic, alpha 4 (neuronal)
205025_at	0.035641	0.00291	-0.579584	ZBTB48	zinc finger and BTB domain containing 48
210081_at	0.035641	0.00291	-0.368519	AGER	advanced glycosylation end product-specific receptor
209823_x_at	0.035644	0.00291	1.14035	HLA-DQB1	major histocompatibility complex, class II, DQ beta 1
208234_x_at	0.035644	0.00291	-0.395771	FGFR2	fibroblast growth factor receptor 2
206933_s_at	0.035644	0.00291	-0.365225	H6PD	hexose-6-phosphate dehydrogenase (glucose 1-dehydrogenase)
216252_x_at	0.035644	0.00291	0.471483	FAS	Fas cell surface death receptor
209757_s_at	0.035934	0.00294	-1.0368	MYCN	v-myc avian myelocytomatosis viral oncogene neuroblastoma derived homolog
205412_at	0.035957	0.00294	0.676702	ACAT1	acetyl-CoA acetyltransferase 1
207934_at	0.035973	0.00295	-0.287355	RFPL1	ret finger protein-like 1
218729_at	0.035973	0.00295	0.798605	LXN	latexin
201389_at	0.036014	0.00295	0.647574	ITGA5	integrin, alpha 5 (fibronectin receptor, alpha polypeptide)
211680_at	0.036014	0.00296	-0.381847	PDLIM5	PDZ and LIM domain 5
220634_at	0.036014	0.00296	-0.373006	TBX4	T-box 4
212829_at	0.036016	0.00296	0.586702	PIP4K2A	phosphatidylinositol-5-phosphate 4-kinase, type II, alpha
201081_s_at	0.036096	0.00297	-0.386942	PIP4K2B	phosphatidylinositol-5-phosphate 4-kinase, type II, beta
217182_at	0.036098	0.00297	-0.403136	MUC5AC	mucin 5AC, oligomeric mucus/gel-forming
216909_at	0.036098	0.00297	-0.413376	RRP12	ribosomal RNA processing 12 homolog (S. cerevisiae)
217856_at	0.036098	0.00297	-0.445011	RBM8A	RNA binding motif protein 8A
222159_at	0.036098	0.00298	-0.417595
220065_at	0.036098	0.00298	-0.436272	TNMD	tenomodulin
204745_x_at	0.036098	0.00298	1.00633	MT1G	metallothionein 1G
217235_x_at	0.036098	0.00298	1.69282	IGLL5///IGLV2-11	immunoglobulin lambda-like polypeptide 5///immunoglobulin lambda variable 2-11
220699_s_at	0.036098	0.00298	-0.343828	KIF2A	kinesin heavy chain member 2A
211653_x_at	0.036098	0.00298	-1.60822	AKR1C2	aldo-keto reductase family 1, member C2
214565_s_at	0.036098	0.00298	-0.394689	SMR3A///SMR3B	submaxillary gland androgen regulated protein 3A///submaxillary gland androgen regulated protein 3B
205093_at	0.036098	0.00299	-0.407852	PLEKHA6	pleckstrin homology domain containing, family A member 6
219780_at	0.036098	0.00299	-0.3194	ZNF771	zinc finger protein 771
205793_x_at	0.036161	0.00299	-0.291388	TNK1	tyrosine kinase, non-receptor, 1
206146_s_at	0.036179	0.003	-0.343844	RHAG	Rh-associated glycoprotein
214476_at	0.03621	0.003	-0.388156	TFF2	trefoil factor 2
205828_at	0.03621	0.003	0.980093	MMP3	matrix metallopeptidase 3 (stromelysin 1, progelatinase)
201006_at	0.03621	0.003	-0.330693	PRDX2	peroxiredoxin 2
217443_at	0.03621	0.003	-0.424833
213241_at	0.036234	0.00301	0.884607	PLXNC1	plexin C1
200801_x_at	0.036251	0.00301	0.401669	ACTB	actin, beta
219952_s_at	0.036256	0.00301	0.343064	MCOLN1	mucolipin 1
217093_at	0.036256	0.00301	-0.35489	RNASE1	ribonuclease, RNase A family, 1 (pancreatic)
220959_s_at	0.036301	0.00302	-0.318213	OBP2A///OBP2B	odorant binding protein 2A///odorant binding protein 2B
207888_at	0.036304	0.00302	-0.466245
214846_s_at	0.036311	0.00303	-0.313626	ALPK3	alpha-kinase 3
208434_at	0.036311	0.00303	-0.434702	MECOM	MDS1 and EVI1 complex locus
208254_at	0.036311	0.00303	-0.319302
219732_at	0.036311	0.00303	-0.604104	LPPR1	lipid phosphate phosphatase-related protein type 1
208320_at	0.036335	0.00303	-0.328594	CABP1	calcium binding protein 1
204638_at	0.036343	0.00304	0.687372	ACP5	acid phosphatase 5, tartrate resistant
215963_x_at	0.036343	0.00304	-0.502078	RPL3	ribosomal protein L3
211830_s_at	0.036392	0.00304	-0.284908	CACNA1I	calcium channel, voltage-dependent, T type, alpha 1I subunit
215699_x_at	0.03643	0.00305	-0.338699	SFI1	Sfi1 homolog, spindle assembly associated (yeast)
211079_s_at	0.036432	0.00305	-0.362014	DYRK1A	dual-specificity tyrosine-(Y)-phosphorylation regulated kinase 1A
221462_x_at	0.03647	0.00305	-0.279015	KLK15	kallikrein-related peptidase 15
209211_at	0.036487	0.00306	0.763785	KLF5	Kruppel-like factor 5 (intestinal)
204222_s_at	0.036586	0.00307	0.688121	GLIPR1	GLI pathogenesis-related 1
220282_at	0.036586	0.00307	-0.452306	RIC3	RIC3 acetylcholine receptor chaperone
207531_at	0.036586	0.00307	-0.339764	CRYGC	crystallin, gamma C
205175_s_at	0.036586	0.00307	-0.408691	KHK	ketohexokinase (fructokinase)
207000_s_at	0.036725	0.00309	0.451221	PPP3CC	protein phosphatase 3, catalytic subunit, gamma isozyme
210079_x_at	0.036725	0.00309	-0.34706	KCNAB1	potassium voltage-gated channel, shaker-related subfamily, beta member 1
218330_s_at	0.036725	0.00309	0.931101	NAV2	neuron navigator 2
213518_at	0.036725	0.00309	0.750926	PRKCI	protein kinase C, iota
205327_s_at	0.036725	0.00309	-0.42406	ACVR2A	activin A receptor, type IIA
213358_at	0.036725	0.00309	-1.25148	MTCL1	microtubule crosslinking factor 1
216781_at	0.036725	0.0031	-0.373034	CFAP74	cilia and flagella associated protein 74
215677_s_at	0.036746	0.0031	-0.389096	BRF1	BRF1, RNA polymerase III transcription initiation factor 90 kDa subunit
210761_s_at	0.036846	0.00311	-0.55505	GRB7	growth factor receptor-bound protein 7
218298_s_at	0.036947	0.00312	-0.858151	C14orf159	chromosome 14 open reading frame 159
210252_s_at	0.036947	0.00312	-0.398436	MADD	MAP-kinase activating death domain
220538_at	0.03703	0.00313	-0.289452	ADM2	adrenomedullin 2
209186_at	0.03703	0.00313	0.503891	ATP2A2	ATPase, Ca++ transporting, cardiac muscle, slow twitch 2
213151_s_at	0.037043	0.00313	0.868033	SEPT7	septin 7
205790_at	0.03705	0.00314	-0.488416	SKAP1	src kinase associated phosphoprotein 1
216446_at	0.037117	0.00314	-0.309338
203117_s_at	0.037154	0.00315	-0.665978	PAN2	PAN2 poly(A) specific ribonuclease subunit
204009_s_at	0.03717	0.00315	0.639864	KRAS	Kirsten rat sarcoma viral oncogene homolog
210455_at	0.037192	0.00316	-0.354126	R3HCC1L	R3H domain and coiled-coil containing 1-like
206757_at	0.037192	0.00316	-0.317567	PDE5A	phosphodiesterase 5A, cGMP-specific
212346_s_at	0.037192	0.00316	-0.331234	MXD4	MAX dimerization protein 4
206513_at	0.037227	0.00316	1.10543	AIM2	absent in melanoma 2
203704_s_at	0.037227	0.00316	0.555167	RREB1	ras responsive element binding protein 1
202073_at	0.037227	0.00317	0.617298	OPTN	optineurin
211525_s_at	0.037246	0.00317	-0.402616	GP5	glycoprotein V (platelet)
211103_at	0.037246	0.00317	-0.457969	MYO7A	myosin VIIA
203192_at	0.037246	0.00317	-0.352562	ABCB6	ATP-binding cassette, sub-family B (MDR/TAP), member 6 (Langereis blood group)
202173_s_at	0.037246	0.00317	0.577843	VEZF1	vascular endothelial zinc finger 1
212764_at	0.037248	0.00318	1.03152	ZEB1	zinc finger E-box binding homeobox 1
209421_at	0.037248	0.00318	0.444672	MSH2	mutS homolog 2
209181_s_at	0.037278	0.00318	0.502308	RABGGTB	Rab geranylgeranyltransferase, beta subunit
205806_at	0.037327	0.00319	-0.33044	ROM1	retinal outer segment membrane protein 1
201029_s_at	0.037368	0.00319	0.831526	CD99	CD99 molecule
202076_at	0.037368	0.00319	0.588859	BIRC2	baculoviral IAP repeat containing 2
213716_s_at	0.037435	0.0032	0.51595	SECTM1	secreted and transmembrane 1
211789_s_at	0.037453	0.00321	-0.453018	MLXIP	MLX interacting protein
222085_at	0.037478	0.00321	-0.334558	FAM174B	family with sequence similarity 174, member B
202772_at	0.037555	0.00322	-0.357179	HMGCL	3-hydroxymethyl-3-methylglutaryl-CoA lyase
65521_at	0.037555	0.00322	-0.317108	UBE2D4	ubiquitin-conjugating enzyme E2D 4 (putative)
215438_x_at	0.037724	0.00324	0.566492	GSPT1	G1 to S phase transition 1
32069_at	0.037749	0.00324	0.364113	N4BP1	NEDD4 binding protein 1
212250_at	0.037859	0.00325	0.711255	MTDH	metadherin
205059_s_at	0.037859	0.00325	-0.592733	IDUA	iduronidase, alpha-L-
208318_s_at	0.037867	0.00326	-0.414444	XYLB	xylulokinase homolog (H. influenzae)
217875_s_at	0.037867	0.00326	1.43479	PMEPA1	prostate transmembrane protein, androgen induced 1
200073_s_at	0.037867	0.00326	0.438806	HNRNPD	heterogeneous nuclear ribonucleoprotein D (AU-rich element RNA binding protein 1, 37kDa)
214730_s_at	0.037973	0.00327	0.635482	GLG1	golgi glycoprotein 1
216184_s_at	0.038022	0.00328	-0.39018	RIMS1	regulating synaptic membrane exocytosis 1
202459_s_at	0.038022	0.00328	0.481829	LPIN2	lipin 2
212836_at	0.038029	0.00328	0.337424	POLD3	polymerase (DNA-directed), delta 3, accessory subunit
210936_at	0.038066	0.00329	-0.303577	WDR1	WD repeat domain 1
209684_at	0.038066	0.00329	0.952496	RIN2	Ras and Rab interactor 2
202781_s_at	0.038066	0.00329	-0.327281	INPP5K	inositol polyphosphate-5-phosphatase K
215265_at	0.038154	0.0033	-0.377491	EMX1	empty spiracles homeobox 1
217699_at	0.038154	0.0033	-0.469488
207925_at	0.038154	0.0033	-0.335251	CST5	cystatin D
204476_s_at	0.038154	0.0033	-0.334256	PC	pyruvate carboxylase
212414_s_at	0.038154	0.0033	0.968738	GLYR1///SEPT6	glyoxylate reductase 1 homolog (Arabidopsis)///septin 6
213133_s_at	0.038154	0.00331	0.479066	GCSHP5///GCSH	glycine cleavage system protein H pseudogene 5///glycine cleavage system protein H (aminomethyl carrier)
221485_at	0.038154	0.00331	0.798518	B4GALT5	UDP-Gal:betaGlcNAc beta 1,4- galactosyltransferase, polypeptide 5
205823_at	0.038154	0.00331	-0.553035	RGS12	regulator of G-protein signaling 12
203257_s_at	0.038154	0.00331	-0.328271	C11orf49	chromosome 11 open reading frame 49
216476_at	0.038154	0.00332	-0.414744	LOC650293///OR7E87P	seven transmembrane helix receptor///olfactory receptor, family 7, subfamily E, member 87 pseudogene
204320_at	0.038154	0.00332	1.03836	COL11A1	collagen, type XI, alpha 1
205962_at	0.038154	0.00332	-0.369254	PAK2	p21 protein (Cdc42/Rac)-activated kinase 2
215630_at	0.038154	0.00332	-0.328952
221880_s_at	0.038154	0.00332	-1.12717	FAM174B	family with sequence similarity 174, member B
209481_at	0.038243	0.00333	0.548505	SNRK	SNF related kinase
201375_s_at	0.038254	0.00333	0.588476	PPP2CB	protein phosphatase 2, catalytic subunit, beta isozyme
216455_at	0.038254	0.00333	-0.319115	LOC101927181	uncharacterized LOC101927181
215214_at	0.038254	0.00333	1.56747	IGL	immunoglobulin lambda locus
219806_s_at	0.038254	0.00334	0.884021	SMCO4	single-pass membrane protein with coiled-coil domains 4
205254_x_at	0.038291	0.00334	-0.284276	TCF7	transcription factor 7 (T-cell specific, HMG-box)
201838_s_at	0.038299	0.00334	-0.311429	SUPT7L	suppressor of Ty 7 (S. cerevisiae)-like
207159_x_at	0.038337	0.00335	-0.341052	CRTC1	CREB regulated transcription coactivator 1
38241_at	0.038339	0.00335	0.882242	BTN3A3	butyrophilin, subfamily 3, member A3
216654_at	0.038339	0.00336	-0.341073	TNXB	tenascin XB
214579_at	0.038339	0.00336	-0.355631	NIPAL3	NIPA-like domain containing 3
215429_s_at	0.038339	0.00336	-0.399687	ZNF428	zinc finger protein 428
201346_at	0.038339	0.00336	0.408407	ADIPOR2	adiponectin receptor 2
205814_at	0.038339	0.00336	-0.384182	GRM3	glutamate receptor, metabotropic 3
210220_at	0.038339	0.00336	0.729639	FZD2	frizzled class receptor 2
38918_at	0.038362	0.00337	-0.441031	SOX13	SRY (sex determining region Y)-box 13
206249_at	0.038362	0.00337	-0.295589	MAP3K13	mitogen-activated protein kinase kinase kinase 13
217318_x_at	0.03839	0.00337	-0.374177	KIR2DS2///KIR2DL5B///KIR2DL5A///KIR2DS5///KIR2DS4///KIR2DS3///KIR2DS1///KIR2DL3///KIR2DL2///KIR2DL1	killer cell immunoglobulin-like receptor, two domains, short cytoplasmic tail, 2///killer cell immunoglobulin-like receptor, two domains, long cytoplasmic tail, 5B///killer cell immunoglobulin-like receptor, two domains, long cytoplasmic tail, 5A///killer cell immunoglobulin-like receptor, two domains, short cytoplasmic tail, 5///killer cell immunoglobulin-like receptor, two domains, short cytopl…
55583_at	0.03839	0.00337	-0.294843	DOCK6	dedicator of cytokinesis 6
221931_s_at	0.03839	0.00337	0.418723	SEH1L	SEH1-like (S. cerevisiae)
205314_x_at	0.038394	0.00338	-0.382843	SNTB2	syntrophin, beta 2 (dystrophin-associated protein A1, 59kDa, basic component 2)
220818_s_at	0.038401	0.00338	-0.417003	TRPC4	transient receptor potential cation channel, subfamily C, member 4
203822_s_at	0.038412	0.00338	0.391533	ELF2	E74-like factor 2 (ets domain transcription factor)
220024_s_at	0.038489	0.00339	-0.333377	PRX	periaxin
207804_s_at	0.038568	0.0034	-0.302855	FCN2	ficolin (collagen/fibrinogen domain containing lectin) 2
212942_s_at	0.038591	0.0034	0.880312	CEMIP	cell migration inducing protein, hyaluronan binding
209096_at	0.03861	0.00341	0.565002	UBE2V2	ubiquitin-conjugating enzyme E2 variant 2
220096_at	0.03861	0.00341	-0.384883
204302_s_at	0.038623	0.00341	-0.251537	CTIF	CBP80/20-dependent translation initiation factor
207326_at	0.038623	0.00341	-0.344888	BTC	betacellulin
207295_at	0.038626	0.00341	-0.334528	SCNN1G	sodium channel, non-voltage-gated 1, gamma subunit
204551_s_at	0.038626	0.00342	-0.282137	AHSG	alpha-2-HS-glycoprotein
205491_s_at	0.038626	0.00342	-0.420331	GJB3	gap junction protein, beta 3, 31kDa
216174_at	0.038626	0.00342	-0.567283	HCRP1	hepatocellular carcinoma-related HCRP1
217898_at	0.038653	0.00342	0.584942	EMC7	ER membrane protein complex subunit 7
206463_s_at	0.038682	0.00343	-2.17408	DHRS2	dehydrogenase/reductase (SDR family) member 2
215839_at	0.038682	0.00343	-0.323987	LILRA5	leukocyte immunoglobulin-like receptor, subfamily A (with TM domain), member 5
209846_s_at	0.038682	0.00343	1.00957	BTN3A2	butyrophilin, subfamily 3, member A2
220545_s_at	0.038682	0.00343	-0.341743	TSKS	testis-specific serine kinase substrate
209533_s_at	0.038682	0.00343	0.416125	PLAA	phospholipase A2-activating protein
209901_x_at	0.038686	0.00344	0.547978	AIF1	allograft inflammatory factor 1
221756_at	0.038686	0.00344	-0.46045	PIK3IP1	phosphoinositide-3-kinase interacting protein 1
201616_s_at	0.038688	0.00344	1.32759	CALD1	caldesmon 1
216927_at	0.038688	0.00344	-0.353108	MAU2	MAU2 sister chromatid cohesion factor
213732_at	0.038753	0.00345	-0.404446	TCF3	transcription factor 3
204006_s_at	0.038753	0.00345	1.1224	FCGR3B///FCGR3A	Fc fragment of IgG, low affinity IIIb, receptor (CD16b)///Fc fragment of IgG, low affinity IIIa, receptor (CD16a)
222211_x_at	0.038805	0.00346	-0.32569	SCAND2P	SCAN domain containing 2 pseudogene
206141_at	0.038812	0.00346	-0.332112	MOCS3	molybdenum cofactor synthesis 3
213891_s_at	0.03885	0.00347	1.15608	TCF4	transcription factor 4
216950_s_at	0.03885	0.00347	0.652788	FCGR1C///FCGR1A	Fc fragment of IgG, high affinity Ic, receptor (CD64), pseudogene///Fc fragment of IgG, high affinity Ia, receptor (CD64)
210620_s_at	0.038875	0.00347	-0.455448	GTF3C2	general transcription factor IIIC, polypeptide 2, beta 110kDa
218656_s_at	0.038878	0.00347	1.03292	LHFP	lipoma HMGIC fusion partner
220290_at	0.038878	0.00347	-0.362454	AIM1L	absent in melanoma 1-like
204968_at	0.03897	0.00348	-0.291605	C6orf47	chromosome 6 open reading frame 47
214367_at	0.038998	0.00349	-0.312495	RASGRP2	RAS guanyl releasing protein 2 (calcium and DAG-regulated)
216270_at	0.039004	0.00349	-0.415876	ILVBL	ilvB (bacterial acetolactate synthase)-like
201189_s_at	0.039013	0.00349	0.62715	ITPR3	inositol 1,4,5-trisphosphate receptor, type 3
209187_at	0.039032	0.0035	0.574429	DR1	down-regulator of transcription 1, TBP-binding (negative cofactor 2)
211877_s_at	0.039032	0.0035	-0.336745	PCDHGA11	protocadherin gamma subfamily A, 11
217563_at	0.039032	0.0035	-0.387001	CLOCK	clock circadian regulator
218044_x_at	0.039032	0.0035	-0.334317	PTMS	parathymosin
[truncated: 20,284 more rows]
