# Supplementary material for: Comparative Analysis of Label-Free and 8-Plex iTRAQ Approach for Quantitative Tissue Proteomic Analysis
Source: PLoS One. 2015 Sep 2;10(9):e0137048. doi: 10.1371/journal.pone.0137048 (PMC4557910; doi:10.1371/journal.pone.0137048)
Supplement: S3 Table — The percentage and the fraction (number of peptides containing modifications vs. number of peptides that could possibly contain modification) are reported for the iTRAQ (non-fractionated/ fractionated) and the LFQ experiments. In the case of the label-based approach supported with fractionation, the values are presented separately for each fraction); whereas for the label free experiment three randomly selected samples were evaluated. (XLSX) [file pone.0137048.s005.xlsx]

## Sheet: S3_Table
	iTRAQ	iTRAQ + fractionation					Label-Free
		Fraction # 1,4,5	Fraction # 2	Fraction # 3	Average [%]	SD	3_pTa	11_pTa	9_pT2+	Average [%]	SD
Chemical modifications:
Deamidated asparagine or glutamine	1.13% (26/2296)	2.17% (26/1197)	4.87% (63/1294)	1.83% (28/1527)	2.95813	1.66317	2.27% (109/4807)	1.59% (84/5272)	1.69% (90/5326)	1.85022	0.364601
Amidated aspartic or glutamic acid	0.66% (21/3189)	0.65% (5/768)	0.83% (18/2170)	0.81% (15/1842)	0.764956	0.0989432	0.00% (0/6218)	0.04% (3/6822)	0.12% (8/6688)	0.0545309	0.0605032
Pyro-glu N-terminus (Q[-17], E[-18], C[+57][-17])	0.00% (0/668)	0.00% (0/199)	0.00% (0/437)	0.00% (0/323)	0	0	10.29% (79/768)	11.05% (109/986)	6.38% (66/1034)	9.2414	2.5051
Sodiation	0.04% (2/4737)	0.54% (12/2205)	0.22% (5/2246)	0.35% (10/2872)	0.371675	0.162081	0.12% (9/7590)	0.07% (6/8120)	0.02% (2/8163)	0.0723232	0.0470577
Carbamylation (N-terminus[+43], R[+43], K[+43])	0.02% (1/5202)	0.00% (0/2358)	0.21% (5/2424)	0.21% (7/3283)	0.13983	0.121146	1.47% (113/7688)	1.17% (96/8207)	0.92% (76/8235)	1.18748	0.273898
Carbamylated methionine (M[+43])	0.00% (0/580)	11.59% (57/492)	2.96% (14/473)	5.87% (35/596)	6.80589	4.38787	0.51% (10/1953)	0.77% (17/2210)	0.66% (13/1970)	0.647054	0.129079
Formaldehyde (N-terminus[+12], W[+12])	-	-	-	-			0.00% (0/7581)	0.00% (0/8114)	0.01% (1/8163)	0.00408347	0.00707277
Acetaldehyde (N-terminus[+26], H[+26], K[+26])	-	-	-	-			0.00% (0/7581)	0.15% (12/8116)	0.09% (7/8162)	0.0778731	0.0742432
N-terminal methylation/dimethylation (N-terminus[+14/+28])	-	-	-	-			0.88% (67/7622)	0.89% (73/8157)	0.71% (58/8192)	0.827326	0.103638
Cysteine propionamide (C[+71])	0.50% (1/201)	0.00% (0/146)	1.73% (3/173)	1.51% (4/265)	1.08118	0.943043	0.33% (3/910)	0.43% (5/1174)	0.70% (5/715)	0.484955	0.191762
Methyl ester (E[+14])	0.33% (8/2442)	3.64% (20/549)	1.69% (30/1775)	1.44% (17/1183)	2.25672	1.2072	0.56% (27/4797)	0.38% (20/5260)	0.46% (23/5009)	0.467418	0.0915905
Formylation (S[+28], T[+28])	0.00% (0/2187)	1.18% (12/1017)	0.18% (2/1087)	0.00% (0/1592)	0.454645	0.634826	0.12% (6/5012)	0.00% (0/5437)	0.23% (12/5107)	0.118228	0.117493
Lysine set to a fixed modification of 304	99.74% (1948/1953)	93.26% (346/371)	100.00% (1049/1049)	99.91% (1082/1083)	97.723	3.86412	-	-	-
N-terminus set to a fixed modification of 304	99.93% (4004/4007)	99.03% (1422/1436)	99.88% (1676/1678)	100.00% (1879/1879)	99.6353	0.531819	-	-	-
Posttranslational modifications:
Hydroxyproline	0.09% (1/1085)	1.99% (15/753)	1.10% (6/545)	1.42% (11/777)	1.50288	0.451909	0.86% (22/2555)	0.69% (21/3033)	0.95% (26/2735)	0.834693	0.131131
Phosphorylation	0.00% (0/2813)	0.00% (0/1188)	0.23% (3/1317)	0.00% (0/1857)	0.0759301	0.131515	0.00% (0/5824)	0.03% (2/6445)	0.13% (8/6027)	0.0545893	0.0694329
Beta-elimination (S[-18], T[-18])	0.72% (16/2212)	1.86% (19/1021)	1.36% (15/1101)	0.50% (8/1604)	1.24069	0.689191	0.36% (18/5024)	0.26% (14/5451)	0.31% (16/5112)	0.309368	0.0508202
Dimethylation (K[+28], R[+28])	0.00% (0/4643)	0.59% (12/2020)	0.00% (0/2207)	0.00% (0/2759)	0.19802	0.34298	0.43% (32/7468)	0.26% (21/8013)	0.32% (26/8038)	0.338011	0.0841587
Methylation (K[+14], H[+14], N[+14], R[+14])	0.17% (8/4648)	1.02% (21/2053)	0.58% (13/2227)	0.21% (6/2798)	0.607026	0.40473	1.24% (94/7594)	1.12% (91/8130)	1.16% (95/8181)	1.17279	0.0600937
Acetylation (or guanidination or trimethylation) (K[+42])	0.00% (0/2356)	0.00% (0/525)	0.00% (0/1445)	0.00% (0/1693)	0	0	0.33% (14/4307)	0.43% (19/4384)	0.84% (36/4266)	0.534109	0.273685
Protein N-terminal acetylation	-	-	-	-			40.83% (49/120)	42.61% (49/115)	67.69% (44/65)	50.3781	15.0208
Oxidation:
Oxidized methionine (M[+16])	47.92% (277/578)	33.79% (147/435)	38.34% (176/459)	27.14% (152/560)	33.0934	5.63337	16.47% (320/1943)	11.95% (262/2193)	19.57% (383/1957)	15.9958	3.83384
Side chain loss from oxidized methionine (M[-48])	1.31% (4/306)	1.71% (5/293)	1.05% (3/286)	0.00% (0/407)	0.918479	0.860691	1.76% (29/1652)	0.67% (13/1944)	0.57% (9/1583)	0.997571	0.658249
Doubly oxidized methionine (M[+32])	1.03% (3/292)	0.37% (1/267)	1.13% (3/266)	1.90% (7/368)	1.13484	0.763845	0.00% (0/1496)	0.00% (0/1808)	0.47% (7/1482)	0.157445	0.272703
Oxidized histidine and tryptophan (H[+16], W[+16])	2.17% (27/1247)	13.62% (85/624)	8.36% (31/371)	6.67% (42/630)	9.54809	3.62762	6.46% (114/1765)	3.49% (64/1834)	5.79% (87/1503)	5.24566	1.55727
Doubly oxidized tryptophan (W[+32])	6.22% (23/370)	9.73% (25/257)	3.26% (3/92)	0.75% (2/265)	4.58107	4.62985	11.29% (83/735)	5.04% (40/793)	7.91% (47/594)	8.08304	3.12768
Triply oxidized cysteine (C[+48])	0.99% (2/203)	5.66% (9/159)	0.00% (0/170)	1.50% (4/266)	2.38805	2.93197	0.11% (1/908)	0.09% (1/1170)	0.00% (0/710)	0.0652007	0.0577963
Cysteine:
Cysteine set to a fixed modification of +57	97.71% (128/131)	100.00% (94/94)	100.00% (96/96)	97.44% (152/156)	99.1453	1.48039	99.47% (750/754)	99.75% (802/804)	100.00% (574/574)	99.7402	0.265423
Carbamidomethylation artifacts (H,K,N-terminus[+57/+114])	0.00% (0/4360)	0.62% (10/1609)	0.51% (10/1956)	2.06% (48/2329)	1.06457	0.864664	10.69% (862/8066)	11.30% (993/8786)	11.01% (926/8413)	10.9986	0.307701
DTT artifacts (C[+209])	0.00% (0/4360)	0.31% (5/1604)	1.07% (21/1967)	0.74% (17/2298)	0.70637	0.379053	4.11% (309/7513)	3.16% (254/8047)	2.41% (185/7672)	3.2269	0.852937
Disulfide bridge (unmodified_C[-2])	0.00% (0/13)	0.00% (0/12)	3.85% (1/26)	0.00% (0/16)	1.28205	2.22058	0.00% (0/126)	0.00% (0/196)	0.00% (0/110)	0	0
