# Supplementary material for: Comparative Analysis of Label-Free and 8-Plex iTRAQ Approach for Quantitative Tissue Proteomic Analysis
Source: PLoS One. 2015 Sep 2;10(9):e0137048. doi: 10.1371/journal.pone.0137048 (PMC4557910; doi:10.1371/journal.pone.0137048)
Supplement: S4 Table — Quantification values and expression trends as being obtained by using the label-free and iTRAQ approach are presented. In addition, in the case of the quantification of the results obtained after fractionation of iTRAQ sample, the ratios calculated based on the two protocols i.e. a) averaging of the peptide intensities belonging to protein, which was initially applied as well as b) alternative approach based on the calculation of protein ratios as an average of the peptide ratios. (XLSX) [file pone.0137048.s006.xlsx]

## Sheet: PeptideList_LFQ
Peptide sequence	UniprotID	UniprotAccession	# peptides	Symbol	Name	3_pTa	11_pTa	16_pTa	19_pTa	9_pT2+	12_pT2+	15_pT2+	17_pT2+
EKIEAELQDIcNDVLELLDK	P31946	1433B_HUMAN	8	YWHAB	14-3-3 protein beta/alpha	41.9567	61.9536	106.58	0	8.47991	37.5673	30.2864	21.28
TAFDEAIAELDTLNEESYK	P31946	1433B_HUMAN	8	YWHAB	14-3-3 protein beta/alpha	127.082	202.153	273.298	107.179	102.646	210.108	243.31	205.673
QTTVSNSQQAYQEAFEISK	P31946	1433B_HUMAN	8	YWHAB	14-3-3 protein beta/alpha	273.365	298.088	281.82	234.049	233.901	435.098	291.11	342.255
TAFDEAIAELDTLNEESYKDSTLIMQLLR	P31946	1433B_HUMAN	8	YWHAB	14-3-3 protein beta/alpha	10.0012	63.217	42.1056	12.1435	5.20628	21.1451	26.0353	21.7601
YLIPNATQPESK	P31946	1433B_HUMAN	8	YWHAB	14-3-3 protein beta/alpha	269.903	268.118	286.537	245.947	248.855	376.964	298.162	253.819
IEAELQDIcNDVLELLDK	P31946	1433B_HUMAN	8	YWHAB	14-3-3 protein beta/alpha	19.76	21.5474	44.373	0	0	26.4831	32.4021	23.5491
AVTEQGHELSNEER	P31946	1433B_HUMAN	8	YWHAB	14-3-3 protein beta/alpha	9.17962	3.46423	156.279	373.33	486.331	48.1863	155.801	305.455
YLSEVASGDNK	P31946	1433B_HUMAN	8	YWHAB	14-3-3 protein beta/alpha	206.255	0	0	357.262	363.286	336.4	0	341.674
AAFDDAIAELDTLSEESYK	P62258	1433E_HUMAN	10	YWHAE	14-3-3 protein epsilon	121.676	357.001	426.991	71.7943	182.537	306.946	235.866	286.546
LIccDILDVLDK	P62258	1433E_HUMAN	10	YWHAE	14-3-3 protein epsilon	201.062	530.653	548.88	88.7856	117.357	244.239	209.419	378.619
YLAEFATGNDR	P62258	1433E_HUMAN	10	YWHAE	14-3-3 protein epsilon	181.489	292.652	299.32	606.491	345.568	252.584	200.212	304.728
AAFDDAIAELDTLSEESYKDSTLIMQLLR	P62258	1433E_HUMAN	10	YWHAE	14-3-3 protein epsilon	0	50.3915	50.4598	0	3.97095	12.7403	9.61681	25.3528
EAAENSLVAYK	P62258	1433E_HUMAN	10	YWHAE	14-3-3 protein epsilon	268.97	490.545	593.618	0	427.815	354.228	297.575	376.001
YDEMVESMK	P62258	1433E_HUMAN	10	YWHAE	14-3-3 protein epsilon	97.0158	125.215	125.799	0	109.343	0	73.7962	85.3966
AASDIAMTELPPTHPIR	P62258	1433E_HUMAN	10	YWHAE	14-3-3 protein epsilon	14.0601	9.54646	38.3166	0	88.1963	140.193	106.296	78.9238
YLAEFATGNDRK	P62258	1433E_HUMAN	10	YWHAE	14-3-3 protein epsilon	39.2803	73.5451	127.169	0	81.9709	22.0908	44.4109	85.5566
HLIPAANTGESK	P62258	1433E_HUMAN	10	YWHAE	14-3-3 protein epsilon	0	8.0641	140.119	111.179	276.487	0	22.0389	157.237
QMVETELK	P62258	1433E_HUMAN	10	YWHAE	14-3-3 protein epsilon	102.848	0	288.059	0	237.314	109.731	151.941	235.055
AVTELNEPLSNEDR	Q04917	1433F_HUMAN	10	YWHAH	14-3-3 protein eta	0	126.669	59.6509	25.0733	0	28.9807	0	48.9456
DSTLIMQLLR	Q04917	1433F_HUMAN	10	YWHAH	14-3-3 protein eta	683.079	1415.07	1268.04	850.249	1041.58	1067.08	1414.21	2017.46
YLAEVASGEK	Q04917	1433F_HUMAN	10	YWHAH	14-3-3 protein eta	25.1261	29.8235	0	29.7946	58.6783	48.9873	63.864	49.6147
ELETVcNDVLSLLDK	Q04917	1433F_HUMAN	10	YWHAH	14-3-3 protein eta	11.7055	37.9772	38.0731	9.34009	9.54458	35.3194	35.0272	22.5164
NLLSVAYK	Q04917	1433F_HUMAN	10	YWHAH	14-3-3 protein eta	1161.37	954.646	1412.75	984.265	1848.12	1237.6	1247.89	1940.37
QAFDDAIAELDTLNEDSYK	Q04917	1433F_HUMAN	10	YWHAH	14-3-3 protein eta	0	30.7785	0	0	15.5197	0	31.8536	27.5782
VLSSIEQK	Q04917	1433F_HUMAN	10	YWHAH	14-3-3 protein eta	0	2.34475	0	482.389	81.6295	4.9349	5.35399	9.50111
DSTLImQLLR	Q04917	1433F_HUMAN	10	YWHAH	14-3-3 protein eta	0	0	0	0	61.3441	65.3681	41.1655	0
NSVVEASEAAYK	Q04917	1433F_HUMAN	10	YWHAH	14-3-3 protein eta	0	0	0	30.5707	79.9228	63.4561	0	65.3965
LAEQAER	Q04917	1433F_HUMAN	10	YWHAH	14-3-3 protein eta	0	0	0.849721	1.18461	4.29603	1.31279	1.13799	1.632
NVTELNEPLSNEER	P61981	1433G_HUMAN	4	YWHAG	14-3-3 protein gamma	75.3916	115.607	137.045	70.4267	135.302	71.6982	146.162	175.855
TAFDDAIAELDTLNEDSYK	P61981	1433G_HUMAN	4	YWHAG	14-3-3 protein gamma	0	70.7537	105.363	23.7571	42.554	71.0264	89.3899	129.324
YLAEVATGEK	P61981	1433G_HUMAN	4	YWHAG	14-3-3 protein gamma	97.3886	129.167	169.518	115.931	176.523	115.492	129.491	180.219
ELEAVcQDVLSLLDNYLIK	P61981	1433G_HUMAN	4	YWHAG	14-3-3 protein gamma	23.5948	49.4953	67.1377	28.0716	8.25398	45.0342	33.4208	38.8946
EKVETELQGVcDTVLGLLDSHLIK	P31947	1433S_HUMAN	8	SFN	14-3-3 protein sigma	32.5161	176.297	183.518	28.0579	54.3872	149.726	0	303.273
GAVEKGEELScEER	P31947	1433S_HUMAN	8	SFN	14-3-3 protein sigma	63.0616	115.562	37.0688	62.2559	181.724	88.7766	37.143	322.328
TTFDEAMADLHTLSEDSYK	P31947	1433S_HUMAN	8	SFN	14-3-3 protein sigma	85.0186	156.757	131.369	0	146.143	291.96	70.6617	511.128
YLAEVATGDDK	P31947	1433S_HUMAN	8	SFN	14-3-3 protein sigma	150.597	218.02	106.033	129.811	479.179	384.199	0	526.983
SAYQEAMDISK	P31947	1433S_HUMAN	8	SFN	14-3-3 protein sigma	113.447	162.781	93.9045	102.085	357.922	299.711	63.9227	437.237
YEDMAAFMK	P31947	1433S_HUMAN	8	SFN	14-3-3 protein sigma	70.4649	75.5431	54.8119	39.7945	180.749	152.594	38.4359	242.328
SAYQEAMDISKK	P31947	1433S_HUMAN	8	SFN	14-3-3 protein sigma	0	29.6766	25.3212	19.6682	96.356	0	0	94.4584
VETELQGVcDTVLGLLDSHLIK	P31947	1433S_HUMAN	8	SFN	14-3-3 protein sigma	0	0	0	0	23.7802	53.948	0	90.3711
TAFDEAIAELDTLNEDSYK	P27348	1433T_HUMAN	12	YWHAQ	14-3-3 protein theta	84.3662	138.231	264.32	44.9911	99.6882	300.228	303.256	209.455
AVTEQGAELSNEER	P27348	1433T_HUMAN	12	YWHAQ	14-3-3 protein theta	263.245	269.587	423.491	173.332	428.791	381.098	634.917	380.219
KQTIDNSQGAYQEAFDISK	P27348	1433T_HUMAN	12	YWHAQ	14-3-3 protein theta	68.4943	63.3346	100.904	53.1277	74.1363	118.696	159.66	70.0365
YLIANATNPESK	P27348	1433T_HUMAN	12	YWHAQ	14-3-3 protein theta	90.438	84.5489	128.63	90.8368	121.892	287.051	231.164	114.502
QTIDNSQGAYQEAFDISK	P27348	1433T_HUMAN	12	YWHAQ	14-3-3 protein theta	63.4744	61.3659	87.7568	43.2817	88.8465	201.453	158.582	103.709
SIcTTVLELLDKYLIANATNPESK	P27348	1433T_HUMAN	12	YWHAQ	14-3-3 protein theta	0	52.4042	186.257	0	0	31.6505	62.0225	21.3964
YDDMATcMK	P27348	1433T_HUMAN	12	YWHAQ	14-3-3 protein theta	73.1147	51.2876	97.7392	21.3092	58.1257	42.8897	157.427	78.8947
SIcTTVLELLDK	P27348	1433T_HUMAN	12	YWHAQ	14-3-3 protein theta	77.9215	85.3716	174.692	48.8885	52.908	286.276	221.957	127.171
YLAEVAcGDDR	P27348	1433T_HUMAN	12	YWHAQ	14-3-3 protein theta	87.2157	90.0729	155.823	53.2645	99.4118	243.335	229.009	134.153
YLAEVAcGDDRK	P27348	1433T_HUMAN	12	YWHAQ	14-3-3 protein theta	38.3616	15.3084	65.966	29.3946	46.8939	47.6438	87.9207	52.9892
TAFDEAIAELDTLNEDSYKDSTLIMQLLR	P27348	1433T_HUMAN	12	YWHAQ	14-3-3 protein theta	1.05045	18.3495	19.9344	0	0	12.668	15.7623	10.1818
QTIDNSQGAYQEAFDISKK	P27348	1433T_HUMAN	12	YWHAQ	14-3-3 protein theta	35.7917	0	62.6639	22.0682	48.8769	51.2868	81.0249	57.5856
GIVDQSQQAYQEAFEISK	P63104	1433Z_HUMAN	11	YWHAZ	14-3-3 protein zeta/delta	532.349	571.642	744.723	620.849	472.678	1131.41	757.944	1206.26
TAFDEAIAELDTLSEESYK	P63104	1433Z_HUMAN	11	YWHAZ	14-3-3 protein zeta/delta	209.584	445.002	657.377	242.494	194.728	623.193	558.712	656.147
SVTEQGAELSNEER	P63104	1433Z_HUMAN	11	YWHAZ	14-3-3 protein zeta/delta	708.245	877.81	962.936	689.225	933.815	450.084	1024.57	1330.04
TAFDEAIAELDTLSEESYKDSTLIMQLLR	P63104	1433Z_HUMAN	11	YWHAZ	14-3-3 protein zeta/delta	6.32613	55.7685	75.2636	15.8631	11.8852	28.3176	27.5242	50.7056
DIcNDVLSLLEK	P63104	1433Z_HUMAN	11	YWHAZ	14-3-3 protein zeta/delta	292.938	412.24	670.007	266.425	246.742	923.421	470.164	742.984
YLAEVAAGDDK	P63104	1433Z_HUMAN	11	YWHAZ	14-3-3 protein zeta/delta	84.9387	92.732	74.518	0	105.979	241.965	88.7827	119.113
YLAEVAAGDDKK	P63104	1433Z_HUMAN	11	YWHAZ	14-3-3 protein zeta/delta	138.214	110.362	547.51	637.601	546.96	610.533	649.61	806.984
YDDMAAcMK	P63104	1433Z_HUMAN	11	YWHAZ	14-3-3 protein zeta/delta	213.312	202.007	258.69	141.127	197.166	161.482	261.529	348.364
FLIPNASQAESK	P63104	1433Z_HUMAN	11	YWHAZ	14-3-3 protein zeta/delta	746.327	770.122	1014.37	1995.77	861.645	1329.32	927.79	1414.4
GIVDQSQQAYQEAFEISKK	P63104	1433Z_HUMAN	11	YWHAZ	14-3-3 protein zeta/delta	0	35.2153	46.3816	25.5758	30.1681	0	0	50.9965
KGIVDQSQQAYQEAFEISK	P63104	1433Z_HUMAN	11	YWHAZ	14-3-3 protein zeta/delta	0	0	29.582	37.2988	30.3469	44.0782	0	49.9347
DGEDQTQDTELVETRPAGDGTFQK	P01891	1A68_HUMAN	2	HLA-A	HLA class I histocompatibility antigen, A-68 alpha chain	26.7772	87.2962	54.0358	0	60.1412	248.554	108.412	57.3092
VDLGTLR	P01891	1A68_HUMAN	2	HLA-A	HLA class I histocompatibility antigen, A-68 alpha chain	0	0	0	0	21.6671	37.2314	0	11.2684
APWIEQEGPEYWDR	P10316	1A69_HUMAN	1	HLA-A	HLA class I histocompatibility antigen, A-69 alpha chain	0	48.1584	0	0	17.2784	35.707	51.4634	0
AYLEGTcVEWLR	P30508	1C04_HUMAN	4	HLA-C	HLA class I histocompatibility antigen, Cw-4 alpha chain	13.8613	25.9009	30.9667	12.1503	27.1448	81.3613	111.076	34.8074
WAAVVVPSGEEQR	P30508	1C04_HUMAN	4	HLA-C	HLA class I histocompatibility antigen, Cw-4 alpha chain	123.194	105.087	65.4334	35.1792	40.8148	521.136	186.694	33.4255
FIAVGYVDDTQFVR	P30504	1C04_HUMAN	4	HLA-C	HLA class I histocompatibility antigen, Cw-4 alpha chain	264.31	8.37703	0	22.3143	0	112.728	489.754	0
THVTHHPVSDHEATLR	P30504	1C04_HUMAN	4	HLA-C	HLA class I histocompatibility antigen, Cw-4 alpha chain	0	0	1.68351	11.3469	0	13.0917	59.7892	26.8219
FLESPDFQPNIAK	Q13362	2A5G_HUMAN	1	PPP2R5C	Serine/threonine-protein phosphatase 2A 56 kDa regulatory subunit gamma isoform	0	0	0	0	9.79815	0	19.9036	15.6946
LAGGDWFTSR	P30153	2AAA_HUMAN	12	PPP2R1A	Serine/threonine-protein phosphatase 2A 65 kDa regulatory subunit A alpha isoform	38.0908	49.5834	61.4161	40.0338	0	42.64	0	72.0147
NLcSDDTPMVR	P30153	2AAA_HUMAN	12	PPP2R1A	Serine/threonine-protein phosphatase 2A 65 kDa regulatory subunit A alpha isoform	41.504	43.7803	47.5229	0	35.012	47.7471	37.0646	42.6037
LNIISNLDcVNEVIGIR	P30153	2AAA_HUMAN	12	PPP2R1A	Serine/threonine-protein phosphatase 2A 65 kDa regulatory subunit A alpha isoform	30.0661	46.7333	0	61.9824	18.465	29.3252	39.0628	0
VLAMSGDPNYLHR	P30153	2AAA_HUMAN	12	PPP2R1A	Serine/threonine-protein phosphatase 2A 65 kDa regulatory subunit A alpha isoform	42.3029	46.4689	48.5729	0	85.7582	0	44.4305	36.5771
EWAHATIIPK	P30153	2AAA_HUMAN	12	PPP2R1A	Serine/threonine-protein phosphatase 2A 65 kDa regulatory subunit A alpha isoform	0	19.7452	17.1801	22.8408	34.0367	41.8304	0	19.331
IGPILDNSTLQSEVKPILEK	P30153	2AAA_HUMAN	12	PPP2R1A	Serine/threonine-protein phosphatase 2A 65 kDa regulatory subunit A alpha isoform	94.9519	108.819	141.306	271.496	111.31	64.6188	107.354	200.728
SEIIPMFSNLASDEQDSVR	P30153	2AAA_HUMAN	12	PPP2R1A	Serine/threonine-protein phosphatase 2A 65 kDa regulatory subunit A alpha isoform	0	32.7471	39.4731	12.7486	0	0	0	42.0801
ENVIMSQILPcIK	P30153	2AAA_HUMAN	12	PPP2R1A	Serine/threonine-protein phosphatase 2A 65 kDa regulatory subunit A alpha isoform	20.4391	17.3799	30.6472	0	0	0	0	23.6219
QLSQSLLPAIVELAEDAK	P30153	2AAA_HUMAN	12	PPP2R1A	Serine/threonine-protein phosphatase 2A 65 kDa regulatory subunit A alpha isoform	11.3633	11.9221	50.4446	0	22.2523	53.5346	8.47863	28.9455
DNTIEHLLPLFLAQLK	P30153	2AAA_HUMAN	12	PPP2R1A	Serine/threonine-protein phosphatase 2A 65 kDa regulatory subunit A alpha isoform	0	0	0	0	5.59151	8.55986	0	16.6109
LTQDQDVDVK	P30153	2AAA_HUMAN	12	PPP2R1A	Serine/threonine-protein phosphatase 2A 65 kDa regulatory subunit A alpha isoform	2.4234	0	23.8147	57.2645	95.9497	6.86752	21.2749	43.7237
LSTIALALGVER	P30153	2AAA_HUMAN	12	PPP2R1A	Serine/threonine-protein phosphatase 2A 65 kDa regulatory subunit A alpha isoform	0	0	23.1147	0	12.3674	21.3053	28.5625	0
SFFSEIISSISDVK	P63151	2ABA_HUMAN	2	PPP2R2A	Serine/threonine-protein phosphatase 2A 55 kDa regulatory subunit B alpha isoform	4.33016	11.8075	19.5996	0	8.97405	10.6242	0	31.2292
NAAQFLLSTNDK	P63151	2ABA_HUMAN	2	PPP2R2A	Serine/threonine-protein phosphatase 2A 55 kDa regulatory subunit B alpha isoform	0	17.6884	21.5169	12.1127	30.6233	0	0	24.5091
IGDLQAFQGHGAGNLAGLK	P08195	4F2_HUMAN	1	SLC3A2	4F2 cell-surface antigen heavy chain	0	0	0	0	6.21405	9.87755	0	11.1215
SSLFEELQSLDIFLAELYK	P49902	5NTC_HUMAN	2	NT5C2	Cytosolic purine 5-nucleotidase	0	7.73501	11.9576	0	0	4.91423	6.86048	8.24147
VFLATNSDYK	P49902	5NTC_HUMAN	2	NT5C2	Cytosolic purine 5-nucleotidase	150.331	0	109.228	0	77.7285	71.1298	59.6521	38.9819
LVPLLDTGDIIIDGGNSEYR	P52209	6PGD_HUMAN	13	PGD	6-phosphogluconate dehydrogenase, decarboxylating	17.2301	108.04	75.081	39.4527	0	144.895	186.753	105.266
GILFVGSGVSGGEEGAR	P52209	6PGD_HUMAN	13	PGD	6-phosphogluconate dehydrogenase, decarboxylating	30.2525	82.1395	68.6746	0	83.0599	224.732	192.434	141.717
VDDFLANEAK	P52209	6PGD_HUMAN	13	PGD	6-phosphogluconate dehydrogenase, decarboxylating	30.146	85.4304	0	69.1618	90.1631	477.729	197.861	117.382
SAVENcQDSWR	P52209	6PGD_HUMAN	13	PGD	6-phosphogluconate dehydrogenase, decarboxylating	46.4973	63.9075	74.3658	42.3586	50.8112	238.606	174.313	136.335
AGQAVDDFIEK	P52209	6PGD_HUMAN	13	PGD	6-phosphogluconate dehydrogenase, decarboxylating	34.1406	71.1504	58.7227	70.2216	87.1723	368.955	175.58	105.382
TELDSFLIEITANILK	P52209	6PGD_HUMAN	13	PGD	6-phosphogluconate dehydrogenase, decarboxylating	0	4.47353	2.50321	4.38287	1.12074	12.2365	8.06919	3.36728
WTAISALEYGVPVTLIGEAVFAR	P52209	6PGD_HUMAN	13	PGD	6-phosphogluconate dehydrogenase, decarboxylating	2.07986	32.7177	41.0252	7.88369	9.22924	0	40.7476	18.1964
SFLEDIR	P52209	6PGD_HUMAN	13	PGD	6-phosphogluconate dehydrogenase, decarboxylating	6.87073	16.4397	14.969	15.9076	0	132.803	52.3253	0
NPELQNLLLDDFFK	P52209	6PGD_HUMAN	13	PGD	6-phosphogluconate dehydrogenase, decarboxylating	0	0	12.1767	0	9.23249	118.903	38.9844	23.0546
DAFDRNPELQNLLLDDFFK	P52209	6PGD_HUMAN	13	PGD	6-phosphogluconate dehydrogenase, decarboxylating	0	0	0	0	11.1586	108.232	17.1042	33.7892
YGPSLMPGGNK	P52209	6PGD_HUMAN	13	PGD	6-phosphogluconate dehydrogenase, decarboxylating	0	0	0	48.1363	60.3851	220.598	115.027	77.9929
IISYAQGFMLLR	P52209	6PGD_HUMAN	13	PGD	6-phosphogluconate dehydrogenase, decarboxylating	0	0	0	0	0	29.3252	16.3304	15.4473
TIFQGIAAK	P52209	6PGD_HUMAN	13	PGD	6-phosphogluconate dehydrogenase, decarboxylating	0	0	55.2988	68.3413	0	266.64	153.998	113.528
LcWFLDEAAAR	O95336	6PGL_HUMAN	7	PGLS	6-phosphogluconolactonase	28.5482	25.3133	41.923	0	0	0	19.2924	0
ELPAAVAPAGPASLAR	O95336	6PGL_HUMAN	7	PGLS	6-phosphogluconolactonase	79.1466	66.4687	86.1286	67.3157	0	107.121	47.3103	0
WTLGFcDER	O95336	6PGL_HUMAN	7	PGLS	6-phosphogluconolactonase	28.4683	24.0204	30.0689	0	0	0	16.3715	0
VTLTLPVLNAAR	O95336	6PGL_HUMAN	7	PGLS	6-phosphogluconolactonase	29.7599	24.0939	34.4362	0	24.5441	0	31.7753	17.9782
IVAPISDSPKPPPQR	O95336	6PGL_HUMAN	7	PGLS	6-phosphogluconolactonase	117.082	110.7	90.4807	253.833	0	0	51.5809	0
LVPFDHAESTYGLYR	O95336	6PGL_HUMAN	7	PGLS	6-phosphogluconolactonase	70.6247	59.3532	75.9636	42.0167	0	0	0	0
TVIFVATGEGK	O95336	6PGL_HUMAN	7	PGLS	6-phosphogluconolactonase	90.8641	0	44.586	48.8543	0	17.4866	0	0
EQLGEFYEALDcLR	P02763	A1AG1_HUMAN	6	ORM1	Alpha-1-acid glycoprotein 1	92.9945	80.5969	217.148	0	48.8444	0	55.9103	243.782
SDVVYTDWK	P02763	A1AG1_HUMAN	6	ORM1	Alpha-1-acid glycoprotein 1	64.6461	39.6814	148.701	50.7346	50.9413	0	45.0182	177.746
YVGGQEHFAHLLILR	P02763	A1AG1_HUMAN	6	ORM1	Alpha-1-acid glycoprotein 1	68.694	19.2604	0	0	74.4451	198.378	7.40117	90.7493
TEDTIFLR	P02763	A1AG1_HUMAN	6	ORM1	Alpha-1-acid glycoprotein 1	7.17698	0	8.202	36.8544	59.7999	113.58	58.0261	53.5129
WFYIASAFR	P02763	A1AG1_HUMAN	6	ORM1	Alpha-1-acid glycoprotein 1	19.5336	0	28.9124	10.2529	10.6076	33.33	25.0166	88.6257
NWGLSVYADKPETTK	P02763	A1AG1_HUMAN	6	ORM1	Alpha-1-acid glycoprotein 1	38.0154	0	44.3882	30.3621	0	0	0	87.942
EQLGEFYEALDcLcIPR	P19652	A1AG2_HUMAN	3	ORM2	Alpha-1-acid glycoprotein 2	31.2112	31.3514	61.7508	0	0	0	41.3548	39.6655
EHVAHLLFLR	P19652	A1AG2_HUMAN	3	ORM2	Alpha-1-acid glycoprotein 2	93.8068	39.6961	0	0	8.10119	12.8773	9.76374	7.24947
SDVMYTDWK	P19652	A1AG2_HUMAN	3	ORM2	Alpha-1-acid glycoprotein 2	0	0	29.6885	0	10.8904	0	13.1254	19.491
VFSNGADLSGVTEEAPLK	P01009	A1AT_HUMAN	19	SERPINA1	Alpha-1-antitrypsin	402.79	467.627	469.599	247.451	494.296	226.876	514.83	414.256
LQHLENELTHDIITK	P01009	A1AT_HUMAN	19	SERPINA1	Alpha-1-antitrypsin	560.178	516.108	476.751	229.024	521.928	405.385	551.855	422.692
LYHSEAFTVNFGDTEEAKK	P01009	A1AT_HUMAN	19	SERPINA1	Alpha-1-antitrypsin	259.383	51.9047	138.46	146.46	234.713	308.72	163.108	190.255
ELDRDTVFALVNYIFFK	P01009	A1AT_HUMAN	19	SERPINA1	Alpha-1-antitrypsin	18.1489	56.6206	99.7935	34.9057	16.4007	0	40.2186	17.5419
DTEEEDFHVDQVTTVK	P01009	A1AT_HUMAN	19	SERPINA1	Alpha-1-antitrypsin	179.891	73.3541	0	32.2049	173.109	0	126.063	109.848
ITPNLAEFAFSLYR	P01009	A1AT_HUMAN	19	SERPINA1	Alpha-1-antitrypsin	119.346	167.041	279.69	73.8797	55.9639	0	196.098	191.273
DTVFALVNYIFFK	P01009	A1AT_HUMAN	19	SERPINA1	Alpha-1-antitrypsin	10.2861	16.7776	11.6624	13.152	0	0	0	0
SVLGQLGITK	P01009	A1AT_HUMAN	19	SERPINA1	Alpha-1-antitrypsin	521.03	290.743	464.12	395.894	555.087	156.78	481.135	420.946
TLNQPDSQLQLTTGNGLFLSEGLK	P01009	A1AT_HUMAN	19	SERPINA1	Alpha-1-antitrypsin	151.263	118.133	173.475	46.5979	134.619	83.5833	87.0979	0
LSSWVLLMK	P01009	A1AT_HUMAN	19	SERPINA1	Alpha-1-antitrypsin	74.1533	68.9907	74.7919	48.8201	38.2791	27.4132	76.9698	80.1893
GKWERPFEVK	P01009	A1AT_HUMAN	19	SERPINA1	Alpha-1-antitrypsin	325.827	295.591	228.104	678.969	267.06	134.353	218.626	217.746
SASLHLPK	P01009	A1AT_HUMAN	19	SERPINA1	Alpha-1-antitrypsin	22.6494	36.1849	0	219.109	0	0	0	0
LYHSEAFTVNFGDTEEAK	P01009	A1AT_HUMAN	19	SERPINA1	Alpha-1-antitrypsin	51.8767	33.1651	34.3518	21.1588	52.4692	22.5739	26.7843	0
LVDKFLEDVK	P01009	A1AT_HUMAN	19	SERPINA1	Alpha-1-antitrypsin	25.9783	22.3456	36.2166	17.8802	12.9385	0	15.5938	23.1564
GTEAAGAMFLEAIPMSIPPEVK	P01009	A1AT_HUMAN	19	SERPINA1	Alpha-1-antitrypsin	59.6928	116.752	72.905	0	29.0628	0	95.7176	32.3589
LSITGTYDLK	P01009	A1AT_HUMAN	19	SERPINA1	Alpha-1-antitrypsin	511.044	382.76	424.404	406.492	504.049	182.85	496.023	354.328
SPLFMGK	P01009	A1AT_HUMAN	19	SERPINA1	Alpha-1-antitrypsin	235.149	29.6913	139.008	162.665	231.788	32.7099	152.078	112.917
LGMFNIQHcK	P01009	A1AT_HUMAN	19	SERPINA1	Alpha-1-antitrypsin	177.893	0	175.757	95.0761	18.1887	68.7786	186.283	129.018
QINDYVEK	P01009	A1AT_HUMAN	19	SERPINA1	Alpha-1-antitrypsin	0	0	358.514	391.45	641.398	0	404.929	331.783
LLELTGPK	P04217	A1BG_HUMAN	2	A1BG	Alpha-1B-glycoprotein	16.2581	15.426	11.5193	0	28.9491	0	26.3488	0
SGLSTGWTQLSK	P04217	A1BG_HUMAN	2	A1BG	Alpha-1B-glycoprotein	18.3219	0	25.4886	22.8032	0	22.8116	26.8189	0
TEHPFTVEEFVLPK	P01023	A2MG_HUMAN	28	A2M	Alpha-2-macroglobulin	29.5868	220.812	44.4795	74.3583	78.4762	41.9079	89.3899	0
DTVIKPLLVEPEGLEK	P01023	A2MG_HUMAN	28	A2M	Alpha-2-macroglobulin	60.8779	151.027	0	80.7514	81.7433	0	64.9414	0
NEDSLVFVQTDK	P01023	A2MG_HUMAN	28	A2M	Alpha-2-macroglobulin	72.6753	185.699	35.8514	55.4183	79.7765	45.4993	58.6726	17.7019
NQGNTWLTAFVLK	P01023	A2MG_HUMAN	28	A2M	Alpha-2-macroglobulin	24.6601	133.016	0	21.6545	12.6215	21.4345	27.4458	11.0488
SLFTDLEAENDVLHcVAFAVPK	P01023	A2MG_HUMAN	28	A2M	Alpha-2-macroglobulin	17.3766	10.1096	0	25.9622	0	52.6303	30.1689	0
IAQWQSFQLEGGLK	P01023	A2MG_HUMAN	28	A2M	Alpha-2-macroglobulin	55.2854	125.479	26.0973	164.192	31.0459	49.504	19.7273	23.4328
VDLSFSPSQSLPASHAHLR	P01023	A2MG_HUMAN	28	A2M	Alpha-2-macroglobulin	50.7449	115.416	0	15.5725	37.2551	0	58.9468	0
NALFcLESAWK	P01023	A2MG_HUMAN	28	A2M	Alpha-2-macroglobulin	53.368	164.25	34.8319	68.4097	16.3357	0	55.8124	18.6861
QQNAQGGFSSTQDTVVALHALSK	P01023	A2MG_HUMAN	28	A2M	Alpha-2-macroglobulin	56.7767	119.691	22.2321	81.6403	0	0	48.9754	0
DMYSFLEDMGLK	P01023	A2MG_HUMAN	28	A2M	Alpha-2-macroglobulin	15.9518	41.5472	0	11.1862	14.4583	9.13603	18.7262	3.59128
VSVQLEASPAFLAVPVEK	P01023	A2MG_HUMAN	28	A2M	Alpha-2-macroglobulin	76.7365	222.428	37.4188	93.8112	53.7695	0	72.9538	26.7782
SSGSLLNNAIK	P01023	A2MG_HUMAN	28	A2M	Alpha-2-macroglobulin	0	160.577	0	124.136	78.5249	58.9346	65.1569	0
YDVENcLANK	P01023	A2MG_HUMAN	28	A2M	Alpha-2-macroglobulin	57.9352	144.901	0	57.1277	0	20.0755	47.0556	0
ETTFNSLLcPSGGEVSEELSLK	P01023	A2MG_HUMAN	28	A2M	Alpha-2-macroglobulin	39.4801	133.515	22.3082	34.2561	24.983	0	49.4456	0
HYDGSYSTFGER	P01023	A2MG_HUMAN	28	A2M	Alpha-2-macroglobulin	48.9739	169.392	23.0386	38.974	49.966	29.6611	48.0939	0
QFSFPLSSEPFQGSYK	P01023	A2MG_HUMAN	28	A2M	Alpha-2-macroglobulin	61.5037	228.598	38.0274	83.9651	46.7639	0	66.7633	13.5651
FEVQVTVPK	P01023	A2MG_HUMAN	28	A2M	Alpha-2-macroglobulin	87.9347	208.471	34.984	115.623	34.1667	63.2753	75.5593	0
VTAAPQSVcALR	P01023	A2MG_HUMAN	28	A2M	Alpha-2-macroglobulin	128.16	385.502	42.9121	138.324	119.031	0	97.7354	30.9383
SASNMAIVDVK	P01023	A2MG_HUMAN	28	A2M	Alpha-2-macroglobulin	46.2709	114.975	0	56.4781	51.0063	0	20.4913	0
AIGYLNTGYQR	P01023	A2MG_HUMAN	28	A2M	Alpha-2-macroglobulin	0	281.928	0	154.46	130.425	0	85.8049	35.6364
LLLQQVSLPELPGEYSMK	P01023	A2MG_HUMAN	28	A2M	Alpha-2-macroglobulin	34.9528	191.723	0	46.1535	36.8975	0	38.7885	0
LPPNVVEESAR	P01023	A2MG_HUMAN	28	A2M	Alpha-2-macroglobulin	177.361	221.546	0	142.597	140.861	43.2773	66.92	28.7855
AFQPFFVELTMPYSVIR	P01023	A2MG_HUMAN	28	A2M	Alpha-2-macroglobulin	8.22224	15.3084	0	8.91616	0.722778	3.44668	0	0
LLIYAVLPTGDVIGDSAK	P01023	A2MG_HUMAN	28	A2M	Alpha-2-macroglobulin	68.0948	383.886	50.6272	116.683	67.0006	0	86.5494	35.0837
QTVSWAVTPK	P01023	A2MG_HUMAN	28	A2M	Alpha-2-macroglobulin	83.2211	195.689	34.5732	93.9479	114.561	22.1115	62.3751	0
QGIPFFGQVR	P01023	A2MG_HUMAN	28	A2M	Alpha-2-macroglobulin	74.7525	145.974	30.7385	88.6488	32.9314	25.0414	62.2967	0
DNSVHWERPQKPK	P01023	A2MG_HUMAN	28	A2M	Alpha-2-macroglobulin	0	65.3767	23.7386	91.9992	77.2246	0	0	0
SSSNEEVMFLTVQVK	P01023	A2MG_HUMAN	28	A2M	Alpha-2-macroglobulin	19.5736	8.33785	0	7.95207	7.09341	0	0	0
ITLLSALVETR	P01011	AACT_HUMAN	7	SERPINA3	Alpha-1-antichymotrypsin	20.1328	28.0459	34.8014	28.5775	25.4869	0	35.4582	57.542
EQLSLLDR	P01011	AACT_HUMAN	7	SERPINA3	Alpha-1-antichymotrypsin	0	36.4787	56.501	0	80.0041	0	44.1758	56.131
EIGELYLPK	P01011	AACT_HUMAN	7	SERPINA3	Alpha-1-antichymotrypsin	35.9693	45.4551	59.3009	38.051	90.0656	0	40.5712	76.0147
ADLSGITGAR	P01011	AACT_HUMAN	7	SERPINA3	Alpha-1-antichymotrypsin	29.7332	0	0	52.5807	91.3984	84.522	0	60.9601
DYNLNDILLQLGIEEAFTSK	P01011	AACT_HUMAN	7	SERPINA3	Alpha-1-antichymotrypsin	3.20767	0	0	8.32471	7.56479	6.5058	0	12.0058
DEELScTVVELK	P01011	AACT_HUMAN	7	SERPINA3	Alpha-1-antichymotrypsin	0	0	24.606	0	34.5893	0	32.1213	40.5965
NLAVSQVVHK	P01011	AACT_HUMAN	7	SERPINA3	Alpha-1-antichymotrypsin	41.8236	0	97.9066	102.187	133.644	0	81.358	121.208
IAAAILNTPDLR	P00505	AATM_HUMAN	10	GOT2	Aspartate aminotransferase, mitochondrial	100.984	136.674	186.866	95.1787	116.576	313.922	67.2335	123.418
FVTVQTISGTGALR	P00505	AATM_HUMAN	10	GOT2	Aspartate aminotransferase, mitochondrial	100.837	111.728	128.599	95.5547	92.0974	44.8275	43.2355	73.382
DAGMQLQGYR	P00505	AATM_HUMAN	10	GOT2	Aspartate aminotransferase, mitochondrial	0	58.3836	67.6094	34.8031	39.742	0	0	0
TcGFDFTGAVEDISK	P00505	AATM_HUMAN	10	GOT2	Aspartate aminotransferase, mitochondrial	41.3043	29.324	76.6636	26.0476	17.3434	50.9251	26.1529	47.5783
IGASFLQR	P00505	AATM_HUMAN	10	GOT2	Aspartate aminotransferase, mitochondrial	62.0629	79.1131	90.2981	66.1191	74.2663	155.462	0	0
MNLGVGAYR	P00505	AATM_HUMAN	10	GOT2	Aspartate aminotransferase, mitochondrial	27.5761	34.3338	27.3451	254.801	18.3349	0	247.816	0
ASAELALGENSEVLK	P00505	AATM_HUMAN	10	GOT2	Aspartate aminotransferase, mitochondrial	43.954	19.0694	23.3278	0	31.2084	0	14.2675	0
NLFAFFDMAYQGFASGDGDKDAWAVR	P00505	AATM_HUMAN	10	GOT2	Aspartate aminotransferase, mitochondrial	6.09578	36.0086	33.858	0	0	0	0	0
QWLQEVK	P00505	AATM_HUMAN	10	GOT2	Aspartate aminotransferase, mitochondrial	0	29.7207	0	0	40.4409	87.5622	15.1589	16.2764
KAEAQIAAK	P00505	AATM_HUMAN	10	GOT2	Aspartate aminotransferase, mitochondrial	3.20501	5.06412	6.65442	0	0	0	0	4.84656
LYEIAR	Q7Z5M8	AB12B_HUMAN	1	ABHD12B	Abhydrolase domain-containing protein 12B	0	0	0	0	15.4465	59.5289	16.3539	0
EGINIFLDGYVPTENLR	P61221	ABCE1_HUMAN	1	ABCE1	ATP-binding cassette sub-family E member 1	0	0	0	0	9.57221	0	30.8349	14.6182
AVSEEQQPALK	Q8NE71	ABCF1_HUMAN	1	ABCF1	ATP-binding cassette sub-family F member 1	0	0	12.1447	0	10.7696	0	17.7232	15.7528
TPALIVYGDQDPMGQTSFEHLK	Q96IU4	ABHEB_HUMAN	3	ABHD14B	Alpha/beta hydrolase domain-containing protein 14B	19.4094	37.2574	27.9537	0	0	0	30.1885	43.2728
AVAIDLPGLGHSK	Q96IU4	ABHEB_HUMAN	3	ABHD14B	Alpha/beta hydrolase domain-containing protein 14B	37.4428	27.0175	21.1517	0	0	0	0	0
FSSETWQNLGTLHR	Q96IU4	ABHEB_HUMAN	3	ABHD14B	Alpha/beta hydrolase domain-containing protein 14B	53.1283	42.2377	25.5647	0	0	0	31.0504	24.0437
ALIESYQNLTR	Q8IZP0	ABI1_HUMAN	1	ABI1	Abl interactor 1	6.29284	0	12.7093	10.776	0	0	0	16.8582
VPSENVLGEVGSGFK	P49748	ACADV_HUMAN	4	ACADVL	Very long-chain specific acyl-CoA dehydrogenase, mitochondrial	0	49.1721	73.1636	0	0	22.3233	21.51	60.2765
NPFGNAGLLLGEAGK	P49748	ACADV_HUMAN	4	ACADVL	Very long-chain specific acyl-CoA dehydrogenase, mitochondrial	16.8439	56.3708	76.481	0	0	72.6025	0	80.9893
TPVTDPATGAVK	P49748	ACADV_HUMAN	4	ACADVL	Very long-chain specific acyl-CoA dehydrogenase, mitochondrial	20.3725	82.9916	71.8854	13.6922	23.9752	30.307	0	72.5965
AGLGSGLSLSGLVHPELSR	P49748	ACADV_HUMAN	4	ACADVL	Very long-chain specific acyl-CoA dehydrogenase, mitochondrial	13.4086	28.7657	67.1681	0	0	57.8494	30.737	84.5093
TKPSDEEMLFIYGHYK	P07108	ACBP_HUMAN	3	DBI	Acyl-CoA-binding protein	194.138	119.323	115.153	0	81.2882	244.833	26.3488	207.419
QATVGDINTERPGMLDFTGK	P07108	ACBP_HUMAN	3	DBI	Acyl-CoA-binding protein	135.817	59.6911	0	0	55.7038	194.528	0	160.728
WDAWNELK	P07108	ACBP_HUMAN	3	DBI	Acyl-CoA-binding protein	50.2522	0	0	0	0	62.2934	48.5053	72.9747
LIANNTTVER	O96019	ACL6A_HUMAN	1	ACTL6A	Actin-like protein 6A	0	0	32.9906	0	63.5384	0	58.8489	63.462
FIcTTSAIQNR	P53396	ACLY_HUMAN	9	ACLY	ATP-citrate synthase	0	46.366	31.6819	30.2151	0	55.6791	43.6861	45.6437
FGGALDAAAK	P53396	ACLY_HUMAN	9	ACLY	ATP-citrate synthase	0	14.5636	7.23673	14.8853	17.6685	32.4773	28.0531	24.8437
IGNTGGMLDNILASK	P53396	ACLY_HUMAN	9	ACLY	ATP-citrate synthase	0	15.6316	24.7277	12.9879	0	0	27.916	0
VDATADYIcK	P53396	ACLY_HUMAN	9	ACLY	ATP-citrate synthase	0	22.5807	23.1756	23.6271	0	34.441	27.5046	33.5128
DGVYVLDLAAK	P53396	ACLY_HUMAN	9	ACLY	ATP-citrate synthase	0	12.2085	21.2278	16.1469	15.0581	30.0228	36.1635	45.571
EILIPVFK	P53396	ACLY_HUMAN	9	ACLY	ATP-citrate synthase	0	14.8971	23.206	18.1639	13.9609	25.5177	41.2177	0
DLVSSLTSGLLTIGDR	P53396	ACLY_HUMAN	9	ACLY	ATP-citrate synthase	3.82817	0	17.6061	8.49223	6.06939	33.485	25.9766	21.8473
TIAIIAEGIPEALTR	P53396	ACLY_HUMAN	9	ACLY	ATP-citrate synthase	0	0	28.1364	0	0	44.6208	45.9389	51.331
AFDSGIIPMEFVNK	P53396	ACLY_HUMAN	9	ACLY	ATP-citrate synthase	0	0	22.1713	0	0	33.9759	27.7789	32.1892
IVYGHLDDPASQEIER	Q99798	ACON_HUMAN	8	ACO2	Aconitate hydratase, mitochondrial	42.1565	90.2345	73.5441	22.8203	0	0	61.1409	19.3891
NAVTQEFGPVPDTAR	Q99798	ACON_HUMAN	8	ACO2	Aconitate hydratase, mitochondrial	25.2459	82.4481	60.5639	23.7844	30.2982	39.0917	43.9212	0
DINQEVYNFLATAGAK	Q99798	ACON_HUMAN	8	ACO2	Aconitate hydratase, mitochondrial	6.40336	22.0077	16.3279	6.92986	0	7.38943	13.0412	0
VGLIGScTNSSYEDMGR	Q99798	ACON_HUMAN	8	ACO2	Aconitate hydratase, mitochondrial	21.4511	44.1035	34.8775	0	0	0	0	0
SQFTITPGSEQIR	Q99798	ACON_HUMAN	8	ACO2	Aconitate hydratase, mitochondrial	35.1126	81.5666	67.9442	35.2134	32.1837	0	50.288	0
EGWPLDIR	Q99798	ACON_HUMAN	8	ACO2	Aconitate hydratase, mitochondrial	20.1195	30.2202	27.482	11.9247	6.08998	0	22.0194	0
LNRPLTLSEK	Q99798	ACON_HUMAN	8	ACO2	Aconitate hydratase, mitochondrial	16.0983	0	0	18.1845	18.8876	9.9654	32.9311	0
DSSGQHVDVSPTSQR	Q99798	ACON_HUMAN	8	ACO2	Aconitate hydratase, mitochondrial	2.0226	0	41.1013	32.7348	31.8098	0	32.1866	15.3309
TSNHAIVLAQLITK	Q15067	ACOX1_HUMAN	3	ACOX1	Peroxisomal acyl-coenzyme A oxidase 1	0	0	0	0	0	50.6926	32.9898	17.6776
YAQVKPDGTYVKPLSNK	Q15067	ACOX1_HUMAN	3	ACOX1	Peroxisomal acyl-coenzyme A oxidase 1	0	0	0	0	0	27.6199	71.1515	21.9928
LTYGTMVFVR	Q15067	ACOX1_HUMAN	3	ACOX1	Peroxisomal acyl-coenzyme A oxidase 1	0	0	0	0	11.196	28.6534	18.7556	0
TPLLLMLGQEDR	P13798	ACPH_HUMAN	3	APEH	Acylamino-acid-releasing enzyme	36.3643	17.6297	25.1538	0	0	15.7607	11.95	17.7455
VTSVVVDVVPR	P13798	ACPH_HUMAN	3	APEH	Acylamino-acid-releasing enzyme	25.8234	29.2946	47.949	23.0118	23.0487	0	0	22.1673
QVLLSEPEEAAALYR	P13798	ACPH_HUMAN	3	APEH	Acylamino-acid-releasing enzyme	21.0383	18.614	25.4886	0	0	0	0	0
LMcPQEIVDYIADKK	O14561	ACPM_HUMAN	1	NDUFAB1	Acyl carrier protein, mitochondrial	88.7336	19.7011	39.0926	0	0	60.4073	43.8363	63.6365
VAPEEHPTLLTEAPLNPK	P62736	ACTA_HUMAN	10	ACTA2	Actin, aortic smooth muscle	949.519	1342.06	172.714	69.7772	805.893	4038.35	2000.16	208.437
KDLYANNVLSGGTTMYPGIADR	P62736	ACTA_HUMAN	10	ACTA2	Actin, aortic smooth muscle	185.883	312.045	46.0925	15.846	216.834	386.783	490.734	0
YPIEHGIITNWDDMEK	P62736	ACTA_HUMAN	10	ACTA2	Actin, aortic smooth muscle	1026.35	2377.07	4492.08	842.044	1963.53	4340.65	4734.94	4359.28
TTGIVLDSGDGVTHNVPIYEGYALPHAIMR	P62736	ACTA_HUMAN	10	ACTA2	Actin, aortic smooth muscle	31.877	270.322	0	0	140.454	1912.21	36.5944	68.5529
DLYANNVLSGGTTMYPGIADR	P62736	ACTA_HUMAN	10	ACTA2	Actin, aortic smooth muscle	162.448	262.241	81.0917	0	87.6437	529.145	500.529	30.6764
YPIEHGIITNWDDmEK	P62736	ACTA_HUMAN	10	ACTA2	Actin, aortic smooth muscle	81.0107	102.737	148.655	250.459	522.416	814.905	535.791	441.359
QEYDEAGPSIVHR	P62736	ACTA_HUMAN	10	ACTA2	Actin, aortic smooth muscle	356.319	650.094	83.9678	872.106	395.632	930.139	1074.52	70.182
GYSFVTTAER	P62736	ACTA_HUMAN	10	ACTA2	Actin, aortic smooth muscle	588.14	726.342	119.378	70.1191	608.402	3121.13	1486.31	86.502
LcYVALDFENEMATAASSSSLEK	P62736	ACTA_HUMAN	10	ACTA2	Actin, aortic smooth muscle	50.2655	0	122.68	0	28.9491	245.272	136.72	0
cDIDIR	P62736	ACTA_HUMAN	10	ACTA2	Actin, aortic smooth muscle	0	0	7.32093	0	218.947	25.0026	56.5764	14.4553
TTGIVMDSGDGVTHTVPIYEGYALPHAILR	P60709	ACTB_HUMAN	15	ACTB	Actin, cytoplasmic 1	624.491	900.876	3142.32	23.2682	1826.99	10288.4	672.139	3008.01
KDLYANTVLSGGTTMYPGIADR	P60709	ACTB_HUMAN	15	ACTB	Actin, cytoplasmic 1	867.496	1017.38	1430.25	401.364	533.794	375.156	1273.56	1121.89
cPEALFQPSFLGMEScGIHETTFNSIMK	P60709	ACTB_HUMAN	15	ACTB	Actin, cytoplasmic 1	768.563	370.517	2398.21	2741.17	268.522	797.852	660.972	1437.39
KDLYANTVLSGGTTmYPGIADR	P60709	ACTB_HUMAN	15	ACTB	Actin, cytoplasmic 1	78.6539	74.5588	60.9291	89.3668	88.9278	52.5528	88.5476	55.0838
LcYVALDFEQEMATAASSSSLEK	P60709	ACTB_HUMAN	15	ACTB	Actin, cytoplasmic 1	310.648	101.356	665.138	91.0761	257.632	1317.95	739.921	676.947
DLYANTVLSGGTTMYPGIADR	P60709	ACTB_HUMAN	15	ACTB	Actin, cytoplasmic 1	1713.69	1621.93	3551.66	765.464	989.242	1003.52	1781.14	2318.55
IWHHTFYNELR	P60709	ACTB_HUMAN	15	ACTB	Actin, cytoplasmic 1	1665.75	963.902	145.916	175.725	296.317	743.852	264.271	1264.15
VAPEEHPVLLTEAPLNPK	P60709	ACTB_HUMAN	15	ACTB	Actin, cytoplasmic 1	4536.55	10085.6	10335.4	2515.19	7363.24	12241.7	7410.96	6696.74
DLYANTVLSGGTTmYPGIADR	P60709	ACTB_HUMAN	15	ACTB	Actin, cytoplasmic 1	141.676	154.847	126.591	154.016	155.798	101.798	190.279	100.611
QEYDESGPSIVHR	P60709	ACTB_HUMAN	15	ACTB	Actin, cytoplasmic 1	5493.92	6753.63	8879.16	2081.35	4910.45	7926.85	8866.51	6164.38
TTGIVmDSGDGVTHTVPIYEGYALPHAILR	P60709	ACTB_HUMAN	15	ACTB	Actin, cytoplasmic 1	49.7729	22.1252	25.5951	0	505.674	2259.46	111.213	255.71
cPEALFQPSFLGmEScGIHETTFNSIMK	P60709	ACTB_HUMAN	15	ACTB	Actin, cytoplasmic 1	105.271	82.2865	229.321	0	48.6006	101.049	274.066	111.578
YPIEHGIVTNWDDMEK	P60709	ACTB_HUMAN	15	ACTB	Actin, cytoplasmic 1	24.8465	11.471	45.9251	0	0	0	33.9498	0
GYSFTTTAER	P60709	ACTB_HUMAN	15	ACTB	Actin, cytoplasmic 1	6436.65	6411.32	9388.93	3239.63	5799.57	14112.3	9409.16	6706.92
EKLcYVALDFEQEMATAASSSSLEK	P60709	ACTB_HUMAN	15	ACTB	Actin, cytoplasmic 1	31.0115	0	85.8851	0	56.8091	253.075	37.0646	100.262
VAPDEHPILLTEAPLNPK	Q562R1	ACTBL_HUMAN	1	ACTBL2	Beta-actin-like protein 2	4536.55	10085.6	10335.4	2515.19	7363.24	12241.7	7410.96	6696.74
SYELPDGQVITIGNER	P68032	ACTC_HUMAN	12	ACTC1	Actin, alpha cardiac muscle 1	5523.22	7045.99	9846.96	2405.79	3642.61	7885.51	6709.63	8186.2
HQGVMVGMGQK	P68032	ACTC_HUMAN	12	ACTC1	Actin, alpha cardiac muscle 1	213.312	420.908	813.809	679.31	849.454	515.969	657.838	580.51
HQGVmVGMGQK	P68032	ACTC_HUMAN	12	ACTC1	Actin, alpha cardiac muscle 1	28.3085	45.9253	45.3773	90.5975	35.4508	75.1862	50.7385	30.371
EITALAPSTMK	P68032	ACTC_HUMAN	12	ACTC1	Actin, alpha cardiac muscle 1	5073.16	5278.62	6940.5	2207.84	2919.29	3475.1	6472.59	4485.83
AGFAGDDAPR	P68032	ACTC_HUMAN	12	ACTC1	Actin, alpha cardiac muscle 1	71.9696	40.3572	305.559	3212.62	7298.22	225.894	296.203	467.637
DLTDYLMK	P68032	ACTC_HUMAN	12	ACTC1	Actin, alpha cardiac muscle 1	2822.86	2403.51	4507.29	1122.04	2218.72	6040.73	4251.07	2996.37
DLTDYLmK	P68032	ACTC_HUMAN	12	ACTC1	Actin, alpha cardiac muscle 1	221.967	149.999	131.81	405.034	207.731	547.748	270.344	103.288
DSYVGDEAQSK	P68032	ACTC_HUMAN	12	ACTC1	Actin, alpha cardiac muscle 1	22.8625	13.7614	64.8399	2421.86	3233	82.0847	63.5309	70.5456
EITALAPSTmK	P68032	ACTC_HUMAN	12	ACTC1	Actin, alpha cardiac muscle 1	431.951	389.909	268.581	317.091	508.762	303.587	345.962	186.473
AVFPSIVGRPR	P68032	ACTC_HUMAN	12	ACTC1	Actin, alpha cardiac muscle 1	1336.86	1132.56	1561.27	737.771	285.915	2108.57	2082.44	1824
IIAPPER	P68032	ACTC_HUMAN	12	ACTC1	Actin, alpha cardiac muscle 1	70.6647	48.1731	538.075	2010.24	3832.78	150.062	355.757	684.802
DSYVGDEAQSKR	P68032	ACTC_HUMAN	12	ACTC1	Actin, alpha cardiac muscle 1	0	0	0	199.315	31.0459	0	2.76025	0.963202
cQLEINFNTLQTK	P12814	ACTN1_HUMAN	29	ACTN1	Alpha-actinin-1	100.904	157.639	127.762	36.5125	68.9836	151.328	206.284	188.073
GYEEWLLNEIR	P12814	ACTN1_HUMAN	29	ACTN1	Alpha-actinin-1	73.8604	191.282	146.449	51.4184	66.2204	122.675	216.08	202.619
LASDLLEWIR	P12814	ACTN1_HUMAN	29	ACTN1	Alpha-actinin-1	126.243	389.909	196.757	138.358	129.011	486.773	436.665	388.365
VGWEQLLTTIAR	P12814	ACTN1_HUMAN	29	ACTN1	Alpha-actinin-1	136.483	258.275	309.059	67.9652	86.961	335.625	403.558	360.292
TINEVENQILTR	P12814	ACTN1_HUMAN	29	ACTN1	Alpha-actinin-1	259.25	384.327	233.734	155.383	306.883	597.786	447.635	402.619
LLETIDQLYLEYAK	P12814	ACTN1_HUMAN	29	ACTN1	Alpha-actinin-1	33.7012	45.0732	41.1317	0	27.031	145.851	124.084	38.7055
KHEAFESDLAAHQDR	P12814	ACTN1_HUMAN	29	ACTN1	Alpha-actinin-1	114.312	177.472	222.778	0	105.946	277.233	426.674	321.601
FAIQDISVEETSAK	P12814	ACTN1_HUMAN	29	ACTN1	Alpha-actinin-1	127.788	157.492	129.71	69.8114	185.463	130.116	255.064	229.237
HRPELIDYGK	P12814	ACTN1_HUMAN	29	ACTN1	Alpha-actinin-1	0	33.658	58.9966	30.8032	0	19.613	253.497	0
LSNRPAFMPSEGR	P12814	ACTN1_HUMAN	29	ACTN1	Alpha-actinin-1	13.5018	77.0416	0	0	61.6366	165.771	19.8448	41.2074
KDDPLTNLNTAFDVAEK	P12814	ACTN1_HUMAN	29	ACTN1	Alpha-actinin-1	20.5989	31.4689	18.7119	0	0	26.1989	86.4514	32.2764
VLAVNQENEQLMEDYEK	P12814	ACTN1_HUMAN	29	ACTN1	Alpha-actinin-1	27.8824	37.3161	25.8081	0	0	88.8282	83.2778	30.8364
HTNYTMEHIR	P12814	ACTN1_HUMAN	29	ACTN1	Alpha-actinin-1	11.0518	42.6932	71.2159	135.965	37.7264	0	45.3708	121.324
EGLLLWcQR	P12814	ACTN1_HUMAN	29	ACTN1	Alpha-actinin-1	144.472	125.846	191.887	76.5122	111.976	320.381	305.019	0
TFTAWcNSHLR	P12814	ACTN1_HUMAN	29	ACTN1	Alpha-actinin-1	0	96.0229	37.2052	27.3126	0	121.383	115.288	95.7529
ASIHEAWTDGK	P12814	ACTN1_HUMAN	29	ACTN1	Alpha-actinin-1	46.8435	31.1751	139.769	15.1999	126.947	39.1175	253.105	178.91
LAILGIHNEVSK	P12814	ACTN1_HUMAN	29	ACTN1	Alpha-actinin-1	52.0232	38.2564	45.3773	24.6665	31.1597	111.875	138.365	42.1237
MVSDINNAWGcLEQVEK	P12814	ACTN1_HUMAN	29	ACTN1	Alpha-actinin-1	20.1062	36.464	28.6842	0	12.7987	23.6901	80.9466	31.331
ALDFIASK	P12814	ACTN1_HUMAN	29	ACTN1	Alpha-actinin-1	112.795	170.714	153.845	103.281	219.922	369.73	274.458	209.746
QKDYETATLSEIK	P12814	ACTN1_HUMAN	29	ACTN1	Alpha-actinin-1	0	34.0546	0	0	33.0289	40.9778	84.3357	0
MLDAEDIVGTARPDEK	P12814	ACTN1_HUMAN	29	ACTN1	Alpha-actinin-1	38.801	47.8498	32.5645	7.83583	48.1618	84.255	96.9126	35.8983
LMLLLEVISGER	P12814	ACTN1_HUMAN	29	ACTN1	Alpha-actinin-1	6.59643	3.35257	19.1431	0	16.5307	27.6458	11.282	31.2001
ELPPDQAEYcIAR	P12814	ACTN1_HUMAN	29	ACTN1	Alpha-actinin-1	67.1494	37.0443	38.3698	0	73.6161	29.8161	52.1686	142.109
DGLGFcALIHR	P12814	ACTN1_HUMAN	29	ACTN1	Alpha-actinin-1	14.3273	16.2487	13.1491	4.83073	0	32.9166	49.6807	16.6691
IDQLEGDHQLIQEALIFDNK	P12814	ACTN1_HUMAN	29	ACTN1	Alpha-actinin-1	23.981	0	0	0	42.5702	79.2943	158.171	39.1855
IcDQWDNLGALTQK	P12814	ACTN1_HUMAN	29	ACTN1	Alpha-actinin-1	37.536	0	0	0	11.2887	117.766	0	44.8292
DLLLDPAWEK	P12814	ACTN1_HUMAN	29	ACTN1	Alpha-actinin-1	0	0	0	0	89.6104	250.827	203.346	153.019
QFGAQANVIGPWIQTK	P12814	ACTN1_HUMAN	29	ACTN1	Alpha-actinin-1	19.1874	0	0	14.1195	0	28.8343	40.9239	30.9092
AGTQIENIEEDFRDGLK	P12814	ACTN1_HUMAN	29	ACTN1	Alpha-actinin-1	0	0	0	0	0	54.9815	83.748	22.7346
ASFNHFDKDHGGALGPEEFK	O43707	ACTN4_HUMAN	28	ACTN4	Alpha-actinin-4	151.782	298.97	188.083	50.8372	172.622	33.3558	172.922	343.855
KDDPVTNLNNAFEVAEK	O43707	ACTN4_HUMAN	28	ACTN4	Alpha-actinin-4	85.0053	171.155	165.105	53.4013	145.314	41.7787	181.934	322.764
IcDQWDALGSLTHSR	O43707	ACTN4_HUMAN	28	ACTN4	Alpha-actinin-4	121.955	248.284	269.342	25.7673	50.0148	166.753	264.663	432.874
HRDYETATLSDIK	O43707	ACTN4_HUMAN	28	ACTN4	Alpha-actinin-4	37.6692	172.918	113.154	0	45.7724	208.472	170.043	184.873
MAPYQGPDAVPGALDYK	O43707	ACTN4_HUMAN	28	ACTN4	Alpha-actinin-4	124.073	198.774	140.849	82.0848	140.243	120.53	167.398	186.764
HRPELIEYDK	O43707	ACTN4_HUMAN	28	ACTN4	Alpha-actinin-4	84.2996	91.9681	187.931	72.8199	133.969	189.438	260.745	254.401
LSGSNPYTTVTPQIINSK	O43707	ACTN4_HUMAN	28	ACTN4	Alpha-actinin-4	152.461	283.103	222.169	114.666	192.127	271.29	267.406	397.237
VLAVNQENEHLMEDYEK	O43707	ACTN4_HUMAN	28	ACTN4	Alpha-actinin-4	72.3291	158.667	161.91	0	64.4812	140.296	148.493	197.964
QFASQANVVGPWIQTK	O43707	ACTN4_HUMAN	28	ACTN4	Alpha-actinin-4	108.986	191.429	147.408	87.6232	65.4564	156.418	183.305	278.255
VLAGDKNFITAEELR	O43707	ACTN4_HUMAN	28	ACTN4	Alpha-actinin-4	84.6591	162.487	176.366	62.9396	172.297	97.122	146.593	215.128
SIVDYKPNLDLLEQQHQLIQEALIFDNK	O43707	ACTN4_HUMAN	28	ACTN4	Alpha-actinin-4	49.4133	59.9849	107.28	0	73.6974	0	62.5514	73.382
AcLISLGYDVENDR	O43707	ACTN4_HUMAN	28	ACTN4	Alpha-actinin-4	91.5432	94.2746	83.9221	64.3071	69.9264	80.1986	108.216	162.473
VEQIAAIAQELNELDYYDSHNVNTR	O43707	ACTN4_HUMAN	28	ACTN4	Alpha-actinin-4	50.159	88.7507	107.159	0	34.378	123.295	148.16	221.091
GISQEQMQEFR	O43707	ACTN4_HUMAN	28	ACTN4	Alpha-actinin-4	103.9	161.458	122.132	85.2642	147.265	136.963	153.567	162.182
DYETATLSDIK	O43707	ACTN4_HUMAN	28	ACTN4	Alpha-actinin-4	50.2922	88.0602	71.4746	0	61.1978	77.7441	97.4219	132.946
AGTQIENIDEDFR	O43707	ACTN4_HUMAN	28	ACTN4	Alpha-actinin-4	0	28.2956	0	0	0	63.6887	31.7165	21.44
NVNVQNFHISWK	O43707	ACTN4_HUMAN	28	ACTN4	Alpha-actinin-4	64.726	77.9819	38.6666	158.46	9.45843	0	118.521	70.7202
MLDAEDIVNTARPDEK	O43707	ACTN4_HUMAN	28	ACTN4	Alpha-actinin-4	0	154.26	148.397	24.9092	129.97	98.3105	107.785	205.673
LSNRPAFMPSEGK	O43707	ACTN4_HUMAN	28	ACTN4	Alpha-actinin-4	122.022	245.346	175.301	78.9053	0	262.506	234.298	281.892
QLEAIDQLHLEYAK	O43707	ACTN4_HUMAN	28	ACTN4	Alpha-actinin-4	73.5008	84.2551	93.098	29.7638	81.1907	112.211	134.996	154.473
AGTQIENIDEDFRDGLK	O43707	ACTN4_HUMAN	28	ACTN4	Alpha-actinin-4	47.5891	103.325	97.5414	19.74	66.3504	144.068	108.255	164.8
EAILAIHK	O43707	ACTN4_HUMAN	28	ACTN4	Alpha-actinin-4	18.1622	36.3906	127.032	127.554	159.472	70.7939	121.342	219.055
LVSIGAEEIVDGNAK	O43707	ACTN4_HUMAN	28	ACTN4	Alpha-actinin-4	69.6261	29.8343	0	29.5109	58.0607	0	34.988	25.9782
DGLAFNALIHR	O43707	ACTN4_HUMAN	28	ACTN4	Alpha-actinin-4	58.3613	63.79	110.658	37.504	50.3398	113.167	167.731	131.288
MVSDINNGWQHLEQAEK	O43707	ACTN4_HUMAN	28	ACTN4	Alpha-actinin-4	51.8381	98.2413	69.192	15.2238	85.3355	47.282	124.136	173.528
RDHALLEEQSK	O43707	ACTN4_HUMAN	28	ACTN4	Alpha-actinin-4	0	4.95394	4.96685	0	11.856	0	3.91216	7.75275
VLAVNQENEHLmEDYEK	O43707	ACTN4_HUMAN	28	ACTN4	Alpha-actinin-4	0	36.9488	0	0	35.1582	50.5375	18.64	0
mLDAEDIVNTARPDEK	O43707	ACTN4_HUMAN	28	ACTN4	Alpha-actinin-4	0	0	0	0	20.0986	31.9477	48.4465	0
AQYYLPDGSTIEIGPSR	P61163	ACTZ_HUMAN	1	ACTR1A	Alpha-centractin	0	37.3308	64.8703	77.5378	21.277	0	0	6.34668
TVQPKPDYGAAVAFFEETAR	Q03154	ACY1_HUMAN	1	ACY1	Aminoacylase-1	26.1913	26.562	19.9191	0	0	0	0	25.571
FSLcSIR	O14672	ADA10_HUMAN	3	ADAM10	Disintegrin and metalloproteinase domain-containing protein 10	11.1223	20.0097	0	12.6119	0	0	8.34345	0
LPPPKPLPGTLK	O14672	ADA10_HUMAN	3	ADAM10	Disintegrin and metalloproteinase domain-containing protein 10	24.6734	48.6726	0	34.3929	13.5995	0	0	36.5092
AIDTIYQTTDFSGIR	O14672	ADA10_HUMAN	3	ADAM10	Disintegrin and metalloproteinase domain-containing protein 10	12.2368	0	20.5735	14.7383	15.653	0	13.1254	33.1346
VDEFVTHNLSFDEINK	P11766	ADHX_HUMAN	8	ADH5	Alcohol dehydrogenase class-3	0	46.557	63.0747	145.777	34.3455	0	123.712	56.6401
VcLLGcGISTGYGAAVNTAK	P11766	ADHX_HUMAN	8	ADH5	Alcohol dehydrogenase class-3	36.5906	36.1114	29.2776	0	0	46.4811	30.4039	61.4983
AGDTVIPLYIPQcGEcK	P11766	ADHX_HUMAN	8	ADH5	Alcohol dehydrogenase class-3	43.8342	50.2445	64.9464	0	19.8791	56.3767	89.7817	104.044
IKVDEFVTHNLSFDEINK	P11766	ADHX_HUMAN	8	ADH5	Alcohol dehydrogenase class-3	33.2085	24.9754	19.28	0	0	57.5911	66.7829	27.3358
IDPLAPLDK	P11766	ADHX_HUMAN	8	ADH5	Alcohol dehydrogenase class-3	41.251	29.4366	44.3273	0	0	0	74.521	36.2183
LVSEYMSK	P11766	ADHX_HUMAN	8	ADH5	Alcohol dehydrogenase class-3	57.6955	51.3464	64.0791	0	42.0664	69.502	127.767	59.6656
AAVAWEAGKPLSIEEIEVAPPK	P11766	ADHX_HUMAN	8	ADH5	Alcohol dehydrogenase class-3	64.3532	96.8309	129.695	0	0	49.0906	198.84	121.149
IIGVDINK	P11766	ADHX_HUMAN	8	ADH5	Alcohol dehydrogenase class-3	37.5493	20.7149	21.4561	0	0	83.79	74.5798	0
TTQETIDKTANQASDTFSGIGK	Q15847	ADIRF_HUMAN	2	ADIRF	Adipogenesis regulatory factor	172.301	165.866	46.5642	46.974	0	0	0	20.96
TANQASDTFSGIGK	Q15847	ADIRF_HUMAN	2	ADIRF	Adipogenesis regulatory factor	778.949	618.507	85.2612	230.083	0	0	100.067	73.2802
SLIANLAAANcYK	P55263	ADK_HUMAN	1	ADK	Adenosine kinase	17.0437	13.8452	33.021	0	0	14.3681	0	0
YFPTQALNFAFK	P12235	ADT1_HUMAN	6	SLC25A4	ADP/ATP translocase 1	149.132	358.029	381.644	229.058	137.073	713.365	398.856	413.092
LLLQVQHASK	P12235	ADT1_HUMAN	6	SLC25A4	ADP/ATP translocase 1	51.3174	82.8153	136.68	42.8372	80.3129	241.552	107.237	0
AAYFGVYDTAK	P12235	ADT1_HUMAN	6	SLC25A4	ADP/ATP translocase 1	0	17.9823	24.956	18.7964	29.453	26.5865	0	0
EQGFLSFWR	P12235	ADT1_HUMAN	6	SLC25A4	ADP/ATP translocase 1	6.33545	15.2644	14.2158	27.9086	0	18.9955	11.1938	7.32656
GNLANVIR	P12235	ADT1_HUMAN	6	SLC25A4	ADP/ATP translocase 1	142.474	45.8959	230.082	97.4351	232.6	493.232	199.82	198.4
GAWSNVLR	P12235	ADT1_HUMAN	6	SLC25A4	ADP/ATP translocase 1	0	0	87.0568	47.2475	93.9666	226.566	81.2404	66.4147
DFLAGGVAAAISK	P05141	ADT2_HUMAN	7	SLC25A5	ADP/ATP translocase 2	134.086	80.1562	175.301	97.7428	171.18	223.853	156.917	217.019
GTDIMYTGTLDcWR	P05141	ADT2_HUMAN	7	SLC25A5	ADP/ATP translocase 2	20.4258	45.7931	36.7796	0	0	28.2142	0	56.6401
KGTDIMYTGTLDcWR	P05141	ADT2_HUMAN	7	SLC25A5	ADP/ATP translocase 2	13.808	67.1543	24.9712	0	0	15.7917	29.542	86.7493
EQGVLSFWR	P05141	ADT2_HUMAN	7	SLC25A5	ADP/ATP translocase 2	150.73	257.246	325.036	173.947	136.829	581.595	296.791	320.292
QIFLGGVDKR	P05141	ADT2_HUMAN	7	SLC25A5	ADP/ATP translocase 2	25.0995	51.0819	55.4662	0	33.419	117.068	33.0878	0
GLGDcLVK	P05141	ADT2_HUMAN	7	SLC25A5	ADP/ATP translocase 2	103.727	109.084	179.561	91.7941	101.525	270.257	143.713	144.757
QIFLGGVDK	P05141	ADT2_HUMAN	7	SLC25A5	ADP/ATP translocase 2	105.271	173.652	180.931	101.743	228.374	529.662	157.133	123.928
DFLAGGIAAAISK	P12236	ADT3_HUMAN	1	SLC25A6	ADP/ATP translocase 3	54.9658	46.5864	127.078	84.6488	90.3907	161.896	93.4451	0
LYAYEPADTALLLDNMK	O95994	AGR2_HUMAN	5	AGR2	Anterior gradient protein 2 homolog	79.9055	86.3266	131.049	105.196	0	0	0	0
HLSPDGQYVPR	O95994	AGR2_HUMAN	5	AGR2	Anterior gradient protein 2 homolog	133.819	111.419	223.387	191.041	0	0	0	0
IMFVDPSLTVR	O95994	AGR2_HUMAN	5	AGR2	Anterior gradient protein 2 homolog	116.177	92.306	207.409	0	0	0	0	0
LAEQFVLLNLVYETTDK	O95994	AGR2_HUMAN	5	AGR2	Anterior gradient protein 2 homolog	18.8146	2.92799	69.3594	25.5964	0	2.69223	0	0
GWGDQLIWTQTYEEALYK	O95994	AGR2_HUMAN	5	AGR2	Anterior gradient protein 2 homolog	33.2352	0	140.256	67.1105	0	0	0	0
AIVDVHFDPTTAFR	O00468	AGRIN_HUMAN	1	AGRN	Agrin	0	4.78498	12.0184	6.40336	0	0	0	0
APEVNLNAPDVDVHGPDWNLK	Q09666	AHNK_HUMAN	94	AHNAK	Neuroblast differentiation-associated protein AHNAK	41.3442	30.2789	24.119	20.6084	35.5483	0	28.5429	96.1748
VDIDAPDVDVHGPDWHLK	Q09666	AHNK_HUMAN	94	AHNAK	Neuroblast differentiation-associated protein AHNAK	117.668	142.83	82.0504	53.1961	167.745	136.472	143.42	327.128
LKGPQITGPSLEGDLGLK	Q09666	AHNK_HUMAN	94	AHNAK	Neuroblast differentiation-associated protein AHNAK	23.688	37.1398	27.7559	33.2749	70.349	0	45.3904	72.8438
VDINAPDVEVHGPDWHLK	Q09666	AHNK_HUMAN	94	AHNAK	Neuroblast differentiation-associated protein AHNAK	39.4135	27.3113	13.6041	0	37.4664	16.032	25.3497	55.0838
AEGPEVDVNLPK	Q09666	AHNK_HUMAN	94	AHNAK	Neuroblast differentiation-associated protein AHNAK	317.438	244.758	215.626	205.742	491.533	254.677	290.718	475.637
VDIEGPDVNIEGPEGK	Q09666	AHNK_HUMAN	94	AHNAK	Neuroblast differentiation-associated protein AHNAK	78.321	56.5618	35.8818	44.9569	156.985	108.904	64.9218	131.506
ISMSEVDLNVAAPK	Q09666	AHNK_HUMAN	94	AHNAK	Neuroblast differentiation-associated protein AHNAK	20.7986	20.0978	16.967	0	31.9074	0	18.7654	34.4001
VKGDMDVSVPK	Q09666	AHNK_HUMAN	94	AHNAK	Neuroblast differentiation-associated protein AHNAK	59.7727	32.8206	21.2278	31.3467	55.3624	21.3932	32.0495	55.8401
VKGDVDVSLPK	Q09666	AHNK_HUMAN	94	AHNAK	Neuroblast differentiation-associated protein AHNAK	159.918	122.188	106.611	173.742	259.745	162.464	133.115	243.782
VKGDVDVSVPK	Q09666	AHNK_HUMAN	94	AHNAK	Neuroblast differentiation-associated protein AHNAK	66.5236	37.8156	45.6766	49.0594	72.4946	52.1911	40.9043	61.7892
GEGPDVDVNLPK	Q09666	AHNK_HUMAN	94	AHNAK	Neuroblast differentiation-associated protein AHNAK	215.576	104.368	77.9722	127.931	305.257	190.653	128.747	222.546
VDVEGPDVNIEGPEGK	Q09666	AHNK_HUMAN	94	AHNAK	Neuroblast differentiation-associated protein AHNAK	41.5306	28.5013	19.4322	21.3708	63.9123	0	32.8919	60.8001
ISMPDVDLHLK	Q09666	AHNK_HUMAN	94	AHNAK	Neuroblast differentiation-associated protein AHNAK	176.162	100.063	74.3658	89.4693	158.854	106.578	111.566	170.909
VDIETPNLEGTLTGPR	Q09666	AHNK_HUMAN	94	AHNAK	Neuroblast differentiation-associated protein AHNAK	30.1327	31.5424	25.5647	0	0	0	31.168	69.3093
VDVEVPDVSLEGPEGK	Q09666	AHNK_HUMAN	94	AHNAK	Neuroblast differentiation-associated protein AHNAK	122.129	96.8603	75.2332	60.3756	141.137	84.1259	109.411	188.219
AEGPDVAVDLPK	Q09666	AHNK_HUMAN	94	AHNAK	Neuroblast differentiation-associated protein AHNAK	61.8366	29.2652	0	75.6233	0	37.5931	0	0
VEGDLKGPEVDIK	Q09666	AHNK_HUMAN	94	AHNAK	Neuroblast differentiation-associated protein AHNAK	47.3361	62.0417	49.3489	66.7003	155.262	0	71.6608	0
VGVEVPDVNIEGPEGK	Q09666	AHNK_HUMAN	94	AHNAK	Neuroblast differentiation-associated protein AHNAK	41.9168	26.7677	29.7798	29.0425	70.9667	27.4132	42.7262	71.2293
VDINAPDVDVQGPDWHLK	Q09666	AHNK_HUMAN	94	AHNAK	Neuroblast differentiation-associated protein AHNAK	92.1157	66.0965	63.7747	44.6492	95.2345	0	72.8363	167.128
AGAISASGPELQGAGHSK	Q09666	AHNK_HUMAN	94	AHNAK	Neuroblast differentiation-associated protein AHNAK	0	76.7331	0	0	87.1885	0	57.3796	93.6148
VDVNAPDVQAPDWHLK	Q09666	AHNK_HUMAN	94	AHNAK	Neuroblast differentiation-associated protein AHNAK	57.6689	35.0977	28.045	0	48.4056	30.8496	39.7485	91.9857
DDGVFVQEVTQNSPAAR	Q09666	AHNK_HUMAN	94	AHNAK	Neuroblast differentiation-associated protein AHNAK	17.3055	38.5061	19.4474	0	32.7309	0	31.0112	64.8438
ISMPDFDLHLK	Q09666	AHNK_HUMAN	94	AHNAK	Neuroblast differentiation-associated protein AHNAK	111.024	56.9144	59.0422	42.0509	59.4423	69.347	69.4276	170.328
VGIDTPDIDIHGPEGK	Q09666	AHNK_HUMAN	94	AHNAK	Neuroblast differentiation-associated protein AHNAK	0	36.8754	29.9624	23.1143	34.5839	0	35.6541	66.3711
VDIDVPDVDVQGPDWHLK	Q09666	AHNK_HUMAN	94	AHNAK	Neuroblast differentiation-associated protein AHNAK	77.9615	65.9643	60.5791	163.258	63.5384	70.2771	58.0457	153.891
GPSLDIDTPDVNIEGPEGK	Q09666	AHNK_HUMAN	94	AHNAK	Neuroblast differentiation-associated protein AHNAK	32.2765	18.1586	0	0	35.4346	21.5172	47.2241	61.3674
GEGPEVDVNLPK	Q09666	AHNK_HUMAN	94	AHNAK	Neuroblast differentiation-associated protein AHNAK	222.367	99.495	0	123.657	162.487	137.273	195.833	213.528
FKMPEMHFK	Q09666	AHNK_HUMAN	94	AHNAK	Neuroblast differentiation-associated protein AHNAK	52.0764	28.8686	0	10.8614	0	41.8562	15.868	11.7818
VDVDVPDVNIEGPDAK	Q09666	AHNK_HUMAN	94	AHNAK	Neuroblast differentiation-associated protein AHNAK	111.902	74.5	65.0834	70.0165	145.867	106.423	84.081	0
VDIEAPDVSLEGPEGK	Q09666	AHNK_HUMAN	94	AHNAK	Neuroblast differentiation-associated protein AHNAK	36.8037	28.3838	0	20.2084	44.2444	22.8194	29.875	0
IPMPDFDLHLK	Q09666	AHNK_HUMAN	94	AHNAK	Neuroblast differentiation-associated protein AHNAK	20.6921	11.2389	13.1719	0	14.6582	18.086	28.0388	39.1565
GPAFNMASPESDFGINLK	Q09666	AHNK_HUMAN	94	AHNAK	Neuroblast differentiation-associated protein AHNAK	0	11.6664	10.4754	16.8944	0	0	11.5895	28.6837
GGVQVPAVDISSSLGGR	Q09666	AHNK_HUMAN	94	AHNAK	Neuroblast differentiation-associated protein AHNAK	29.3471	22.4651	22.5213	30.8852	51.1688	0	0	71.2293
IDVTAPDVSIEEPEGK	Q09666	AHNK_HUMAN	94	AHNAK	Neuroblast differentiation-associated protein AHNAK	34.9528	29.7354	20.9539	21.0562	69.8126	29.7903	31.5206	61.7892
VDVSAPDVEAHGPEWNLK	Q09666	AHNK_HUMAN	94	AHNAK	Neuroblast differentiation-associated protein AHNAK	34.5401	36.3171	25.7321	19.3708	80.6218	0	34.4787	72.3929
VDINAPDVDVR	Q09666	AHNK_HUMAN	94	AHNAK	Neuroblast differentiation-associated protein AHNAK	57.0164	27.3701	0	41.5381	70.5928	27.2066	35.0664	68.0002
LNVGAPDVTLR	Q09666	AHNK_HUMAN	94	AHNAK	Neuroblast differentiation-associated protein AHNAK	40.0526	27.6933	17.4235	28.6151	57.378	0	18.1092	50.6619
VESEIKVPDVELK	Q09666	AHNK_HUMAN	94	AHNAK	Neuroblast differentiation-associated protein AHNAK	41.9168	33.0409	24.8342	0	35.5375	36.7146	0	74.7347
VDIDVPDVNIEGPEGK	Q09666	AHNK_HUMAN	94	AHNAK	Neuroblast differentiation-associated protein AHNAK	135.684	65.8615	81.528	47.8628	110.123	144.637	79.1639	190.11
VDISAPDVDVHGPDWHLK	Q09666	AHNK_HUMAN	94	AHNAK	Neuroblast differentiation-associated protein AHNAK	24.194	20.0537	0	36.2618	37.06	21.8324	0	38.0946
IDVDAPDIDIHGPDAK	Q09666	AHNK_HUMAN	94	AHNAK	Neuroblast differentiation-associated protein AHNAK	49.8394	22.8745	26.9646	16.4409	55.5412	36.3788	0	99.302
VDIDAPDVSIEGPDAK	Q09666	AHNK_HUMAN	94	AHNAK	Neuroblast differentiation-associated protein AHNAK	33.3949	24.2261	0	0	52.6317	40.7969	19.8253	45.1056
VDIDTPDIDIHGPEGK	Q09666	AHNK_HUMAN	94	AHNAK	Neuroblast differentiation-associated protein AHNAK	36.5241	23.9763	0	18.0306	50.5674	38.1357	0	56.6256
VDIDVPDVNVQGPDWHLK	Q09666	AHNK_HUMAN	94	AHNAK	Neuroblast differentiation-associated protein AHNAK	42.5959	26.2119	25.3212	16.7349	28.9166	42.0371	31.168	74.2111
VDIDTPDINIEGSEGK	Q09666	AHNK_HUMAN	94	AHNAK	Neuroblast differentiation-associated protein AHNAK	34.3936	22.5954	18.58	15.8631	49.5434	35.1127	28.6408	39.5928
GPQVSSALNLDTSK	Q09666	AHNK_HUMAN	94	AHNAK	Neuroblast differentiation-associated protein AHNAK	9.77348	21.567	0	25.0938	33.8416	0	0	0
LKGDVDVSGPK	Q09666	AHNK_HUMAN	94	AHNAK	Neuroblast differentiation-associated protein AHNAK	7.49922	6.07048	11.4706	31.2134	45.8861	15.5307	11.5327	27.171
ISMPDVGLNLK	Q09666	AHNK_HUMAN	94	AHNAK	Neuroblast differentiation-associated protein AHNAK	28.3085	13.3809	11.6456	0	23.0812	0	16.9239	37.5855
FSMPGFK	Q09666	AHNK_HUMAN	94	AHNAK	Neuroblast differentiation-associated protein AHNAK	429.687	239.47	197.213	249.229	613.441	411.07	273.675	489.892
FSMPGFKGEGPDVDVNLPK	Q09666	AHNK_HUMAN	94	AHNAK	Neuroblast differentiation-associated protein AHNAK	30.2925	24.6277	41.9078	0	37.8456	0	35.3015	75.3893
GPFVEAEVPDVDLEcPDAK	Q09666	AHNK_HUMAN	94	AHNAK	Neuroblast differentiation-associated protein AHNAK	27.4962	13.6674	19.0822	13.8734	23.6989	24.8812	28.5037	64.6401
VDVEcPDVNIEGPEGK	Q09666	AHNK_HUMAN	94	AHNAK	Neuroblast differentiation-associated protein AHNAK	29.8131	22.9773	17.4996	14.5742	49.5596	39.7376	23.038	53.0765
LEGDLTGPSVGVEVPDVELEcPDAK	Q09666	AHNK_HUMAN	94	AHNAK	Neuroblast differentiation-associated protein AHNAK	23.5948	18.7996	27.3451	9.22727	23.4876	36.6888	25.6239	67.2147
FSVPGFK	Q09666	AHNK_HUMAN	94	AHNAK	Neuroblast differentiation-associated protein AHNAK	24.8065	18.6434	15.8866	0	46.1787	0	22.4503	34.2983
ISMPGFK	Q09666	AHNK_HUMAN	94	AHNAK	Neuroblast differentiation-associated protein AHNAK	60.505	27.9724	0	0	88.9765	49.4007	32.1279	62.1529
ISMPDFDLNLK	Q09666	AHNK_HUMAN	94	AHNAK	Neuroblast differentiation-associated protein AHNAK	28.5348	0	0	0	0	24.5066	15.7701	40.0292
MPEMNIK	Q09666	AHNK_HUMAN	94	AHNAK	Neuroblast differentiation-associated protein AHNAK	126.03	77.5558	51.388	0	142.372	0	0	143.244
ISMPDIDFNLK	Q09666	AHNK_HUMAN	94	AHNAK	Neuroblast differentiation-associated protein AHNAK	25.1261	14.4593	11.2485	0	0	24.5066	0	40.0292
ISMPEVDLNLK	Q09666	AHNK_HUMAN	94	AHNAK	Neuroblast differentiation-associated protein AHNAK	157.388	74.074	0	80.7173	17.571	125.853	15.2216	0
APDVEGQGLDWSLK	Q09666	AHNK_HUMAN	94	AHNAK	Neuroblast differentiation-associated protein AHNAK	42.9021	38.9762	0	0	55.9801	84.9527	92.6093	108.364
VPDVDIK	Q09666	AHNK_HUMAN	94	AHNAK	Neuroblast differentiation-associated protein AHNAK	116.47	27.7814	40.1883	0	121.827	0	0	131.04
FSMPSLK	Q09666	AHNK_HUMAN	94	AHNAK	Neuroblast differentiation-associated protein AHNAK	39.2803	12.6992	0	43.4686	13.567	0	0	36.4219
VKGDVDISLPK	Q09666	AHNK_HUMAN	94	AHNAK	Neuroblast differentiation-associated protein AHNAK	50.2256	0	0	34.4954	71.5681	36.4821	24.1547	34.1722
ADIDVSGPK	Q09666	AHNK_HUMAN	94	AHNAK	Neuroblast differentiation-associated protein AHNAK	11.5111	0	0	230.015	0	49.6591	68.7419	268.219
ISMPDLDLNLK	Q09666	AHNK_HUMAN	94	AHNAK	Neuroblast differentiation-associated protein AHNAK	157.388	0	56.0901	80.7173	0	125.853	0	0
VDINAPDVGVQGPDWHLK	Q09666	AHNK_HUMAN	94	AHNAK	Neuroblast differentiation-associated protein AHNAK	55.818	0	0	26.0066	0	50.2792	34.0281	99.9711
VDINTPDVDVHGPDWHLK	Q09666	AHNK_HUMAN	94	AHNAK	Neuroblast differentiation-associated protein AHNAK	0	0	19.4778	0	24.983	31.573	0	65.8765
GEGPEFDVNLSK	Q09666	AHNK_HUMAN	94	AHNAK	Neuroblast differentiation-associated protein AHNAK	32.636	0	0	25.5553	48.9907	18.7526	27.6809	36.0001
ADIEISGPK	Q09666	AHNK_HUMAN	94	AHNAK	Neuroblast differentiation-associated protein AHNAK	22.3565	0	0	19.1337	38.149	18.0447	14.6103	28.0146
MDIDVPDVEVQGPDWHLK	Q09666	AHNK_HUMAN	94	AHNAK	Neuroblast differentiation-associated protein AHNAK	0	0	0	0	0	13.9159	14.244	40.451
ISMPDLDLHLK	Q09666	AHNK_HUMAN	94	AHNAK	Neuroblast differentiation-associated protein AHNAK	16.1782	0	0	0	9.14309	12.823	8.42573	7.21893
GDVDVSLPK	Q09666	AHNK_HUMAN	94	AHNAK	Neuroblast differentiation-associated protein AHNAK	44.2337	0	0	0	11.9063	37.8515	0	10.6546
VQANLGAPDINIEGLDAK	Q09666	AHNK_HUMAN	94	AHNAK	Neuroblast differentiation-associated protein AHNAK	33.4482	0	0	0	42.2289	65.1097	0	72.1747
VDIDAPDVEVHDPDWHLK	Q09666	AHNK_HUMAN	94	AHNAK	Neuroblast differentiation-associated protein AHNAK	29.5335	0	16.2062	0	27.5187	30.9271	24.8012	43.9419
VSAPGVQGDVK	Q09666	AHNK_HUMAN	94	AHNAK	Neuroblast differentiation-associated protein AHNAK	39.0274	0	30.2059	37.0937	82.1009	15.5902	0	69.222
VDIDVPDVNLEAPEGK	Q09666	AHNK_HUMAN	94	AHNAK	Neuroblast differentiation-associated protein AHNAK	36.0713	0	31.8797	19.7844	36.9462	19.321	31.6577	64.5092
VDVDIPDVNIEGPDAK	Q09666	AHNK_HUMAN	94	AHNAK	Neuroblast differentiation-associated protein AHNAK	0	0	0	0	0	144.637	79.1639	190.11
VNVEAPDVNLEGLGGK	Q09666	AHNK_HUMAN	94	AHNAK	Neuroblast differentiation-associated protein AHNAK	31.9702	0	0	25.863	58.8896	17.7062	0	67.462
ISMPDVDFNLK	Q09666	AHNK_HUMAN	94	AHNAK	Neuroblast differentiation-associated protein AHNAK	27.2832	0	0	0	13.4871	20.5845	16.9024	12.0691
VKGDVDVTLPK	Q09666	AHNK_HUMAN	94	AHNAK	Neuroblast differentiation-associated protein AHNAK	19.001	0	0	0	28.4452	33.4592	0	26.3419
VDVSAPDVEMQGPDWNLK	Q09666	AHNK_HUMAN	94	AHNAK	Neuroblast differentiation-associated protein AHNAK	0	0	18.6713	0	17.5385	9.17995	19.7273	41.091
ISIPDVDLDLKGPK	Q09666	AHNK_HUMAN	94	AHNAK	Neuroblast differentiation-associated protein AHNAK	6.20097	0	15.5975	12.7213	16.3351	14.7246	0	35.5637
IEGEMQVPDVDIR	Q09666	AHNK_HUMAN	94	AHNAK	Neuroblast differentiation-associated protein AHNAK	35.4855	0	19.2344	0	27.2586	0	23.2731	56.9019
MDVNVGDIDIEGPEGK	Q09666	AHNK_HUMAN	94	AHNAK	Neuroblast differentiation-associated protein AHNAK	22.25	0	0	0	26.1371	0	13.956	40.451
LPTGQISGPEIK	Q09666	AHNK_HUMAN	94	AHNAK	Neuroblast differentiation-associated protein AHNAK	37.576	0	0	29.5382	67.667	0	26.9953	56.4074
ADVDISGPK	Q09666	AHNK_HUMAN	94	AHNAK	Neuroblast differentiation-associated protein AHNAK	11.5111	0	57.6575	230.015	563.702	0	68.7419	268.219
GGQIGLQAPGLSVSGPQGHLESGSGK	Q09666	AHNK_HUMAN	94	AHNAK	Neuroblast differentiation-associated protein AHNAK	35.8849	0	30.4646	32.4066	78.4112	0	27.2695	94.5311
MDIDAPDVEVQGPDWHLK	Q09666	AHNK_HUMAN	94	AHNAK	Neuroblast differentiation-associated protein AHNAK	20.9318	0	0	0	13.878	0	14.6887	45.0474
ISIPDVGLHLK	Q09666	AHNK_HUMAN	94	AHNAK	Neuroblast differentiation-associated protein AHNAK	33.5015	0	15.5214	40.296	29.6317	0	28.1707	46.8074
ISMPDVDLHVK	Q09666	AHNK_HUMAN	94	AHNAK	Neuroblast differentiation-associated protein AHNAK	19.547	0	10.97	5.6444	28.6727	0	13.2665	31.9419
GPEVDVSGPK	Q09666	AHNK_HUMAN	94	AHNAK	Neuroblast differentiation-associated protein AHNAK	0	0	0	32.9775	70.0564	0	19.1063	46.6328
ISMPDVDLNLK	Q09666	AHNK_HUMAN	94	AHNAK	Neuroblast differentiation-associated protein AHNAK	0	0	0	0	10.094	0	15.0022	30.7783
MPSLEISAPK	Q09666	AHNK_HUMAN	94	AHNAK	Neuroblast differentiation-associated protein AHNAK	28.4549	0	0	14.1435	6.25631	0	15.0805	5.59856
MPEMHFK	Q09666	AHNK_HUMAN	94	AHNAK	Neuroblast differentiation-associated protein AHNAK	24.0076	0	0	18.8135	35.971	0	31.834	53.9492
VFTTQELVQAFTHAPATLEADR	O95433	AHSA1_HUMAN	1	AHSA1	Activator of 90 kDa heat shock protein ATPase homolog 1	0	0	0	0	31.501	61.3633	0	41.1201
LNDGSQITYEK	O95831	AIFM1_HUMAN	4	AIFM1	Apoptosis-inducing factor 1, mitochondrial	0	22.184	28.2885	42.3928	12.3745	0	0	10.7026
ALGTEVIQLFPEK	O95831	AIFM1_HUMAN	4	AIFM1	Apoptosis-inducing factor 1, mitochondrial	25.0995	9.23109	0	0	12.2542	42.1146	22.7638	0
VLIVSEDPELPYMRPPLSK	O95831	AIFM1_HUMAN	4	AIFM1	Apoptosis-inducing factor 1, mitochondrial	34.62	65.9643	207.865	0	0	32.0123	0	118.051
ISGLGLTPEQK	O95831	AIFM1_HUMAN	4	AIFM1	Apoptosis-inducing factor 1, mitochondrial	0	0	24.2864	0	16.5957	20.7395	0	34.3128
ITFDAFPGEPDKELNPK	Q12904	AIMP1_HUMAN	1	AIMP1	Aminoacyl tRNA synthase complex-interacting multifunctional protein 1	0	28.8245	27.3298	0	21.0332	0	18.8124	29.0037
ScENLAPFNTALK	Q13155	AIMP2_HUMAN	1	AIMP2	Aminoacyl tRNA synthase complex-interacting multifunctional protein 2	0	0	0	0	0	15.7839	25.5652	23.6801
GLEVTAYSPLGSSDR	P14550	AK1A1_HUMAN	9	AKR1A1	Alcohol dehydrogenase [NADP(+)]	32.0235	33.658	39.3361	27.4117	18.8713	0	48.9754	0
NADGTIcYDSTHYK	P14550	AK1A1_HUMAN	9	AKR1A1	Alcohol dehydrogenase [NADP(+)]	43.4747	43.9126	47.4316	24.2083	0	0	53.0894	85.4257
VFDFTFSPEEMK	P14550	AK1A1_HUMAN	9	AKR1A1	Alcohol dehydrogenase [NADP(+)]	18.8412	31.322	55.664	82.1076	0	0	61.807	15.297
TLADLQLEYLDLYLMHWPYAFER	P14550	AK1A1_HUMAN	9	AKR1A1	Alcohol dehydrogenase [NADP(+)]	3.60048	20.9352	30.4037	0	0	0	19.2278	14.8073
SPAQILIR	P14550	AK1A1_HUMAN	9	AKR1A1	Alcohol dehydrogenase [NADP(+)]	50.9313	35.7882	53.001	0	0	93.8579	77.3616	101.077
HHPEDVEPALR	P14550	AK1A1_HUMAN	9	AKR1A1	Alcohol dehydrogenase [NADP(+)]	0	0	51.1141	0	13.6618	45.3701	72.6012	70.022
GLVQALGLSNFNSR	P14550	AK1A1_HUMAN	9	AKR1A1	Alcohol dehydrogenase [NADP(+)]	13.1316	0	20.2083	15.8563	0	6.06657	27.6613	54.1819
ALEALVAK	P14550	AK1A1_HUMAN	9	AKR1A1	Alcohol dehydrogenase [NADP(+)]	28.7479	0	35.121	0	0	25.7183	27.9356	31.9564
YALSVGYR	P14550	AK1A1_HUMAN	9	AKR1A1	Alcohol dehydrogenase [NADP(+)]	16.4312	0	24.4538	15.7058	0	0	28.5821	27.6073
YKPVcNQVEcHPYFNQR	Q04828	AK1C1_HUMAN	1	AKR1C1	Aldo-keto reductase family 1 member C1	210.782	144.196	31.895	0	0	0	0	0
LLEMILNKPGLK	P52895	AK1C2_HUMAN	2	AKR1C2	Aldo-keto reductase family 1 member C2	85.6045	28.2368	0	18.7246	0	0	0	0
QNVQVFEFQLTSEEMK	P52895	AK1C2_HUMAN	2	AKR1C2	Aldo-keto reductase family 1 member C2	119.066	51.9864	16.0236	21.2203	0	56.015	0	0
TPALIALR	P42330	AK1C3_HUMAN	2	AKR1C3	Aldo-keto reductase family 1 member C3	562.175	98.5792	112.439	130.905	52.9893	155.178	0	0
EDIFYTSK	P42330	AK1C3_HUMAN	2	AKR1C3	Aldo-keto reductase family 1 member C3	143.939	0	33.8732	31.4117	0	0	0	0
REDIFYTSK	P17516	AK1C4_HUMAN	1	AKR1C4	Aldo-keto reductase family 1 member C4	146.203	0	75.9788	86.6317	23.195	53.3796	0	14.1266
TVIQAEIDAAAELIDFFR	P30038	AL4A1_HUMAN	5	ALDH4A1	Delta-1-pyrroline-5-carboxylate dehydrogenase, mitochondrial	2.08785	13.1782	5.09467	2.85057	6.79433	10.34	0	14.016
VANEPVLAFTQGSPER	P30038	AL4A1_HUMAN	5	ALDH4A1	Delta-1-pyrroline-5-carboxylate dehydrogenase, mitochondrial	43.5279	26.6321	27.2538	12.9332	57.4755	0	0	83.9129
KEWDLKPIADR	P30038	AL4A1_HUMAN	5	ALDH4A1	Delta-1-pyrroline-5-carboxylate dehydrogenase, mitochondrial	37.0434	36.7285	19.4474	0	27.6162	0	0	74.1384
LYVPHSLWPQIK	P30038	AL4A1_HUMAN	5	ALDH4A1	Delta-1-pyrroline-5-carboxylate dehydrogenase, mitochondrial	15.8852	25.7834	16.3152	9.17941	3.40204	0	0	101.76
WTSPQVIK	P30038	AL4A1_HUMAN	5	ALDH4A1	Delta-1-pyrroline-5-carboxylate dehydrogenase, mitochondrial	27.3098	33.9665	22.1307	0	50.4699	0	0	75.8547
VIATFTcSGEK	P49189	AL9A1_HUMAN	6	ALDH9A1	4-trimethylaminobutyraldehyde dehydrogenase	30.4922	32.6443	61.5378	28.5502	0	0	28.3078	0
VLcGGDIYVPEDPK	P49189	AL9A1_HUMAN	6	ALDH9A1	4-trimethylaminobutyraldehyde dehydrogenase	21.7839	21.0968	26.8733	12.5743	0	56.1184	17.9779	14.9804
ANDTTFGLAAGVFTR	P49189	AL9A1_HUMAN	6	ALDH9A1	4-trimethylaminobutyraldehyde dehydrogenase	0	0	30.2363	0	0	19.5226	13.5897	25.5419
ILLEAAR	P49189	AL9A1_HUMAN	6	ALDH9A1	4-trimethylaminobutyraldehyde dehydrogenase	20.479	0	41.7252	25.3707	0	51.9844	22.0977	22.2691
EVNLAVQNAK	P49189	AL9A1_HUMAN	6	ALDH9A1	4-trimethylaminobutyraldehyde dehydrogenase	0	0	47.8729	31.5143	31.1759	56.0925	41.2961	32.5092
GIKPVTLELGGK	P49189	AL9A1_HUMAN	6	ALDH9A1	4-trimethylaminobutyraldehyde dehydrogenase	12.37	0	20.7561	14.9879	0	0	0	0
MPcAEDYLSVVLNQLcVLHEK	P02768	ALBU_HUMAN	61	ALB	Serum albumin	53.1949	1974.52	567.901	0	279.25	867.354	1039.26	637.82
LVRPEVDVMcTAFHDNEETFLK	P02768	ALBU_HUMAN	61	ALB	Serum albumin	711.44	162.634	490.75	1102.55	777.935	523.203	182.757	915.348
RMPcAEDYLSVVLNQLcVLHEK	P02768	ALBU_HUMAN	61	ALB	Serum albumin	59.573	598.38	198.278	24.916	44.8621	99.809	369.862	182.546
SHcIAEVENDEmPADLPSLAADFVESK	P02768	ALBU_HUMAN	61	ALB	Serum albumin	487.609	1212.19	352.275	66.29	638.31	1334.23	1573.09	305.746
VFDEFKPLVEEPQNLIK	P02768	ALBU_HUMAN	61	ALB	Serum albumin	5017.23	5873.62	5021.63	1270.42	9156.1	14515.3	5677.23	7314.93
SHcIAEVENDEMPADLPSLAADFVESK	P02768	ALBU_HUMAN	61	ALB	Serum albumin	1862.82	5158.15	3487.75	202.22	995.256	1765.71	3900.4	2037.82
LVRPEVDVmcTAFHDNEETFLK	P02768	ALBU_HUMAN	61	ALB	Serum albumin	208.119	400.634	34.5427	122.016	212.445	166.417	288.955	0
VHTEccHGDLLEcADDR	P02768	ALBU_HUMAN	61	ALB	Serum albumin	1182.4	2666.49	900.242	109.264	649.363	299.453	903.107	715.783
LVRPEVDVmcTAFHDNEETFLKK	P02768	ALBU_HUMAN	61	ALB	Serum albumin	236.348	668.752	10.8863	298.083	416.275	455.484	396.701	102.211
KVPQVSTPTLVEVSR	P02768	ALBU_HUMAN	61	ALB	Serum albumin	9338.07	8556.26	4312.52	13251.2	8595.32	5823.7	8286.64	4634.19
ALVLIAFAQYLQQcPFEDHVK	P02768	ALBU_HUMAN	61	ALB	Serum albumin	78.9202	369.488	210.756	48.5808	130.23	226.437	599.263	99.5057
RHPYFYAPELLFFAK	P02768	ALBU_HUMAN	61	ALB	Serum albumin	32.1566	529.331	54.188	155.417	110.985	84.1517	267.798	21.7019
VHTEccHGDLLEcADDRADLAK	P02768	ALBU_HUMAN	61	ALB	Serum albumin	696.527	2308.02	1390.38	60.7516	401.321	153.68	819.065	914.911
LVRPEVDVMcTAFHDNEETFLKK	P02768	ALBU_HUMAN	61	ALB	Serum albumin	886.271	1657.19	92.885	2113.53	885.702	461.969	235.082	1303.71
RPcFSALEVDETYVPK	P02768	ALBU_HUMAN	61	ALB	Serum albumin	4555.19	6542.07	3601.88	1287.17	3730.38	1266.8	4760.41	3016.73
DVFLGMFLYEYAR	P02768	ALBU_HUMAN	61	ALB	Serum albumin	30.0128	177.031	323.21	166.426	273.561	1473.24	568.507	195.637
RHPDYSVVLLLR	P02768	ALBU_HUMAN	61	ALB	Serum albumin	1687.06	216.257	737.404	135.281	1125.78	1945.28	26.2116	868.947
HPYFYAPELLFFAK	P02768	ALBU_HUMAN	61	ALB	Serum albumin	54.3933	233.005	125.83	105.298	130.214	515.193	138.522	460.947
NEcFLQHKDDNPNLPR	P02768	ALBU_HUMAN	61	ALB	Serum albumin	213.312	357.295	312.558	106.734	165.145	147.892	314.618	163.928
mPcAEDYLSVVLNQLcVLHEK	P02768	ALBU_HUMAN	61	ALB	Serum albumin	22.4897	25.1517	0	0	54.9561	94.6674	0	24.9164
QNcELFEQLGEYK	P02768	ALBU_HUMAN	61	ALB	Serum albumin	3959.99	4660.11	3428.4	2060.15	2371.52	4035.77	5424.52	3070.55
RmPcAEDYLSVVLNQLcVLHEK	P02768	ALBU_HUMAN	61	ALB	Serum albumin	2.92272	53.0506	0	15.0255	19.7491	0	7.93402	0
LVAASQAALGL	P02768	ALBU_HUMAN	61	ALB	Serum albumin	1917.41	1538.19	836.634	911.445	804.105	534.83	1859.11	761.02
FKDLGEENFK	P02768	ALBU_HUMAN	61	ALB	Serum albumin	3114.47	4104.77	2567.12	2372.29	2365.01	2073.18	4123.73	1761.46
SLHTLFGDKLcTVATLR	P02768	ALBU_HUMAN	61	ALB	Serum albumin	59.8526	124.818	6.32421	0	70.3652	75.4704	105.016	128.466
DVFLGmFLYEYAR	P02768	ALBU_HUMAN	61	ALB	Serum albumin	88.4806	291.477	97.2523	329.467	199.604	395.826	328.527	110.429
AAFTEccQAADK	P02768	ALBU_HUMAN	61	ALB	Serum albumin	1872.14	457.931	1956.91	1883.4	3444.3	3666.3	2613.33	2174.55
HPDYSVVLLLR	P02768	ALBU_HUMAN	61	ALB	Serum albumin	619.831	912.482	49.7598	456.748	228.212	791.393	359.088	282.182
LKEccEKPLLEK	P02768	ALBU_HUMAN	61	ALB	Serum albumin	456.717	553.425	3492.32	1455.03	2828.26	1351.28	2991.42	2536.73
YIcENQDSISSK	P02768	ALBU_HUMAN	61	ALB	Serum albumin	6977.25	9628.73	5392.93	3599.97	4790.17	6066.57	7240.53	4117.83
AVMDDFAAFVEK	P02768	ALBU_HUMAN	61	ALB	Serum albumin	2103.83	2866.29	3831.66	1831.44	2483.67	2064.91	4928.89	2850.92
AVmDDFAAFVEK	P02768	ALBU_HUMAN	61	ALB	Serum albumin	149.798	161.605	45.3925	87.4181	190.664	64.8772	172.158	45.6728
LVNEVTEFAK	P02768	ALBU_HUMAN	61	ALB	Serum albumin	8312.79	9747.73	7798.75	7025.58	6136.03	3764.48	10228	5608.74
ETYGEMADccAK	P02768	ALBU_HUMAN	61	ALB	Serum albumin	2439.38	3703.7	1810.83	0	1615.52	254.858	1958.82	1343.57
VPQVSTPTLVEVSR	P02768	ALBU_HUMAN	61	ALB	Serum albumin	875.885	1329.57	606.4	1132.64	1661.2	1839.61	1065.51	571.492
EFNAETFTFHADIcTLSEK	P02768	ALBU_HUMAN	61	ALB	Serum albumin	183.086	28.5454	6.52051	183.719	983.878	886.732	66.5282	366.255
YKAAFTEccQAADK	P02768	ALBU_HUMAN	61	ALB	Serum albumin	40.2923	38.7706	0	37.9826	0	0	0	0
TcVADESAENcDK	P02768	ALBU_HUMAN	61	ALB	Serum albumin	20.2394	21.8314	19.5083	1183.58	930.401	7.64264	21.7843	19.4764
QEPERNEcFLQHK	P02768	ALBU_HUMAN	61	ALB	Serum albumin	570.83	404.748	3110.37	2911.09	4874.69	847.976	6609.72	3800.74
KYLYEIAR	P02768	ALBU_HUMAN	61	ALB	Serum albumin	688.005	753.374	399.144	615.379	629.37	981.813	735.611	244.801
KLVAASQAALGL	P02768	ALBU_HUMAN	61	ALB	Serum albumin	171.901	215.523	135.249	98.7342	0	0	102.222	141.44
ETYGEmADccAK	P02768	ALBU_HUMAN	61	ALB	Serum albumin	8.69893	108.422	5.58162	236.613	517.377	2.18428	3.81421	8.0262
SLHTLFGDK	P02768	ALBU_HUMAN	61	ALB	Serum albumin	2841.5	2252.19	1579.53	0	1682.33	1340.95	1889.86	1021.53
FQNALLVR	P02768	ALBU_HUMAN	61	ALB	Serum albumin	8734.88	9647.83	6054.87	7384.55	13684.6	6133.75	9607.02	4930.92
LcTVATLR	P02768	ALBU_HUMAN	61	ALB	Serum albumin	5179.68	4898.11	3472.53	2602.03	3772.64	3141.8	4827.02	2615.28
AAcLLPK	P02768	ALBU_HUMAN	61	ALB	Serum albumin	47.4693	44.8969	39.5796	1820.84	2238.23	49.5816	0	0
ccTESLVNR	P02768	ALBU_HUMAN	61	ALB	Serum albumin	0	40.4013	583.422	1483.41	3831.16	60.2006	365.748	1061.97
DDNPNLPR	P02768	ALBU_HUMAN	61	ALB	Serum albumin	104.765	38.9762	687.355	4461.5	8076.81	476.179	1139.17	1070.4
LVTDLTK	P02768	ALBU_HUMAN	61	ALB	Serum albumin	2760.28	255.777	3624.7	5654.65	7816.74	5203.61	6580.34	2823.28
YLYEIAR	P02768	ALBU_HUMAN	61	ALB	Serum albumin	4852.12	5097.91	3125.58	4741.84	7197.44	6702.16	4439.13	2411.64
DAHKSEVAHR	P02768	ALBU_HUMAN	61	ALB	Serum albumin	3.19169	2.49607	3.46188	30.0134	18.2537	0	6.50198	0
ccAAADPHEcYAK	P02768	ALBU_HUMAN	61	ALB	Serum albumin	24.6201	25.7687	64.6421	805.463	2610.45	39.4792	39.4154	88.0293
TYETTLEK	P02768	ALBU_HUMAN	61	ALB	Serum albumin	0	85.2394	0	4129.88	6235.18	151.716	179.25	0
QTALVELVK	P02768	ALBU_HUMAN	61	ALB	Serum albumin	4216.98	3652.28	3308.19	3395.53	5544.37	3022.95	4627.2	2162.91
EccEKPLLEK	P02768	ALBU_HUMAN	61	ALB	Serum albumin	8.14102	8.15372	0	400.338	553.137	0	9.03695	14.9964
KQTALVELVK	P02768	ALBU_HUMAN	61	ALB	Serum albumin	2327.53	0	1526.27	2197.25	1242.97	1495.71	2478.16	892.366
AEFAEVSKLVTDLTK	P02768	ALBU_HUMAN	61	ALB	Serum albumin	45.6984	0	0	0	41.9363	21.9332	9.52278	0
DLGEENFK	P02768	ALBU_HUMAN	61	ALB	Serum albumin	1135.14	0	0	860.847	1441.28	727.317	1461.82	409.019
AEFAEVSK	P02768	ALBU_HUMAN	61	ALB	Serum albumin	31.9569	0	0	5606.79	4577.24	53.8705	66.5674	41.3965
LDELRDEGK	P02768	ALBU_HUMAN	61	ALB	Serum albumin	0	0	8.03918	779.822	28.6077	21.7911	13.3781	0
ADDKETcFAEEGK	P02768	ALBU_HUMAN	61	ALB	Serum albumin	0	0	10.5819	204.374	163.519	0	7.37766	21.5128
IGEHTPSALAIMENANVLAR	P04075	ALDOA_HUMAN	13	ALDOA	Fructose-bisphosphate aldolase A	304.656	163.368	692.833	906.317	361.985	608.724	391.412	699.929
GILAADESTGSIAK	P04075	ALDOA_HUMAN	13	ALDOA	Fructose-bisphosphate aldolase A	380.287	399.606	980.892	454.355	722.995	431.998	541.08	518.547
GVVPLAGTNGETTTQGLDGLSER	P04075	ALDOA_HUMAN	13	ALDOA	Fructose-bisphosphate aldolase A	131.676	228.451	498.815	120.99	184	235.687	249.187	340.364
YASIcQQNGIVPIVEPEILPDGDHDLKR	P04075	ALDOA_HUMAN	13	ALDOA	Fructose-bisphosphate aldolase A	133.42	270.468	514.793	0	0	91.5153	255.064	478.547
FSHEEIAMATVTALR	P04075	ALDOA_HUMAN	13	ALDOA	Fructose-bisphosphate aldolase A	225.429	123.349	195.996	182.699	310.946	284.984	241.743	385.455
VDKGVVPLAGTNGETTTQGLDGLSER	P04075	ALDOA_HUMAN	13	ALDOA	Fructose-bisphosphate aldolase A	26.3511	49.7303	167.388	0	73.1773	42.1404	59.3582	95.1566
LQSIGTENTEENR	P04075	ALDOA_HUMAN	13	ALDOA	Fructose-bisphosphate aldolase A	60.4252	68.8585	148.108	66.7687	105.507	108.413	85.8049	86.662
ADDGRPFPQVIK	P04075	ALDOA_HUMAN	13	ALDOA	Fructose-bisphosphate aldolase A	311.313	315.424	930.371	372.646	640.26	392.984	463.895	498.474
QLLLTADDR	P04075	ALDOA_HUMAN	13	ALDOA	Fructose-bisphosphate aldolase A	244.737	245.199	554.205	251.724	451.384	257.468	324.805	284.655
ALANSLAcQGK	P04075	ALDOA_HUMAN	13	ALDOA	Fructose-bisphosphate aldolase A	38.761	14.092	740.462	606.491	924.062	80.4311	287.975	732.947
LQSIGTENTEENRR	P04075	ALDOA_HUMAN	13	ALDOA	Fructose-bisphosphate aldolase A	75.3117	11.6268	1223	756.917	1200.39	421.404	718.176	776.002
YTPSGQAGAAASESLFVSNHAY	P04075	ALDOA_HUMAN	13	ALDOA	Fructose-bisphosphate aldolase A	107.508	0	79.8896	62.7345	39.1568	27.1549	61.6111	100.131
VNPcIGGVILFHETLYQK	P04075	ALDOA_HUMAN	13	ALDOA	Fructose-bisphosphate aldolase A	6.76687	0	2.57777	0	0	48.8323	37.9657	90.3275
GVVPLAGTDGETTTQGLDGLSER	P09972	ALDOC_HUMAN	2	ALDOC	Fructose-bisphosphate aldolase C	40.3323	48.6873	132.404	38.5638	46.1787	0	60.8667	90.1384
VLAAVYK	P09972	ALDOC_HUMAN	2	ALDOC	Fructose-bisphosphate aldolase C	0	10.5837	93.0067	0	385.717	0	26.9953	87.3166
YKPAVNQIEcHPYLTQEK	P15121	ALDR_HUMAN	6	AKR1B1	Aldose reductase	0	75.1024	171.04	0	0	130.349	96.3836	110.138
REELFIVSK	P15121	ALDR_HUMAN	6	AKR1B1	Aldose reductase	26.1514	41.606	131.765	18.7657	0	119.652	0	77.7602
TTAQVLIR	P15121	ALDR_HUMAN	6	AKR1B1	Aldose reductase	0	0	130.121	29.7502	176.198	121.461	0	94.7493
NLVVIPK	P15121	ALDR_HUMAN	6	AKR1B1	Aldose reductase	21.5176	0	113.854	18.0477	121.128	105.597	39.8856	55.6947
EELFIVSK	P15121	ALDR_HUMAN	6	AKR1B1	Aldose reductase	0	0	35.8058	0	39.2543	35.1644	17.2139	0
SPPGQVTEAVK	P15121	ALDR_HUMAN	6	AKR1B1	Aldose reductase	0	0	202.539	0	236.501	78.2091	80.3589	150.255
SILADDFLDFYLEYFPELK	Q9H4A4	AMPB_HUMAN	4	RNPEP	Aminopeptidase B	1.44738	10.4088	10.6717	0	0	6.1415	5.18748	14.0771
VGEGPGVcWLAPEQTAGK	Q9H4A4	AMPB_HUMAN	4	RNPEP	Aminopeptidase B	0	29.2799	54.3706	63.4297	0	0	0	46.9528
LFGPYVWGR	Q9H4A4	AMPB_HUMAN	4	RNPEP	Aminopeptidase B	0	8.98525	24.2256	6.98114	0	0	12.7597	28.4219
AIEAVAISPWK	Q9H4A4	AMPB_HUMAN	4	RNPEP	Aminopeptidase B	16.2847	0	42.3491	16.9708	0	0	15.0531	0
SAGAcTAAAFLK	P28838	AMPL_HUMAN	7	LAP3	Cytosol aminopeptidase	0	29.6913	0	0	0	28.1367	32.2062	23.6073
TLIEFLLR	P28838	AMPL_HUMAN	7	LAP3	Cytosol aminopeptidase	13.848	9.01023	10.4146	3.94868	10.6856	34.1051	26.1921	14.1208
GSPNANEPPLVFVGK	P28838	AMPL_HUMAN	7	LAP3	Cytosol aminopeptidase	8.76595	29.0155	0	0	23.1625	62.5518	44.9007	0
GSDEPPVFLEIHYK	P28838	AMPL_HUMAN	7	LAP3	Cytosol aminopeptidase	0	0	0	0	0	51.726	37.6327	22.7782
TIQVDNTDAEGR	P28838	AMPL_HUMAN	7	LAP3	Cytosol aminopeptidase	35.552	0	0	22.6152	51.5914	78.9584	72.9538	37.0619
LILADALcYAHTFNPK	P28838	AMPL_HUMAN	7	LAP3	Cytosol aminopeptidase	0	0	0	0	0	43.4581	26.8908	35.4328
ETLNISGPPLK	P28838	AMPL_HUMAN	7	LAP3	Cytosol aminopeptidase	23.6082	0	0	20.205	30.1519	54.6715	42.3344	0
SLDLFNcEVTNLNDYR	P39687	AN32A_HUMAN	10	ANP32A	Acidic leucine-rich nuclear phosphoprotein 32 family member A	115.671	163.221	241.647	38.9398	70.0727	76.2197	148.846	384.874
cPNLTHLNLSGNK	P39687	AN32A_HUMAN	10	ANP32A	Acidic leucine-rich nuclear phosphoprotein 32 family member A	130.877	87.6929	134.595	0	167.095	85.7536	93.2884	178.182
VSGGLEVLAEK	P39687	AN32A_HUMAN	10	ANP32A	Acidic leucine-rich nuclear phosphoprotein 32 family member A	159.385	107.071	178.344	0	274.374	54.4906	106.394	217.164
LLPQLTYLDGYDR	P39687	AN32A_HUMAN	10	ANP32A	Acidic leucine-rich nuclear phosphoprotein 32 family member A	97.828	77.9525	94.2849	30.5604	74.4776	86.968	84.3357	196.073
IHLELR	P39687	AN32A_HUMAN	10	ANP32A	Acidic leucine-rich nuclear phosphoprotein 32 family member A	17.2834	35.274	37.1144	37.9142	0	31.7022	40.199	112.073
DISTLEPLKK	P39687	AN32A_HUMAN	10	ANP32A	Acidic leucine-rich nuclear phosphoprotein 32 family member A	39.0407	24.1526	26.1886	71.7601	46.13	37.5673	28.0923	30.6037
DISTLEPLK	P39687	AN32A_HUMAN	10	ANP32A	Acidic leucine-rich nuclear phosphoprotein 32 family member A	50.2256	16.7482	28.2581	18.1503	0	35.0869	21.8234	38.6183
LKDISTLEPLK	P39687	AN32A_HUMAN	10	ANP32A	Acidic leucine-rich nuclear phosphoprotein 32 family member A	18.9211	0	25.2299	12.2221	0	10.7198	0	33.2946
ELVLDNSR	P39687	AN32A_HUMAN	10	ANP32A	Acidic leucine-rich nuclear phosphoprotein 32 family member A	44.6464	0	77.4396	33.9518	0	45.0859	61.5719	137.528
LEGLTDEFEELEFLSTINVGLTSIANLPK	P39687	AN32A_HUMAN	10	ANP32A	Acidic leucine-rich nuclear phosphoprotein 32 family member A	0	0	0	0	13.5367	21.6516	0	22.6619
IFGGLDMLAEK	Q92688	AN32B_HUMAN	1	ANP32B	Acidic leucine-rich nuclear phosphoprotein 32 family member B	10.8094	36.0527	36.2318	0	13.4326	49.194	32.3238	100.393
SLDLFNcEITNLEDYR	Q9BTT0	AN32E_HUMAN	2	ANP32E	Acidic leucine-rich nuclear phosphoprotein 32 family member E	0	10.735	34.1319	0	0	34.8802	22.4895	31.1564
IKDLSTVEALQNLK	Q9BTT0	AN32E_HUMAN	2	ANP32E	Acidic leucine-rich nuclear phosphoprotein 32 family member E	0	0	0	0	0	25.7778	12.7454	7.99178
QLVTNAcLIK	Q99873	ANM1_HUMAN	2	PRMT1	Protein arginine N-methyltransferase 1	0	46.6305	70.7441	0	46.195	0	30.306	38.0801
DKWLAPDGLIFPDR	Q99873	ANM1_HUMAN	2	PRMT1	Protein arginine N-methyltransferase 1	7.61906	19.2016	47.3859	0	0	0	15.9758	20.4946
ATEDEGSEQKIPEATNR	P01008	ANT3_HUMAN	2	SERPINC1	Antithrombin-III	63.7673	124.172	110.08	45.6406	86.4896	52.2169	79.1639	27.2146
TSDQIHFFFAK	P01008	ANT3_HUMAN	2	SERPINC1	Antithrombin-III	29.1207	54.652	23.2973	17.9691	14.7817	15.8666	16.1482	0
GVGTDENcLIEILASR	Q9UJ72	ANX10_HUMAN	2	ANXA10	Annexin A10	55.6982	41.988	202.083	8.78625	0	0	0	0
TMLQMILcNK	Q9UJ72	ANX10_HUMAN	2	ANXA10	Annexin A10	15.286	25.8862	62.9682	0	0	0	0	0
DAQELYAAGENR	P50995	ANX11_HUMAN	8	ANXA11	Annexin A11	65.4584	79.1131	40.0665	62.461	33.6628	59.4514	47.9763	42.3274
GFGTDEQAIIDcLGSR	P50995	ANX11_HUMAN	8	ANXA11	Annexin A11	47.9486	33.5257	35.4253	37.6407	0	0	15.2921	38.9383
TPVLFDIYEIK	P50995	ANX11_HUMAN	8	ANXA11	Annexin A11	0	71.1063	64.6421	0	18.4	45.4993	57.0858	52.9019
SETDLLDIR	P50995	ANX11_HUMAN	8	ANXA11	Annexin A11	46.2576	31.2339	0	46.3928	0	43.2256	0	0
FNAVLcSR	P50995	ANX11_HUMAN	8	ANXA11	Annexin A11	58.6276	75.6606	32.6254	35.5211	0	46.3777	37.2409	0
GTITDAPGFDPLR	P50995	ANX11_HUMAN	8	ANXA11	Annexin A11	47.1231	34.6643	35.9047	40.3415	0	45.7318	11.5582	0
NTPAFFAER	P50995	ANX11_HUMAN	8	ANXA11	Annexin A11	47.0432	76.0132	35.5471	58.4952	40.4653	68.1585	45.8606	36.211
TILALMK	P50995	ANX11_HUMAN	8	ANXA11	Annexin A11	27.8558	24.9166	15.917	0	0	0	0	13.2233
GGPGSAVSPYPTFNPSSDVAALHK	P04083	ANXA1_HUMAN	17	ANXA1	Annexin A1	145.537	108.687	230.539	73.2985	159	498.399	279.944	861.529
GVDEATIIDILTK	P04083	ANXA1_HUMAN	17	ANXA1	Annexin A1	51.2775	43.9419	122.513	27.0904	81.0119	235.764	124.065	403.346
TPAQFDADELR	P04083	ANXA1_HUMAN	17	ANXA1	Annexin A1	84.4061	49.2015	138.612	43.1791	151.393	399.701	172.158	609.165
GTDVNVFNTILTTR	P04083	ANXA1_HUMAN	17	ANXA1	Annexin A1	54.1669	30.1027	90.0394	28.5775	56.6791	265.606	101.928	418.183
ALTGHLEEVVLALLK	P04083	ANXA1_HUMAN	17	ANXA1	Annexin A1	18.3619	24.2996	111.222	0	15.5311	84.3326	25.3693	70.4147
MYGISLcQAILDETK	P04083	ANXA1_HUMAN	17	ANXA1	Annexin A1	13.1077	10.5998	46.4729	0	0	110.118	34.322	142.633
AAYLQETGKPLDETLKK	P04083	ANXA1_HUMAN	17	ANXA1	Annexin A1	76.4835	60.3081	123.197	46.1535	143.104	223.905	146.789	508.074
GLGTDEDTLIEILASR	P04083	ANXA1_HUMAN	17	ANXA1	Annexin A1	43.3282	0	152.931	0	52.3716	324.773	121.949	460.947
SEDFGVNEDLADSDAR	P04083	ANXA1_HUMAN	17	ANXA1	Annexin A1	39.9727	0	15.2272	0	76.867	279.042	76.3625	334.401
DITSDTSGDFR	P04083	ANXA1_HUMAN	17	ANXA1	Annexin A1	64.1934	0	94.6045	0	133.66	155.436	120.969	435.492
cATSKPAFFAEK	P04083	ANXA1_HUMAN	17	ANXA1	Annexin A1	30.4922	0	45.4534	0	0	211.374	75.1871	250.91
QAWFIENEEQEYVQTVK	P04083	ANXA1_HUMAN	17	ANXA1	Annexin A1	27.3897	0	66.8333	0	15.6432	68.7527	44.7244	233.455
VLDLELK	P04083	ANXA1_HUMAN	17	ANXA1	Annexin A1	19.0259	0	59.0879	13.7982	75.8267	232.922	66.8221	244.946
KGTDVNVFNTILTTR	P04083	ANXA1_HUMAN	17	ANXA1	Annexin A1	0	0	50.4294	0	0	44.44	22.1957	265.746
SEIDMNDIK	P04083	ANXA1_HUMAN	17	ANXA1	Annexin A1	0	0	0	0	61.6366	268.19	54.5978	226.619
NALLSLAK	P04083	ANXA1_HUMAN	17	ANXA1	Annexin A1	0	0	0	29.2886	202.931	176.339	88.7239	379.637
AAYLQETGKPLDETLK	P04083	ANXA1_HUMAN	17	ANXA1	Annexin A1	0	0	0	0	43.5076	66.2982	0	79.4765
RAEDGSVIDYELIDQDAR	P07355	ANXA2_HUMAN	22	ANXA2	Annexin A2	192.141	147.942	322.45	123.999	373.363	320.639	234.886	571.929
GLGTDEDSLIEIIcSR	P07355	ANXA2_HUMAN	22	ANXA2	Annexin A2	169.904	282.368	426.078	116.717	271.936	490.906	299.73	535.274
SALSGHLETVILGLLK	P07355	ANXA2_HUMAN	22	ANXA2	Annexin A2	0	122.526	49.5062	48.5466	63.831	195.613	39.0432	77.8038
GVDEVTIVNILTNR	P07355	ANXA2_HUMAN	22	ANXA2	Annexin A2	258.718	325.414	534.575	220.955	488.119	266.381	340.281	579.638
TDLEKDIISDTSGDFR	P07355	ANXA2_HUMAN	22	ANXA2	Annexin A2	88.241	97.7859	172.257	37.88	228.537	123.502	100.184	193.891
TPAQYDASELK	P07355	ANXA2_HUMAN	22	ANXA2	Annexin A2	553.653	430.751	830.7	386.321	1102.7	504.859	607.687	928.293
LSLEGDHSTPPSAYGSVK	P07355	ANXA2_HUMAN	22	ANXA2	Annexin A2	415.173	398.871	737.419	324.066	111.31	207.163	82.7293	942.548
TNQELQEINR	P07355	ANXA2_HUMAN	22	ANXA2	Annexin A2	548.194	168.51	810.765	411.279	1174.22	944.607	586.726	991.857
SLYYYIQQDTK	P07355	ANXA2_HUMAN	22	ANXA2	Annexin A2	281.354	193.486	438.86	237.024	631.646	667.116	329.115	640.583
DALNIETAIK	P07355	ANXA2_HUMAN	22	ANXA2	Annexin A2	300.661	161.311	392.144	212.75	595.561	237.625	365.944	568.001
QDIAFAYQR	P07355	ANXA2_HUMAN	22	ANXA2	Annexin A2	326.36	276.051	397.774	332.442	708.854	253.85	238.412	643.201
GDLENAFLNLVQcIQNKPLYFADR	P07355	ANXA2_HUMAN	22	ANXA2	Annexin A2	34.8863	88.7507	324.884	57.0593	27.665	110.635	127.493	216.437
AYTNFDAER	P07355	ANXA2_HUMAN	22	ANXA2	Annexin A2	325.295	239.763	498.815	279.553	238.289	73.5326	317.165	687.42
WISIMTER	P07355	ANXA2_HUMAN	22	ANXA2	Annexin A2	234.484	144.74	299.928	156.409	623.843	566.093	264.271	427.783
AEDGSVIDYELIDQDAR	P07355	ANXA2_HUMAN	22	ANXA2	Annexin A2	58.1083	66.6695	124.765	35.9313	88.7327	108.62	0	184.291
TKGVDEVTIVNILTNR	P07355	ANXA2_HUMAN	22	ANXA2	Annexin A2	21.491	26.97	50.7641	19.0528	39.1731	15.1845	46.4659	59.8983
DIISDTSGDFR	P07355	ANXA2_HUMAN	22	ANXA2	Annexin A2	108.933	0	90.1459	0	294.042	312.372	112.075	178.764
SYSPYDMLESIR	P07355	ANXA2_HUMAN	22	ANXA2	Annexin A2	236.747	0	398.231	125.161	234.388	410.036	271.716	475.928
DIISDTSGDFRK	P07355	ANXA2_HUMAN	22	ANXA2	Annexin A2	43.7809	0	72.0376	0	94.6981	103.142	61.9049	88.5966
DLYDAGVK	P07355	ANXA2_HUMAN	22	ANXA2	Annexin A2	167.241	0	187.626	96.3411	386.854	294.802	168.182	216.873
SEVDMLK	P07355	ANXA2_HUMAN	22	ANXA2	Annexin A2	107.109	0	182.3	52.444	372.551	226.566	169.181	195.516
DLYDAGVKR	P07355	ANXA2_HUMAN	22	ANXA2	Annexin A2	0	0	157.04	64.5806	152.564	0	112.879	161.309
AASGFNAMEDAQTLR	P09525	ANXA4_HUMAN	12	ANXA4	Annexin A4	213.046	62.4678	62.74	0	41.4812	0	62.8844	61.862
GLGTDEDAIISVLAYR	P09525	ANXA4_HUMAN	12	ANXA4	Annexin A4	63.4211	54.1524	75.644	0	21.5046	63.4044	57.9281	52.4656
GAGTDEGcLIEILASR	P09525	ANXA4_HUMAN	12	ANXA4	Annexin A4	251.927	75.4403	129.832	23.0083	0	147.866	0	94.4729
ISQTYQQQYGR	P09525	ANXA4_HUMAN	12	ANXA4	Annexin A4	321.3	37.1545	130.06	51.4184	97.38	258.191	108.706	114.211
QDAQDLYEAGEKK	P09525	ANXA4_HUMAN	12	ANXA4	Annexin A4	32.1167	29.0008	14.4836	0	29.5505	75.8321	0	33.8474
DEGNYLDDALVR	P09525	ANXA4_HUMAN	12	ANXA4	Annexin A4	151.129	37.463	50.4902	0	0	164.97	49.857	49.4547
QDAQDLYEAGEK	P09525	ANXA4_HUMAN	12	ANXA4	Annexin A4	121.117	66.8164	69.2072	0	0	132.441	32.4217	0
AEIDMLDIR	P09525	ANXA4_HUMAN	12	ANXA4	Annexin A4	179.758	31.4249	56.9423	0	0	82.1364	50.0529	0
GLGTDDNTLIR	P09525	ANXA4_HUMAN	12	ANXA4	Annexin A4	289.742	70.7978	98.3935	60.2046	83.4338	274.649	77.1461	65.2656
SDTSFMFQR	P09525	ANXA4_HUMAN	12	ANXA4	Annexin A4	170.836	82.904	52.9706	21.1314	41.8876	137.066	39.2979	43.8256
VLVSLSAGGR	P09525	ANXA4_HUMAN	12	ANXA4	Annexin A4	118.76	24.9754	34.6949	15.7229	29.8214	74.4111	24.8795	19.6946
FLTVLcSR	P09525	ANXA4_HUMAN	12	ANXA4	Annexin A4	189.078	40.6511	73.118	14.1777	33.0614	128.514	44.1758	55.6656
GLGTDEESILTLLTSR	P08758	ANXA5_HUMAN	13	ANXA5	Annexin A5	30.3457	107.394	69.5876	43.8629	72.9985	201.453	237.825	170.328
ETSGNLEQLLLAVVK	P08758	ANXA5_HUMAN	13	ANXA5	Annexin A5	0	13.494	63.0595	33.0322	63.2458	254.419	202.758	145.6
VLTEIIASR	P08758	ANXA5_HUMAN	13	ANXA5	Annexin A5	97.2466	151.468	110.948	147.315	317.936	350.094	461.153	296.583
DLLDDLKSELTGK	P08758	ANXA5_HUMAN	13	ANXA5	Annexin A5	9.07975	23.2712	0	24.0101	18.465	20.1633	57.5755	30.5455
SEIDLFNIR	P08758	ANXA5_HUMAN	13	ANXA5	Annexin A5	48.6544	92.541	76.7397	82.8369	144.046	169.828	357.521	241.746
FITIFGTR	P08758	ANXA5_HUMAN	13	ANXA5	Annexin A5	22.9291	48.5697	40.0361	48.2047	94.633	122.003	197.861	137.266
SIPAYLAETLYYAMK	P08758	ANXA5_HUMAN	13	ANXA5	Annexin A5	0	15.1321	5.22453	0	21.5046	107.586	108.588	66.4292
LYDAYELK	P08758	ANXA5_HUMAN	13	ANXA5	Annexin A5	51.6237	109.245	63.0443	74.5635	151.215	75.0312	195.471	212.51
YMTISGFQIEETIDR	P08758	ANXA5_HUMAN	13	ANXA5	Annexin A5	0	0	0	0	0	102.212	43.5751	39.5201
GTVTDFPGFDER	P08758	ANXA5_HUMAN	13	ANXA5	Annexin A5	49.7063	0	0	72.478	149.378	225.145	0	214.982
WGTDEEKFITIFGTR	P08758	ANXA5_HUMAN	13	ANXA5	Annexin A5	0	0	0	0	0	26.0956	36.7707	67.2147
NFATSLYSMIK	P08758	ANXA5_HUMAN	13	ANXA5	Annexin A5	0	0	0	21.1143	11.4935	29.1185	135.486	135.578
QEISAAFK	P08758	ANXA5_HUMAN	13	ANXA5	Annexin A5	30.2525	0	56.9575	25.5998	146.111	113.348	175.881	140.757
GTVRPANDFNPDADAK	P08133	ANXA6_HUMAN	14	ANXA6	Annexin A6	0	58.9712	0	0	0	12.4871	98.1076	16.1455
WGTDEAQFIYILGNR	P08133	ANXA6_HUMAN	14	ANXA6	Annexin A6	6.5698	48.4375	0	0	12.1469	61.57	61.376	0
DAFVAIVQSVK	P08133	ANXA6_HUMAN	14	ANXA6	Annexin A6	23.9544	68.4912	19.1583	12.2871	41.7738	161.87	115.308	35.4619
DLEADIIGDTSGHFQK	P08133	ANXA6_HUMAN	14	ANXA6	Annexin A6	0	35.8617	0	0	19.2777	40.1251	72.229	13.1229
SLEDALSSDTSGHFR	P08133	ANXA6_HUMAN	14	ANXA6	Annexin A6	0	53.7411	0	0	39.5794	102.961	108.392	27.2001
ALIEILATR	P08133	ANXA6_HUMAN	14	ANXA6	Annexin A6	0	29.3093	0	0	35.4671	77.0723	85.6286	0
FMTILcTR	P08133	ANXA6_HUMAN	14	ANXA6	Annexin A6	0	29.1477	0	0	19.489	45.2151	51.1499	18.9819
GLGTDEDTIIDIITHR	P08133	ANXA6_HUMAN	14	ANXA6	Annexin A6	0	71.4295	0	0	30.4607	77.5632	107.041	27.2001
GFGSDKEAILDIITSR	P08133	ANXA6_HUMAN	14	ANXA6	Annexin A6	0	10.0842	0	0	17.0021	22.9693	18.6257	13.3426
STPEYFAER	P08133	ANXA6_HUMAN	14	ANXA6	Annexin A6	0	53.4913	0	0	38.3278	95.3392	93.8565	22.5019
NKPLFFADK	P08133	ANXA6_HUMAN	14	ANXA6	Annexin A6	16.6842	47.5854	0	0	0	54.0255	97.9117	20.96
EAILDIITSR	P08133	ANXA6_HUMAN	14	ANXA6	Annexin A6	0	0	0	0	13.062	23.3387	40.5712	0
VFQEFIK	P08133	ANXA6_HUMAN	14	ANXA6	Annexin A6	0	0	0	0	23.6393	57.7461	41.6879	0
GELSGDFEK	P08133	ANXA6_HUMAN	14	ANXA6	Annexin A6	0	0	0	0	23.0487	53.483	38.9844	0
GFGTDEQAIVDVVANR	P20073	ANXA7_HUMAN	4	ANXA7	Annexin A7	14.4751	20.5239	16.754	26.0955	17.9936	0	14.6208	16.4655
SEIDLVQIK	P20073	ANXA7_HUMAN	4	ANXA7	Annexin A7	20.6655	21.2731	22.0343	25.9177	32.59	38.5232	24.4485	17.8037
LGTDEScFNMILATR	P20073	ANXA7_HUMAN	4	ANXA7	Annexin A7	0	0	21.0909	0	8.70585	24.5427	19.265	0
DENQSINHQmAQEDAQR	P20073	ANXA7_HUMAN	4	ANXA7	Annexin A7	0	0	0	0	0	3.50611	2.73871	1.01368
GIGTNEQAIIDVLTK	P13928	ANXA8_HUMAN	4	ANXA8	Annexin A8	0	0	63.6986	27.8015	135.171	46.2486	13.6818	386.328
SETHGSLEEAMLTVVK	P13928	ANXA8_HUMAN	4	ANXA8	Annexin A8	0	0	31.3167	0	62.4656	16.3239	0	189.091
FITILcTR	P13928	ANXA8_HUMAN	4	ANXA8	Annexin A8	0	0	0	0	53.1681	24.0105	0	177.891
NALLSLVGSDP	P13928	ANXA8_HUMAN	4	ANXA8	Annexin A8	15.9252	0	22.3234	9.65804	53.1844	12.283	0	122.546
IFFAGTETATK	P21397	AOFA_HUMAN	7	MAOA	Amine oxidase [flavin-containing] A	42.3961	107.894	63.1356	27.5929	126.833	164.97	0	142.109
DVPAVEITHTFWER	P21397	AOFA_HUMAN	7	MAOA	Amine oxidase [flavin-containing] A	32.2631	74.5735	30.8754	0	17.3434	105.416	33.6102	0
IHFRPELPAER	P21397	AOFA_HUMAN	7	MAOA	Amine oxidase [flavin-containing] A	0	12.9505	13.4138	60.273	38.6854	184.477	0	0
IMDLLGDQVK	P21397	AOFA_HUMAN	7	MAOA	Amine oxidase [flavin-containing] A	31.4642	29.0302	30.2059	16.9503	51.1526	38.8333	0	19.811
KFVGGSGQVSER	P21397	AOFA_HUMAN	7	MAOA	Amine oxidase [flavin-containing] A	2.75229	4.92015	6.42312	17.1007	10.5101	0	0	3.91855
FVGGSGQVSER	P21397	AOFA_HUMAN	7	MAOA	Amine oxidase [flavin-containing] A	6.9666	7.88046	14.2264	34.2903	86.5709	29.5061	0	11.8488
NEHVDYVDVGGAYVGPTQNR	P21397	AOFA_HUMAN	7	MAOA	Amine oxidase [flavin-containing] A	36.3376	54.2553	0	25.3947	59.8974	0	0	32.4364
DcEDPNPLIR	Q10567	AP1B1_HUMAN	9	AP1B1	AP-1 complex subunit beta-1	25.8584	36.8901	57.3227	19.5725	0	0	32.4413	0
NINLIVQK	Q10567	AP1B1_HUMAN	9	AP1B1	AP-1 complex subunit beta-1	18.1089	19.6277	39.4883	21.4596	33.8416	0	27.9356	0
DcPLNAEAASSK	Q10567	AP1B1_HUMAN	9	AP1B1	AP-1 complex subunit beta-1	15.6189	9.69631	39.5491	19.8528	28.9653	38.2132	20.8244	40.3055
DIPNENEAQFQIR	Q10567	AP1B1_HUMAN	9	AP1B1	AP-1 complex subunit beta-1	0	22.2134	0	0	25.0155	31.8056	0	34.0219
QMFLATWK	Q10567	AP1B1_HUMAN	9	AP1B1	AP-1 complex subunit beta-1	5.66702	9.76096	14.3588	0	0	0	0	18.7346
LASQANIAQVLAELK	Q10567	AP1B1_HUMAN	9	AP1B1	AP-1 complex subunit beta-1	0	0	65.3725	48.9568	26.3646	68.6752	53.0502	58.662
YNDPIYVK	Q10567	AP1B1_HUMAN	9	AP1B1	AP-1 complex subunit beta-1	18.2021	0	44.8903	20.5981	0	43.6132	29.8554	31.7092
LQSSNIFTVAK	Q10567	AP1B1_HUMAN	9	AP1B1	AP-1 complex subunit beta-1	18.2154	0	53.2293	28.7553	31.6473	48.4964	0	44.1746
LAPPLVTLLSAEPELQYVALR	Q10567	AP1B1_HUMAN	9	AP1B1	AP-1 complex subunit beta-1	2.51394	0	0	0	9.17723	24.6848	0	31.4764
YVALTSLLK	O43747	AP1G1_HUMAN	1	AP1G1	AP-1 complex subunit gamma-1	0	0	14.409	0	9.05261	16.0914	0	15.2437
VGGYILGEFGNLIAGDPR	O95782	AP2A1_HUMAN	2	AP2A1	AP-2 complex subunit alpha-1	0	0	19.4626	0	5.90359	29.0927	0	12.6968
GLAVFISDIR	O95782	AP2A1_HUMAN	2	AP2A1	AP-2 complex subunit alpha-1	7.13304	0	2.71726	0	3.60197	12.5724	15.7485	16.48
DIILPFR	Q96CW1	AP2M1_HUMAN	1	AP2M1	AP-2 complex subunit mu	0	5.49017	14.4532	5.85636	4.75766	18.9283	13.337	9.22911
HRPSEADEEELAR	O14617	AP3D1_HUMAN	1	AP3D1	AP-3 complex subunit delta-1	0	0	16.7844	0	6.98939	0	7.50499	13.1913
EAAGEGPALYEDPPDQK	P27695	APEX1_HUMAN	5	APEX1	DNA-(apurinic or apyrimidinic site) lyase	27.5096	22.7178	39.1535	0	58.8734	38.3941	43.882	87.462
IcSWNVDGLR	P27695	APEX1_HUMAN	5	APEX1	DNA-(apurinic or apyrimidinic site) lyase	38.4148	79.4363	55.4358	0	47.7879	45.3184	52.1294	124
QGFGELLQAVPLADSFR	P27695	APEX1_HUMAN	5	APEX1	DNA-(apurinic or apyrimidinic site) lyase	12.2262	22.327	55.4053	0	22.6261	26.7156	49.8374	106.88
EGYSGVGLLSR	P27695	APEX1_HUMAN	5	APEX1	DNA-(apurinic or apyrimidinic site) lyase	28.1221	0	0	21.9998	41.2374	23.1992	0	89.7457
LDYFLLSHSLLPALcDSK	P27695	APEX1_HUMAN	5	APEX1	DNA-(apurinic or apyrimidinic site) lyase	0	0	0	0	14.2453	34.1826	0	97.862
ELPQFATGENLPR	Q9BZZ5	API5_HUMAN	1	API5	Apoptosis inhibitor 5	17.4165	32.894	32.4276	13.1725	0	39.2725	47.7412	0
RPLRPQVVTDDDGQAPEAK	Q9HDC9	APMAP_HUMAN	6	APMAP	Adipocyte plasma membrane-associated protein	29.9729	70.2101	75.5984	34.2219	46.8289	141.123	0	33.1783
LLLSSETPIEGK	Q9HDC9	APMAP_HUMAN	6	APMAP	Adipocyte plasma membrane-associated protein	27.0302	37.9479	75.4006	26.2391	48.308	0	32.8331	22.5358
LENGEIETIAR	Q9HDC9	APMAP_HUMAN	6	APMAP	Adipocyte plasma membrane-associated protein	7.37538	12.899	7.2631	0	22.106	0	12.4496	9.67517
LLEYDTVTR	Q9HDC9	APMAP_HUMAN	6	APMAP	Adipocyte plasma membrane-associated protein	0	35.8617	68.7203	27.7297	0	83.5833	0	25.6291
EPPLLLGVLHPNTK	Q9HDC9	APMAP_HUMAN	6	APMAP	Adipocyte plasma membrane-associated protein	0	20.9205	7.22303	0	24.4629	57.5394	0	22.9091
GLFEVNPWK	Q9HDC9	APMAP_HUMAN	6	APMAP	Adipocyte plasma membrane-associated protein	10.5937	18.1145	40.8274	0	11.9876	21.5069	20.0407	0
DYVSQFEGSALGK	P02647	APOA1_HUMAN	14	APOA1	Apolipoprotein A-I	867.896	402.691	250.777	338.322	398.883	326.065	287.584	130.022
VSFLSALEEYTK	P02647	APOA1_HUMAN	14	APOA1	Apolipoprotein A-I	598.126	525.217	201.778	409.911	275.024	429.414	264.859	64.1165
LLDNWDSVTSTFSK	P02647	APOA1_HUMAN	14	APOA1	Apolipoprotein A-I	792.131	481.584	264.32	439.996	272.424	413.395	332.837	0
EQLGPVTQEFWDNLEK	P02647	APOA1_HUMAN	14	APOA1	Apolipoprotein A-I	377.224	332.319	114.995	181.298	117.926	209.875	166.654	50.5019
DLATVYVDVLK	P02647	APOA1_HUMAN	14	APOA1	Apolipoprotein A-I	470.432	256.512	185.496	203.144	106.352	104.744	206.48	75.8838
VKDLATVYVDVLK	P02647	APOA1_HUMAN	14	APOA1	Apolipoprotein A-I	167.241	88.2365	38.4231	26.663	42.7653	22.0262	55.6165	22.3564
THLAPYSDELR	P02647	APOA1_HUMAN	14	APOA1	Apolipoprotein A-I	546.995	324.973	123.745	270.835	206.691	776.666	109.215	36.5528
QGLLPVLESFK	P02647	APOA1_HUMAN	14	APOA1	Apolipoprotein A-I	674.29	359.204	271.168	408.544	280.063	367.921	392.195	116.917
WQEEMELYR	P02647	APOA1_HUMAN	14	APOA1	Apolipoprotein A-I	379.621	199.068	96.9175	125.059	257.47	227.548	122.674	53.9638
LSPLGEEMR	P02647	APOA1_HUMAN	14	APOA1	Apolipoprotein A-I	687.073	352.153	188.539	283.04	425.377	384.974	214.316	0
VQPYLDDFQK	P02647	APOA1_HUMAN	14	APOA1	Apolipoprotein A-I	828.216	462.632	230.843	460.509	398.883	266.381	300.121	99.8839
ATEHLSTLSEK	P02647	APOA1_HUMAN	14	APOA1	Apolipoprotein A-I	0	3.2086	4.93337	496.406	48.6656	0	0	0
VQPYLDDFQKK	P02647	APOA1_HUMAN	14	APOA1	Apolipoprotein A-I	68.907	38.8293	36.5362	0	38.7505	0	0	0
AKPALEDLR	P02647	APOA1_HUMAN	14	APOA1	Apolipoprotein A-I	28.1354	0	76.4353	268.1	0	52.8887	91.5449	0
EPcVESLVSQYFQTVTDYGK	P02652	APOA2_HUMAN	3	APOA2	Apolipoprotein A-II	128.879	98.7261	63.5921	63.2131	49.6734	41.9079	78.7917	0
VKSPELQAEAK	P02652	APOA2_HUMAN	3	APOA2	Apolipoprotein A-II	4.55918	2.5137	6.06857	131.52	139.983	0	3.74172	0
EQLTPLIK	P02652	APOA2_HUMAN	3	APOA2	Apolipoprotein A-II	105.764	101.018	83.283	54.7004	0	0	33.8126	0
DALSSVQESQVAQQAR	P02656	APOC3_HUMAN	1	APOC3	Apolipoprotein C-III	88.5872	54.2553	0	37.9484	0	70.0188	0	0
WELALGR	P02649	APOE_HUMAN	1	APOE	Apolipoprotein E	17.8692	7.56362	0	6.92302	18.2699	53.0696	0	5.03128
TcPKPDDLPFSTVVPLK	P02749	APOH_HUMAN	2	APOH	Beta-2-glycoprotein 1	46.7769	93.1581	29.795	56.82	0	0	86.1772	0
VcPFAGILENGAVR	P02749	APOH_HUMAN	2	APOH	Beta-2-glycoprotein 1	32.8623	56.3708	47.9718	107.777	22.5123	0	48.1135	0
IDYIAGLDSR	P07741	APT_HUMAN	4	APRT	Adenine phosphoribosyltransferase	52.1563	68.2268	80.9852	31.1826	83.1574	0	37.6131	91.4911
SFPDFPTPGVVFR	P07741	APT_HUMAN	4	APRT	Adenine phosphoribosyltransferase	50.5185	100.636	114.295	18.5503	66.0741	57.8753	0	144.8
AAIGLLAR	P07741	APT_HUMAN	4	APRT	Adenine phosphoribosyltransferase	50.3321	37.037	56.6227	28.7074	40.6685	49.1682	21.9018	65.2365
DISPVLKDPASFR	P07741	APT_HUMAN	4	APRT	Adenine phosphoribosyltransferase	51.6636	70.6656	35.7905	33.4903	78.655	69.5279	32.8527	107.637
FHEIcSNLVK	Q15041	AR6P1_HUMAN	1	ARL6IP1	ADP-ribosylation factor-like protein 6-interacting protein 1	17.017	9.3878	9.7237	0	0	109.782	0	0
VAWVSHDSTVcLADADKK	O15143	ARC1B_HUMAN	5	ARPC1B	Actin-related protein 2/3 complex subunit 1B	29.2805	48.9811	49.6533	0	0	0	69.5647	40.5383
NSVSQISVLSGGK	O15143	ARC1B_HUMAN	5	ARPC1B	Actin-related protein 2/3 complex subunit 1B	49.6131	59.7058	50.7946	27.6545	41.0098	0	72.3857	53.9347
ASSEGGTAAGAGLDSLHK	O15143	ARC1B_HUMAN	5	ARPC1B	Actin-related protein 2/3 complex subunit 1B	17.523	108.819	97.4501	42.2902	0	88.4665	116.601	72.1747
NAYVWTLK	O15143	ARC1B_HUMAN	5	ARPC1B	Actin-related protein 2/3 complex subunit 1B	0	19.635	51.6315	21.0767	46.9535	90.4818	50.0921	37.9201
TWKPTLVILR	O15143	ARC1B_HUMAN	5	ARPC1B	Actin-related protein 2/3 complex subunit 1B	0	0	6.38356	0	6.4985	19.1764	13.3213	14.72
QDLPNAMNAAEITDK	P61204	ARF3_HUMAN	5	ARF3	ADP-ribosylation factor 3	73.4609	123.731	146.784	51.5209	149.443	183.832	132.038	164.655
NISFTVWDVGGQDK	P61204	ARF3_HUMAN	5	ARF3	ADP-ribosylation factor 3	77.2824	43.0996	0	102.461	198.629	259.664	214.839	154.619
MLAEDELRDAVLLVFANK	P61204	ARF3_HUMAN	5	ARF3	ADP-ribosylation factor 3	0	19.9362	41.2078	0	7.47377	17.2024	6.47651	29.4837
MLAEDELR	P61204	ARF3_HUMAN	5	ARF3	ADP-ribosylation factor 3	3.19569	115.386	139.799	45.2988	121.908	165.203	113.741	149.819
LGLHSLR	P61204	ARF3_HUMAN	5	ARF3	ADP-ribosylation factor 3	0	0	58.3422	0	38.5879	23.0287	27.8572	60.6547
IQEVADELQK	P18085	ARF4_HUMAN	3	ARF4	ADP-ribosylation factor 4	50.9979	65.7293	106.611	40.239	57.8656	105.622	78.8308	71.0983
DAVLLLFANK	P18085	ARF4_HUMAN	3	ARF4	ADP-ribosylation factor 4	35.9648	23.8294	60.1683	24.475	13.9186	32.0381	43.0788	20.8257
MLLVDELR	P18085	ARF4_HUMAN	3	ARF4	ADP-ribosylation factor 4	25.5123	20.7589	55.1619	10.3179	0	31.2888	30.4431	0
DAVLLVFANK	P84085	ARF5_HUMAN	5	ARF5	ADP-ribosylation factor 5	169.372	166.306	234.343	154.939	123.111	276.716	225.875	323.346
ILMVGLDAAGK	P84085	ARF5_HUMAN	5	ARF5	ADP-ribosylation factor 5	201.728	217.726	307.08	143.93	396.282	408.486	195.255	264.728
LGEIVTTIPTIGFNVETVEYK	P84085	ARF5_HUMAN	5	ARF5	ADP-ribosylation factor 5	78.0014	177.766	241.19	92.9223	120.851	284.726	165.89	151.564
NIcFTVWDVGGQDK	P84085	ARF5_HUMAN	5	ARF5	ADP-ribosylation factor 5	7.29549	15.8226	18.504	0	0	21.1563	13.194	25.9346
HYFQNTQGLIFVVDSNDR	P84085	ARF5_HUMAN	5	ARF5	ADP-ribosylation factor 5	30.359	0	11.565	0	20.2855	101.85	43.0004	20.291
ILMLGLDAAGK	P62330	ARF6_HUMAN	1	ARF6	ADP-ribosylation factor 6	27.7492	39.4758	45.9403	11.3777	49.5759	0	20.413	52.0438
FYAYNPLAGGLLTGK	O43488	ARK72_HUMAN	2	AKR7A2	Aflatoxin B1 aldehyde reductase member 2	20.1994	31.6452	36.4753	0	0	0	20.5697	55.6656
ALQAAYGASAPSVTSAALR	O43488	ARK72_HUMAN	2	AKR7A2	Aflatoxin B1 aldehyde reductase member 2	22.7959	52.0516	34.634	23.9895	39.6878	42.6572	0	82.5311
ILILGLDGAGK	P40616	ARL1_HUMAN	2	ARL1	ADP-ribosylation factor-like protein 1	0	0	0	0	19.7166	41.7787	17.1904	0
GTGLDEAMEWLVETLK	P40616	ARL1_HUMAN	2	ARL1	ADP-ribosylation factor-like protein 1	2.98131	0	20.7104	0	2.16671	8.90608	0	5.86765
IWDIGGQPR	Q96BM9	ARL8A_HUMAN	1	ARL8A	ADP-ribosylation factor-like protein 8A	0	0	24.4995	0	44.8946	71.3623	54.108	40.1746
DLPNALDEK	Q9NVJ2	ARL8B_HUMAN	1	ARL8B	ADP-ribosylation factor-like protein 8B	0	0	0	0	33.2402	16.5048	0	37.1928
SYGAALLR	Q96C12	ARMC5_HUMAN	1	ARMC5	Armadillo repeat-containing protein 5	0	20.0391	0	0	104.191	37.3347	51.2936	0
ETEINR	Q5H9R4	ARMX4_HUMAN	1	ARMCX4	Armadillo repeat-containing X-linked protein 4	0	1.38672	1.30715	4.42731	4.62925	0	0	0
LcYVGYNIEQEQK	P61160	ARP2_HUMAN	8	ACTR2	Actin-related protein 2	42.7024	70.4599	75.6745	21.8904	40.4572	121.435	72.6795	74.1529
HLWDYTFGPEK	P61160	ARP2_HUMAN	8	ACTR2	Actin-related protein 2	45.2057	85.5186	101.072	0	38.3441	66.0657	80.3589	72.8147
DLMVGDEASELR	P61160	ARP2_HUMAN	8	ACTR2	Actin-related protein 2	39.8795	31.7138	52.9706	0	34.6218	0	40.0227	0
GYAFNHSADFETVR	P61160	ARP2_HUMAN	8	ACTR2	Actin-related protein 2	69.2932	98.1238	95.0153	0	64.8062	274.649	92.9162	80.3202
SMLEVNYPMENGIVR	P61160	ARP2_HUMAN	8	ACTR2	Actin-related protein 2	16.9904	30.7197	42.2121	0	16.5632	23.6514	25.3497	28.3055
ILLTEPPMNPTK	P61160	ARP2_HUMAN	8	ACTR2	Actin-related protein 2	74.7924	106.086	119.621	0	91.3659	130.995	109.352	88.6838
DKDNFWMTR	P61160	ARP2_HUMAN	8	ACTR2	Actin-related protein 2	0	25.1223	28.7755	0	0	40.6677	27.6613	17.9637
HIVLSGGSTMYPGLPSR	P61160	ARP2_HUMAN	8	ACTR2	Actin-related protein 2	18.7835	0	64.3986	0	0	112.159	51.6397	47.1128
LPAcVVDcGTGYTK	P61158	ARP3_HUMAN	9	ACTR3	Actin-related protein 3	73.1413	107.1	106.017	0	0	0	63.5505	105.048
NIVLSGGSTMFR	P61158	ARP3_HUMAN	9	ACTR3	Actin-related protein 3	45.7782	67.0515	73.4984	26.7451	66.9681	86.8129	71.5629	67.942
LGYAGNTEPQFIIPScIAIK	P61158	ARP3_HUMAN	9	ACTR3	Actin-related protein 3	47.6291	117.443	108.041	13.1965	17.766	47.6954	77.0677	101.528
YSYVcPDLVK	P61158	ARP3_HUMAN	9	ACTR3	Actin-related protein 3	58.1482	78.0847	105.469	0	52.5667	86.8388	77.4595	81.0038
TLTGTVIDSGDGVTHVIPVAEGYVIGScIK	P61158	ARP3_HUMAN	9	ACTR3	Actin-related protein 3	87.5885	183.789	234.191	0	42.4402	231.269	101.183	160.873
FMEQVIFK	P61158	ARP3_HUMAN	9	ACTR3	Actin-related protein 3	62.9684	72.9868	85.1547	0	37.8727	113.425	67.4294	52.7274
AEPEDHYFLLTEPPLNTPENR	P61158	ARP3_HUMAN	9	ACTR3	Actin-related protein 3	51.3308	111.963	0	0	102.646	163.162	102.319	107.738
QYTGINAISK	P61158	ARP3_HUMAN	9	ACTR3	Actin-related protein 3	79.7635	136.703	131.871	0	103.459	114.898	116.601	102.458
DITYFIQQLLR	P61158	ARP3_HUMAN	9	ACTR3	Actin-related protein 3	9.66296	0	45.0273	11.8324	7.50628	26.3023	24.3702	19.5491
ALAVGGLGSIIR	Q9BPX5	ARP5L_HUMAN	1	ARPC5L	Actin-related protein 2/3 complex subunit 5-like protein	27.0435	12.8315	28.4559	0	0	59.348	21.1966	0
ASHTAPQVLFSHR	O15144	ARPC2_HUMAN	9	ARPC2	Actin-related protein 2/3 complex subunit 2	51.0245	101.062	55.9531	0	0	56.5834	128.002	89.4548
DNTINLIHTFR	O15144	ARPC2_HUMAN	9	ARPC2	Actin-related protein 2/3 complex subunit 2	0	40.5335	65.3877	12.3999	0	94.9	58.8097	46.9528
IIEETLALK	O15144	ARPC2_HUMAN	9	ARPC2	Actin-related protein 2/3 complex subunit 2	65.5383	66.1112	115.634	0	64.7087	94.5641	93.1708	86.6038
YFQFQEEGKEGENR	O15144	ARPC2_HUMAN	9	ARPC2	Actin-related protein 2/3 complex subunit 2	0	50.5678	67.0464	15.2785	30.1681	0	53.7554	43.4619
MILLEVNNR	O15144	ARPC2_HUMAN	9	ARPC2	Actin-related protein 2/3 complex subunit 2	35.6053	48.5403	43.9773	0	35.9059	42.9672	23.5278	20.3782
NcFASVFEK	O15144	ARPC2_HUMAN	9	ARPC2	Actin-related protein 2/3 complex subunit 2	45.2723	62.7763	0	87.4408	38.0515	89.5086	68.0563	66.5892
VFMQEFK	O15144	ARPC2_HUMAN	9	ARPC2	Actin-related protein 2/3 complex subunit 2	37.07	33.9371	63.0899	0	40.9936	49.8658	45.5471	32.8583
YFQFQEEGK	O15144	ARPC2_HUMAN	9	ARPC2	Actin-related protein 2/3 complex subunit 2	33.0354	32.7765	33.6906	15.0802	33.3215	55.7308	39.7093	30.1237
DTDAAVGDNIGYITFVLFPR	O15144	ARPC2_HUMAN	9	ARPC2	Actin-related protein 2/3 complex subunit 2	7.96525	0	32.7015	0	8.87327	33.8209	40.2578	29.6146
LIGNMALLPIR	O15145	ARPC3_HUMAN	2	ARPC3	Actin-related protein 2/3 complex subunit 3	55.6849	46.2485	93.8132	0	17.9774	42.1146	56.596	71.4329
AYLQQLR	O15145	ARPC3_HUMAN	2	ARPC3	Actin-related protein 2/3 complex subunit 3	115.711	0	111.495	38.7347	96.5673	225.249	85.0213	0
ELLLQPVTISR	P59998	ARPC4_HUMAN	5	ARPC4	Actin-related protein 2/3 complex subunit 4	90.6644	105.94	134.671	51.0423	96.6811	32.0898	125.318	115.302
AENFFILR	P59998	ARPC4_HUMAN	5	ARPC4	Actin-related protein 2/3 complex subunit 4	67.6554	77.9084	93.098	0	69.8614	177.088	107.393	74.5602
LVDFVIHFMEEIDKEISEMK	P59998	ARPC4_HUMAN	5	ARPC4	Actin-related protein 2/3 complex subunit 4	2.14244	15.0293	7.2068	0	0	0	6.55683	0
IVAEEFLK	P59998	ARPC4_HUMAN	5	ARPC4	Actin-related protein 2/3 complex subunit 4	79.2797	82.2277	90.7241	29.3741	87.4161	105.131	79.634	53.0765
VLIEGSINSVR	P59998	ARPC4_HUMAN	5	ARPC4	Actin-related protein 2/3 complex subunit 4	77.4955	61.2332	86.722	33.6715	85.4981	127.636	81.1229	52.7419
ALAAGGVGSIVR	O15511	ARPC5_HUMAN	2	ARPC5	Actin-related protein 2/3 complex subunit 5	331.02	101.767	87.209	74.7686	165.307	255.53	89.7817	0
QGNMTAALQAALK	O15511	ARPC5_HUMAN	2	ARPC5	Actin-related protein 2/3 complex subunit 5	132.195	0	34.9992	25.8391	35.4346	96.2177	39.7876	31.9273
TSQENISFETMYDVLSTKPVLNK	Q13510	ASAH1_HUMAN	7	ASAH1	Acid ceramidase	45.5386	98.2119	55.0553	156.386	0	64.6446	0	104.509
WYVVQTNYDR	Q13510	ASAH1_HUMAN	7	ASAH1	Acid ceramidase	33.4748	48.4669	39.6405	45.2304	24.1053	21.8944	0	76.3784
LTVYTTLIDVTK	Q13510	ASAH1_HUMAN	7	ASAH1	Acid ceramidase	26.1514	50.4061	52.2554	69.5037	0	0	38.3576	98.2111
ESLDVYELDAK	Q13510	ASAH1_HUMAN	7	ASAH1	Acid ceramidase	35.7251	42.9576	0	0	39.7095	64.2571	36.712	78.982
GHLIHGR	Q13510	ASAH1_HUMAN	7	ASAH1	Acid ceramidase	2.36037	5.73699	1.89605	0.570935	0	0	0	0
LPGLLGNFPGPFEEEMK	Q13510	ASAH1_HUMAN	7	ASAH1	Acid ceramidase	48.7609	0	0	0	23.3576	93.2981	30.1885	46.3419
GQFETYLR	Q13510	ASAH1_HUMAN	7	ASAH1	Acid ceramidase	38.0953	0	0	45.6406	28.5915	17.2618	39.0432	71.5202
VTNVEWLLDALYGK	Q9ULZ3	ASC_HUMAN	4	PYCARD	Apoptosis-associated speck-like protein containing a CARD	15.8986	0	27.7255	0	14.3754	29.0927	19.7665	6.58765
DAILDALENLTAEELKK	Q9ULZ3	ASC_HUMAN	4	PYCARD	Apoptosis-associated speck-like protein containing a CARD	0	0	0	0	30.672	54.4131	0	10.8131
VLTDEQYQAVR	Q9ULZ3	ASC_HUMAN	4	PYCARD	Apoptosis-associated speck-like protein containing a CARD	57.0031	0	34.071	0	82.9299	25.4419	41.0022	16.96
DLLLQALR	Q9ULZ3	ASC_HUMAN	4	PYCARD	Apoptosis-associated speck-like protein containing a CARD	18.0823	0	7.64201	5.0803	0	0	0	0
EGIESGDPGTDDGR	Q12797	ASPH_HUMAN	3	ASPH	Aspartyl/asparaginyl beta-hydroxylase	5.88406	3.41575	10.9806	0	23.6176	15.2233	0	0
GLFLPEDENLR	Q12797	ASPH_HUMAN	3	ASPH	Aspartyl/asparaginyl beta-hydroxylase	9.5591	11.6341	30.0233	13.4939	37.6614	0	11.997	0
NDLGVGYLLIGDNDNAK	Q12797	ASPH_HUMAN	3	ASPH	Aspartyl/asparaginyl beta-hydroxylase	10.3833	0	35.3949	35.3934	0	0	0	0
SPDFTNENPLETR	P05023	AT1A1_HUMAN	12	ATP1A1	Sodium/potassium-transporting ATPase subunit alpha-1	26.8837	55.2543	42.1665	20.7314	83.255	62.9652	20.1779	35.3164
VDNSSLTGESEPQTR	P05023	AT1A1_HUMAN	12	ATP1A1	Sodium/potassium-transporting ATPase subunit alpha-1	40.5586	93.3491	62.4965	31.4117	101.541	91.3086	28.3274	69.7165
AVAGDASESALLK	P05023	AT1A1_HUMAN	12	ATP1A1	Sodium/potassium-transporting ATPase subunit alpha-1	35.2857	55.9742	0	27.5211	50.5674	19.6569	0	0
QGAIVAVTGDGVNDSPALK	P05023	AT1A1_HUMAN	12	ATP1A1	Sodium/potassium-transporting ATPase subunit alpha-1	19.5736	50.1417	32.3363	19.3058	54.0946	43.3806	0	47.3892
AVFQANQENLPILK	P05023	AT1A1_HUMAN	12	ATP1A1	Sodium/potassium-transporting ATPase subunit alpha-1	40.5586	62.7763	58.6618	34.5296	68.3985	0	28.6212	60.1747
TSATWLALSR	P05023	AT1A1_HUMAN	12	ATP1A1	Sodium/potassium-transporting ATPase subunit alpha-1	0	49.1868	42.836	27.7023	72.9659	43.7165	0	0
LIIVEGcQR	P05023	AT1A1_HUMAN	12	ATP1A1	Sodium/potassium-transporting ATPase subunit alpha-1	39.1472	74.0005	50.2924	22.9605	60.6451	53.2504	24.0763	54.2838
LNIPVSQVNPR	P05023	AT1A1_HUMAN	12	ATP1A1	Sodium/potassium-transporting ATPase subunit alpha-1	43.741	76.6156	64.9008	38.0168	115.601	68.8819	31.9124	66.022
NMVPQQALVIR	P05023	AT1A1_HUMAN	12	ATP1A1	Sodium/potassium-transporting ATPase subunit alpha-1	35.0061	44.5002	38.347	0	65.5214	48.9356	56.3936	39.4328
IVEIPFNSTNK	P05023	AT1A1_HUMAN	12	ATP1A1	Sodium/potassium-transporting ATPase subunit alpha-1	41.0779	60.1318	56.014	34.598	89.5292	0	0	61.6001
DMTSEQLDDILK	P05023	AT1A1_HUMAN	12	ATP1A1	Sodium/potassium-transporting ATPase subunit alpha-1	9.7575	0	15.7649	0	18.3675	21.7549	0	20.3055
GVGIISEGNETVEDIAAR	P05023	AT1A1_HUMAN	12	ATP1A1	Sodium/potassium-transporting ATPase subunit alpha-1	24.6068	0	34.1167	19.1998	45.3497	41.0294	0	21.2267
NEDIPNVAVYPHNGMIDLK	P54709	AT1B3_HUMAN	2	ATP1B3	Sodium/potassium-transporting ATPase subunit beta-3	0	0	0	0	32.3625	9.82588	15.4847	0
IIGLKPEGVPR	P54709	AT1B3_HUMAN	2	ATP1B3	Sodium/potassium-transporting ATPase subunit beta-3	19.8932	59.3679	31.895	0	93.4465	0	0	38.2837
VGEATETALTcLVEK	P16615	AT2A2_HUMAN	9	ATP2A2	Sarcoplasmic/endoplasmic reticulum calcium ATPase 2	47.0876	60.4697	82.4308	36.786	57.2154	65.058	54.1276	152.437
EFDELNPSAQR	P16615	AT2A2_HUMAN	9	ATP2A2	Sarcoplasmic/endoplasmic reticulum calcium ATPase 2	16.4711	48.6579	77.9114	36.6834	83.19	85.2885	39.0236	100.713
VDQSILTGESVSVIK	P16615	AT2A2_HUMAN	9	ATP2A2	Sarcoplasmic/endoplasmic reticulum calcium ATPase 2	0	49.4071	88.7916	30.5912	53.8508	44.8792	54.3627	114.909
IGIFGQDEDVTSK	P16615	AT2A2_HUMAN	9	ATP2A2	Sarcoplasmic/endoplasmic reticulum calcium ATPase 2	0	33.0115	53.5945	24.7212	55.1186	0	27.3871	80.8293
TGTLTTNQMSVcR	P16615	AT2A2_HUMAN	9	ATP2A2	Sarcoplasmic/endoplasmic reticulum calcium ATPase 2	0	44.9703	57.6727	78.0734	33.2565	47.5146	29.4636	87.3893
IRDEMVATEQER	P16615	AT2A2_HUMAN	9	ATP2A2	Sarcoplasmic/endoplasmic reticulum calcium ATPase 2	0	17.5121	48.5272	0	38.718	33.8984	0	59.7238
MNVFDTELK	P16615	AT2A2_HUMAN	9	ATP2A2	Sarcoplasmic/endoplasmic reticulum calcium ATPase 2	0	30.3377	52.5445	0	44.3745	0	27.4262	53.8183
ISLPVILMDETLK	P16615	AT2A2_HUMAN	9	ATP2A2	Sarcoplasmic/endoplasmic reticulum calcium ATPase 2	0	10.7012	29.2472	0	9.24062	22.5094	13.3174	31.491
NYLEPGKEcVQPATK	P16615	AT2A2_HUMAN	9	ATP2A2	Sarcoplasmic/endoplasmic reticulum calcium ATPase 2	0	15.7492	75.3853	0	0	27.9558	29.5028	96.4948
QASIQHIQNAIDTEK	P24539	AT5F1_HUMAN	4	ATP5F1	ATP synthase F(0) complex subunit B1, mitochondrial	50.4253	92.0415	93.5697	0	116.853	0	62.6102	107.622
HYLFDVQR	P24539	AT5F1_HUMAN	4	ATP5F1	ATP synthase F(0) complex subunit B1, mitochondrial	0	19.8432	61.6595	0	66.8218	163.317	0	88.3493
YGLIPEEFFQFLYPK	P24539	AT5F1_HUMAN	4	ATP5F1	ATP synthase F(0) complex subunit B1, mitochondrial	16.0983	59.456	74.6854	15.4631	18.7738	36.5079	0	40.7419
LDYHISVQNMMR	P24539	AT5F1_HUMAN	4	ATP5F1	ATP synthase F(0) complex subunit B1, mitochondrial	10.4419	0	0	0	9.30726	26.0439	0	20.1455
QAGLSYIR	P56381	ATP5E_HUMAN	1	ATP5E	ATP synthase subunit epsilon, mitochondrial	30.652	48.746	49.8815	0	70.8529	0	21.3141	53.1638
ScAEWVSLSK	O75947	ATP5H_HUMAN	4	ATP5H	ATP synthase subunit d, mitochondrial	95.7109	68.2856	57.5357	21.1759	69.4713	36.5338	32.7352	46.8801
SWNETLTSR	O75947	ATP5H_HUMAN	4	ATP5H	ATP synthase subunit d, mitochondrial	122.288	68.7851	50.7337	18.9913	79.3052	68.8044	36.1243	35.8692
LAALPENPPAIDWAYYK	O75947	ATP5H_HUMAN	4	ATP5H	ATP synthase subunit d, mitochondrial	161.782	142.697	94.4675	48.9227	62.2706	93.2722	58.2024	86.7202
AGLVDDFEK	O75947	ATP5H_HUMAN	4	ATP5H	ATP synthase subunit d, mitochondrial	70.0522	0	41.9839	28.9775	73.5674	35.1644	0	32.5383
QTSGGPVDASSEYQQELER	P18859	ATP5J_HUMAN	2	ATP5J	ATP synthase-coupling factor 6, mitochondrial	49.3468	50.2298	0	10.4717	35.3208	0	0	27.2146
FEDPKFEVIEKPQA	P18859	ATP5J_HUMAN	2	ATP5J	ATP synthase-coupling factor 6, mitochondrial	64.9923	19.6718	31.55	0	0	0	0	0
TPALVNAAVTYSKPR	O75964	ATP5L_HUMAN	4	ATP5L	ATP synthase subunit g, mitochondrial	47.8688	85.2541	82.2787	0	40.3922	54.6715	0	77.6584
LATFWYYAK	O75964	ATP5L_HUMAN	4	ATP5L	ATP synthase subunit g, mitochondrial	15.2994	23.5209	28.7755	0	17.4702	0	17.1492	34.1674
VELVPPTPAEIPR	O75964	ATP5L_HUMAN	4	ATP5L	ATP synthase subunit g, mitochondrial	0	29.3877	91.3176	0	47.154	68.9853	0	87.7529
IVNSAQTGSFK	O75964	ATP5L_HUMAN	4	ATP5L	ATP synthase subunit g, mitochondrial	0	0	63.5769	58.0166	150.044	0	23.4298	86.6766
LITTQQWLIK	P00846	ATP6_HUMAN	1	MT-ATP6	ATP synthase subunit a	29.174	57.076	77.5766	0	52.9893	57.2035	34.6942	57.1929
IcSLHSLPPQS	P03928	ATP8_HUMAN	1	MT-ATP8	ATP synthase protein 8	7.38737	17.3652	7.34071	0	0	0	0	0
GMSLNLEPDNVGVVVFGNDK	P25705	ATPA_HUMAN	17	ATP5A1	ATP synthase subunit alpha, mitochondrial	55.6716	149.705	143.086	0	37.889	0	59.084	121.513
ILGADTSVDLEETGR	P25705	ATPA_HUMAN	17	ATP5A1	ATP synthase subunit alpha, mitochondrial	117.601	118.089	93.4328	52.991	233.088	136.265	88.4692	200.582
TGAIVDVPVGEELLGR	P25705	ATPA_HUMAN	17	ATP5A1	ATP synthase subunit alpha, mitochondrial	156.189	313.661	394.578	102.461	263.484	325.807	198.84	404.51
TSIAIDTIINQK	P25705	ATPA_HUMAN	17	ATP5A1	ATP synthase subunit alpha, mitochondrial	172.834	225.219	281.82	87.4522	390.918	112.056	323.414	307.492
VVDALGNAIDGK	P25705	ATPA_HUMAN	17	ATP5A1	ATP synthase subunit alpha, mitochondrial	237.28	322.182	398.687	142.836	561.752	323.74	196.881	398.837
EVAAFAQFGSDLDAATQQLLSR	P25705	ATPA_HUMAN	17	ATP5A1	ATP synthase subunit alpha, mitochondrial	26.5109	55.8566	116.608	0	38.6204	26.3023	38.7298	43.8837
HALIIYDDLSK	P25705	ATPA_HUMAN	17	ATP5A1	ATP synthase subunit alpha, mitochondrial	139.146	210.968	296.124	59.2474	179.286	319.83	125.886	286.255
TGTAEMSSILEER	P25705	ATPA_HUMAN	17	ATP5A1	ATP synthase subunit alpha, mitochondrial	113.953	171.448	204.517	383.678	216.021	0	102.927	212.364
AVDSLVPIGR	P25705	ATPA_HUMAN	17	ATP5A1	ATP synthase subunit alpha, mitochondrial	0	298.529	381.035	105.367	440.819	100.507	191.161	375.128
EAYPGDVFYLHSR	P25705	ATPA_HUMAN	17	ATP5A1	ATP synthase subunit alpha, mitochondrial	57.9352	326.736	330.058	88.3753	305.745	209.255	159.797	407.274
LKEIVTNFLAGFEA	P25705	ATPA_HUMAN	17	ATP5A1	ATP synthase subunit alpha, mitochondrial	33.3683	48.9713	114.037	0	62.3031	81.3613	39.9248	97.6439
VLSIGDGIAR	P25705	ATPA_HUMAN	17	ATP5A1	ATP synthase subunit alpha, mitochondrial	185.217	283.103	325.036	134.119	376.127	224.835	156.486	301.092
EIVTNFLAGFEA	P25705	ATPA_HUMAN	17	ATP5A1	ATP synthase subunit alpha, mitochondrial	29.174	46.3807	63.0139	21.0357	63.6197	76.969	36.4573	52.7419
LELAQYR	P25705	ATPA_HUMAN	17	ATP5A1	ATP synthase subunit alpha, mitochondrial	124.232	179.969	185.496	0	216.508	64.9547	83.9635	143.549
GYLDKLEPSK	P25705	ATPA_HUMAN	17	ATP5A1	ATP synthase subunit alpha, mitochondrial	54.4066	89.9407	86.6155	20.8272	119.811	72.99	43.6469	70.342
QMSLLLR	P25705	ATPA_HUMAN	17	ATP5A1	ATP synthase subunit alpha, mitochondrial	83.4874	107.1	134.945	38.1877	231.3	51.3643	50.6014	106.051
ELIIGDR	P25705	ATPA_HUMAN	17	ATP5A1	ATP synthase subunit alpha, mitochondrial	109.532	155.288	206.039	0	229.349	282.09	99.4005	197.382
VLDSGAPIKIPVGPETLGR	P06576	ATPB_HUMAN	20	ATP5B	ATP synthase subunit beta, mitochondrial	155.923	331.878	372.209	96.7513	296.317	174.194	184.912	425.31
VALTGLTVAEYFR	P06576	ATPB_HUMAN	20	ATP5B	ATP synthase subunit beta, mitochondrial	164.312	238.735	366.123	98.3239	101.021	133.449	176.135	408.728
FTQAGSEVSALLGR	P06576	ATPB_HUMAN	20	ATP5B	ATP synthase subunit beta, mitochondrial	0	313.808	407.969	133.503	343.13	211.451	238.216	434.183
VALVYGQMNEPPGAR	P06576	ATPB_HUMAN	20	ATP5B	ATP synthase subunit beta, mitochondrial	106.47	115.371	143.801	26.9605	123.273	77.6924	64.9414	142.953
DQEGQDVLLFIDNIFR	P06576	ATPB_HUMAN	20	ATP5B	ATP synthase subunit beta, mitochondrial	39.3469	123.408	189.605	33.0219	16.9858	42.2438	62.5318	101.484
IPSAVGYQPTLATDMGTMQER	P06576	ATPB_HUMAN	20	ATP5B	ATP synthase subunit beta, mitochondrial	83.008	146.899	141.321	23.6203	56.6628	75.6254	63.7072	143.826
AHGGYSVFAGVGER	P06576	ATPB_HUMAN	20	ATP5B	ATP synthase subunit beta, mitochondrial	69.5728	58.9502	89.9785	30.7587	117.34	51.8811	0	44.7371
LVLEVAQHLGESTVR	P06576	ATPB_HUMAN	20	ATP5B	ATP synthase subunit beta, mitochondrial	236.082	249.607	126.195	65.196	257.957	82.679	185.147	296.583
FLSQPFQVAEVFTGHMGK	P06576	ATPB_HUMAN	20	ATP5B	ATP synthase subunit beta, mitochondrial	171.502	74.6616	239.364	383.951	96.8762	172.386	257.689	390.255
TVLIMELINNVAK	P06576	ATPB_HUMAN	20	ATP5B	ATP synthase subunit beta, mitochondrial	73.9136	83.9907	259.451	7.03584	87.0748	189.619	98.1859	205.819
IMNVIGEPIDER	P06576	ATPB_HUMAN	20	ATP5B	ATP synthase subunit beta, mitochondrial	163.886	236.237	286.537	68.8541	333.378	206.129	110.822	289.601
AIAELGIYPAVDPLDSTSR	P06576	ATPB_HUMAN	20	ATP5B	ATP synthase subunit beta, mitochondrial	186.681	343.191	422.121	114.871	227.074	291.185	208.244	429.674
TIAMDGTEGLVR	P06576	ATPB_HUMAN	20	ATP5B	ATP synthase subunit beta, mitochondrial	156.056	185.111	217.756	64.8541	305.257	75.7288	113.976	233.164
VVDLLAPYAK	P06576	ATPB_HUMAN	20	ATP5B	ATP synthase subunit beta, mitochondrial	224.098	273.701	362.623	0	203.342	205.173	200.603	356.074
EGNDLYHEMIESGVINLK	P06576	ATPB_HUMAN	20	ATP5B	ATP synthase subunit beta, mitochondrial	51.0778	117.957	154.301	0	0	60.7949	62.6102	132.626
IMDPNIVGSEHYDVAR	P06576	ATPB_HUMAN	20	ATP5B	ATP synthase subunit beta, mitochondrial	277.359	375.806	374.34	87.8283	418.388	334.333	180.328	358.837
IGLFGGAGVGK	P06576	ATPB_HUMAN	20	ATP5B	ATP synthase subunit beta, mitochondrial	182.021	215.67	244.843	105.469	336.303	264.056	141.069	266.619
GFQQILAGEYDHLPEQAFYMVGPIEEAVAK	P06576	ATPB_HUMAN	20	ATP5B	ATP synthase subunit beta, mitochondrial	21.9437	42.4581	13.9601	0	62.7907	98.1296	34.2436	45.6195
SLQDIIAILGmDELSEEDKLTVSR	P06576	ATPB_HUMAN	20	ATP5B	ATP synthase subunit beta, mitochondrial	0	0	0	0	24.9667	33.0974	0	1.71491
VLDSGAPIK	P06576	ATPB_HUMAN	20	ATP5B	ATP synthase subunit beta, mitochondrial	26.8757	0	77.5766	32.7245	49.6897	31.2888	46.5462	81.222
IEANEALVK	P30049	ATPD_HUMAN	2	ATP5D	ATP synthase subunit delta, mitochondrial	93.5272	80.7292	77.5309	20.8477	100.062	79.7852	33.4208	72.0874
AQAELVGTADEATR	P30049	ATPD_HUMAN	2	ATP5D	ATP synthase subunit delta, mitochondrial	69.3331	0	0	38.6663	107.442	80.0953	29.6203	77.5711
IYGLGSLALYEK	P36542	ATPG_HUMAN	8	ATP5C1	ATP synthase subunit gamma, mitochondrial	22.3698	60.3228	88.8829	0	43.6755	45.2151	45.5471	113.368
GLcGAIHSSIAK	P36542	ATPG_HUMAN	8	ATP5C1	ATP synthase subunit gamma, mitochondrial	0	65.553	49.775	0	31.0405	36.3529	25.7023	43.7819
HLLIGVSSDR	P36542	ATPG_HUMAN	8	ATP5C1	ATP synthase subunit gamma, mitochondrial	49.7063	80.7439	46.8128	0	0	56.4542	0	0
KPPTFGDASVIALELLNSGYEFDEGSIIFNK	P36542	ATPG_HUMAN	8	ATP5C1	ATP synthase subunit gamma, mitochondrial	9.21024	50.0682	25.5038	0	20.5455	58.6504	0	17.9928
EVMLVGIGDK	P36542	ATPG_HUMAN	8	ATP5C1	ATP synthase subunit gamma, mitochondrial	22.7826	35.5972	47.812	10.3965	52.4041	0	25.9374	46.4437
LTLTFNR	P36542	ATPG_HUMAN	8	ATP5C1	ATP synthase subunit gamma, mitochondrial	0	21.5816	30.6167	0	21.7646	0	19.4596	23.8691
SEVATLTAAGK	P36542	ATPG_HUMAN	8	ATP5C1	ATP synthase subunit gamma, mitochondrial	45.9114	0	105.424	27.9553	0	40.9261	0	0
THSDQFLVAFK	P36542	ATPG_HUMAN	8	ATP5C1	ATP synthase subunit gamma, mitochondrial	25.419	0	44.9969	0	22.5123	48.8581	0	57.9347
DFSPSGIFGAFQR	P56134	ATPK_HUMAN	2	ATP5J2	ATP synthase subunit f, mitochondrial	20.479	80.5823	77.4396	15.911	59.5561	52.1136	36.3594	75.0693
LGELPSWILMR	P56134	ATPK_HUMAN	2	ATP5J2	ATP synthase subunit f, mitochondrial	21.1049	76.1455	86.9807	142.267	28.7865	42.7605	37.0646	62.0801
LVRPPVQVYGIEGR	P48047	ATPO_HUMAN	6	ATP5O	ATP synthase subunit O, mitochondrial	95.0984	177.766	0	0	103.622	0	85.0801	160.728
VAASVLNPYVK	P48047	ATPO_HUMAN	6	ATP5O	ATP synthase subunit O, mitochondrial	73.7139	125.273	176.366	292.339	159.439	0	69.0162	134.269
GEVPcTVTSASPLEEATLSELK	P48047	ATPO_HUMAN	6	ATP5O	ATP synthase subunit O, mitochondrial	25.6321	66.4198	70.0746	12.1093	34.443	0	28.6212	69.1638
SFLSQGQVLK	P48047	ATPO_HUMAN	6	ATP5O	ATP synthase subunit O, mitochondrial	0	54.9164	84.9417	36.3758	0	83.8933	36.9862	75.782
FSPLTTNLINLLAENGR	P48047	ATPO_HUMAN	6	ATP5O	ATP synthase subunit O, mitochondrial	11.3474	25.422	66.0268	0	35.1095	60.149	61.5001	71.7093
TDPSILGGMIVR	P48047	ATPO_HUMAN	6	ATP5O	ATP synthase subunit O, mitochondrial	151.129	110.832	123.319	16.3178	96.2585	48.8839	0	0
ADFLEQPVLGFVR	P02730	B3AT_HUMAN	6	SLC4A1	Band 3 anion transport protein	28.8677	101.091	16.054	151.452	29.1929	15.8434	20.3738	0
ASTPGAAAQIQEVK	P02730	B3AT_HUMAN	6	SLC4A1	Band 3 anion transport protein	29.3604	79.6273	0	177.742	0	0	14.8102	10.784
IPPDSEATLVLVGR	P02730	B3AT_HUMAN	6	SLC4A1	Band 3 anion transport protein	37.0766	81.8163	0	95.1958	3.64423	17.3781	0	0
GWVIHPLGLR	P02730	B3AT_HUMAN	6	SLC4A1	Band 3 anion transport protein	4.88541	9.08662	0	11.2295	0	0	0	0
LQEAAELEAVELPVPIR	P02730	B3AT_HUMAN	6	SLC4A1	Band 3 anion transport protein	19.6135	21.0626	0	96.6829	0	0	0	0
LSVPDGFK	P02730	B3AT_HUMAN	6	SLC4A1	Band 3 anion transport protein	14.2608	22.9626	0	123.691	0	0	0	0
DcFGcLR	O75531	BAF_HUMAN	2	BANF1	Barrier-to-autointegration factor	47.6957	51.6696	22.8256	0	0	0	21.4708	55.7819
DFVAEPMGEKPVGSLAGIGEVLGK	O75531	BAF_HUMAN	2	BANF1	Barrier-to-autointegration factor	75.871	60.0731	42.0143	0	64.6762	0	82.5334	0
AENQVLAMR	P51572	BAP31_HUMAN	5	BCAP31	B-cell receptor-associated protein 31	217.973	125.376	197.67	160.375	292.416	523.203	148.513	121.004
LQAAVDGPMDK	P51572	BAP31_HUMAN	5	BCAP31	B-cell receptor-associated protein 31	66.71	67.4922	71.7485	45.7432	0	210.134	40.9826	0
LDVGNAEVK	P51572	BAP31_HUMAN	5	BCAP31	B-cell receptor-associated protein 31	141.809	68.3003	138.46	150.7	366.049	421.663	380.441	282.473
VNLQNNPGAMEHFHMK	P51572	BAP31_HUMAN	5	BCAP31	B-cell receptor-associated protein 31	0	19.1478	59.4987	0	56.354	110.997	36.281	33.1346
YMEENDQLK	P51572	BAP31_HUMAN	5	BCAP31	B-cell receptor-associated protein 31	0	0	33.8428	25.3445	48.9095	73.6618	20.9615	0
FFVSSSQGR	P35613	BASI_HUMAN	1	BSG	Basigin	25.8984	0	30.8754	19.34	16.2365	0	16.2736	34.531
AEPPKAPEQEQAAPGPAAGGEAPK	P80723	BASP1_HUMAN	5	BASP1	Brain acid soluble protein 1	109.532	0	119.241	253.57	0	139.65	290.13	140.189
ETPAATEAPSSTPK	P80723	BASP1_HUMAN	5	BASP1	Brain acid soluble protein 1	72.8617	0	92.2154	174.87	88.7977	194.528	232.535	95.7529
AQGPAASAEEPKPVEAPAANSDQTVTVKE	P80723	BASP1_HUMAN	5	BASP1	Brain acid soluble protein 1	0	0	45.1338	79.1788	44.1469	61.4667	138.15	52.2183
ESEPQAAAEPAEAK	P80723	BASP1_HUMAN	5	BASP1	Brain acid soluble protein 1	20.4391	0	19.9039	112.717	78.785	106.888	71.2625	28.0582
SDGAPASDSKPGSSEAAPSSK	P80723	BASP1_HUMAN	5	BASP1	Brain acid soluble protein 1	0	0	1.72257	210.836	115.406	0	4.50966	4.21528
TGALLLQGFIQDR	Q07812	BAX_HUMAN	1	BAX	Apoptosis regulator BAX	42.2896	20.8912	42.8817	84.5121	0	48.3414	0	43.3746
AGAAGTAEATAR	P50895	BCAM_HUMAN	1	BCAM	Basal cell adhesion molecule	2.38212	5.47695	6.20552	0	4.53823	3.79031	5.68115	2.46691
GcNPSGHTQSVTTPEPAK	O75363	BCAS1_HUMAN	1	BCAS1	Breast carcinoma-amplified sequence 1	64.8725	2.36972	8.22482	39.7262	0	0	0	0
QSLLDMAQTWGEFR	O15382	BCAT2_HUMAN	5	BCAT2	Branched-chain-amino-acid aminotransferase, mitochondrial	18.9078	35.3622	19.0822	0	0	0	0	0
LGGNYGPTVLVQQEALK	O15382	BCAT2_HUMAN	5	BCAT2	Branched-chain-amino-acid aminotransferase, mitochondrial	49.9992	75.2493	27.7711	0	0	39.8668	0	0
AWVGGVGNYK	O15382	BCAT2_HUMAN	5	BCAT2	Branched-chain-amino-acid aminotransferase, mitochondrial	48.1883	47.6735	34.8166	0	0	25.4858	0	0
EVFGSGTAcQVcPVHR	O15382	BCAT2_HUMAN	5	BCAT2	Branched-chain-amino-acid aminotransferase, mitochondrial	57.9884	103.574	57.8502	0	0	0	0	0
LcLPSFDKLELLEcIR	O15382	BCAT2_HUMAN	5	BCAT2	Branched-chain-amino-acid aminotransferase, mitochondrial	11.2115	6.18507	6.40638	0	0	0	0	0
ADHHATNGVVHLIDK	Q15582	BGH3_HUMAN	8	TGFBI	Transforming growth factor-beta-induced protein ig-h3	0	23.991	0	0	50.9413	68.1843	80.6919	0
YLYHGQTLETLGGK	Q15582	BGH3_HUMAN	8	TGFBI	Transforming growth factor-beta-induced protein ig-h3	29.9063	37.9479	17.7583	0	134.554	196.363	164.773	0
EGVYTVFAPTNEAFR	Q15582	BGH3_HUMAN	8	TGFBI	Transforming growth factor-beta-induced protein ig-h3	0	66.3169	0	0	145.867	138.177	221.173	0
LTLLAPLNSVFK	Q15582	BGH3_HUMAN	8	TGFBI	Transforming growth factor-beta-induced protein ig-h3	8.4526	25.0341	15.6279	0	22.8862	71.2589	110.058	7.87638
ILGDPEALR	Q15582	BGH3_HUMAN	8	TGFBI	Transforming growth factor-beta-induced protein ig-h3	41.7037	48.7901	0	0	195.053	185.08	185.911	0
SPYQLVLQHSR	Q15582	BGH3_HUMAN	8	TGFBI	Transforming growth factor-beta-induced protein ig-h3	0	0	0	0	115.374	106.63	41.8446	0
YGTLFTMDR	Q15582	BGH3_HUMAN	8	TGFBI	Transforming growth factor-beta-induced protein ig-h3	0	0	0	0	66.2204	41.7787	103.789	0
DLLNNHILK	Q15582	BGH3_HUMAN	8	TGFBI	Transforming growth factor-beta-induced protein ig-h3	0	0	0	0	28.0171	35.9395	74.0508	0
DLATALEQLLQAYPR	P55957	BID_HUMAN	2	BID	BH3-interacting domain death agonist	25.5921	0	39.6557	17.0631	4.69102	29.1443	21.5296	9.33529
IEADSESQEDIIR	P55957	BID_HUMAN	2	BID	BH3-interacting domain death agonist	62.4624	0	25.169	19.9656	32.6388	29.2735	43.118	0
IGPITPLEFYR	Q13867	BLMH_HUMAN	1	BLMH	Bleomycin hydrolase	16.804	0	6.40131	0	0	25.0931	19.408	34.0074
NDLSPTTVMSEGAR	P30043	BLVRB_HUMAN	4	BLVRB	Flavin reductase (NADPH)	0	145.122	37.2666	246.459	68.3009	46.3777	101.34	0
YVAVMPPHIGDQPLTGAYTVTLDGR	P30043	BLVRB_HUMAN	4	BLVRB	Flavin reductase (NADPH)	23.3019	16.6277	7.81548	38.6937	0	0	6.81738	15.1855
LQAVTDDHIR	P30043	BLVRB_HUMAN	4	BLVRB	Flavin reductase (NADPH)	64.2733	12.0322	57.277	234.254	95.1369	119.704	166.379	55.3892
TVAGQDAVIVLLGTR	P30043	BLVRB_HUMAN	4	BLVRB	Flavin reductase (NADPH)	55.9112	8.25215	0	152.682	28.559	52.2169	60.514	22.8073
LVASAYSIAQK	O95861	BPNT1_HUMAN	1	BPNT1	3(2),5-bisphosphate nucleotidase 1	30.905	20.5826	39.6557	52.6149	0	0	0	28.8437
SSPSGPSNPSNPSVEEK	Q8WY22	BRI3B_HUMAN	1	BRI3BP	BRI3-binding protein	0	11.3667	9.84392	0	31.0946	27.4132	0	8.13238
IPTEAPQLELK	Q5VW32	BROX_HUMAN	1	BROX	BRO1 domain-containing protein BROX	22.3698	24.3142	52.6206	27.822	0	0	0	0
VVALYDYmPMNANDLQLRK	Q06187	BTK_HUMAN	1	BTK	Tyrosine-protein kinase BTK	180.238	198.864	400.97	24.6904	67.7645	0	175.548	0
VLVWDLR	O43684	BUB3_HUMAN	3	BUB3	Mitotic checkpoint protein BUB3	0	0	15.9779	0	14.3412	23.7263	16.5792	12.8335
VYTLSVSGDR	O43684	BUB3_HUMAN	3	BUB3	Mitotic checkpoint protein BUB3	0	0	1.77786	11.9828	31.4522	0	27.3871	37.4692
TPcNAGTFSQPEK	O43684	BUB3_HUMAN	3	BUB3	Mitotic checkpoint protein BUB3	10.5697	0	37.297	9.00163	26.0395	0	0	28.451
DINAVAASLR	Q7L1Q6	BZW1_HUMAN	2	BZW1	Basic leucine zipper and W2 domain-containing protein 1	0	0	29.0189	0	12.5078	39.7634	0	11.1928
LMELFPANK	Q7L1Q6	BZW1_HUMAN	2	BZW1	Basic leucine zipper and W2 domain-containing protein 1	0	0	0	0	12.498	31.8572	0	20.291
LLELFPVNR	Q9Y6E2	BZW2_HUMAN	1	BZW2	Basic leucine zipper and W2 domain-containing protein 2	0	13.4441	20.2083	0	31.6473	33.5108	31.8732	26.6037
LEQGENVFLQATDK	P02746	C1QB_HUMAN	1	C1QB	Complement C1q subcomponent subunit B	0	20.8471	0	0	26.1371	34.0017	22.7246	0
GVDNTFADELVELSTALEHQEYITFLEDLK	Q07021	C1QBP_HUMAN	5	C1QBP	Complement component 1 Q subcomponent-binding protein, mitochondrial	4.87609	113.623	23.9821	0	0	12.7093	12.2321	40.4365
VEEQEPELTSTPNFVVEVIK	Q07021	C1QBP_HUMAN	5	C1QBP	Complement component 1 Q subcomponent-binding protein, mitochondrial	32.9023	120.822	109.213	0	70.4953	53.4571	39.1412	121.76
AFVDFLSDEIKEER	Q07021	C1QBP_HUMAN	5	C1QBP	Complement component 1 Q subcomponent-binding protein, mitochondrial	41.3442	145.783	122.376	0	62.8395	54.8007	47.6629	158.691
DTNYTLNTDSLDWALYDHLMDFLADR	Q07021	C1QBP_HUMAN	5	C1QBP	Complement component 1 Q subcomponent-binding protein, mitochondrial	7.0172	60.4404	67.3507	0	0	0	0	22.4146
EVSFQSTGESEWK	Q07021	C1QBP_HUMAN	5	C1QBP	Complement component 1 Q subcomponent-binding protein, mitochondrial	32.383	57.3111	61.1574	0	87.4486	37.5414	0	0
FQSVFTVTR	P02747	C1QC_HUMAN	1	C1QC	Complement C1q subcomponent subunit C	0	27.4876	0	0	20.9194	0	12.2399	8.54402
AAQAPSSFQLLYDLK	P11586	C1TC_HUMAN	4	MTHFD1	C-1-tetrahydrofolate synthase, cytoplasmic	16.9372	25.7393	25.6103	0	0	0	13.6641	57.6874
TPVPSDIDISR	P11586	C1TC_HUMAN	4	MTHFD1	C-1-tetrahydrofolate synthase, cytoplasmic	18.5616	36.4493	20.5126	0	30.8996	38.3682	0	51.8692
GALALAQAVQR	P11586	C1TC_HUMAN	4	MTHFD1	C-1-tetrahydrofolate synthase, cytoplasmic	19.6801	0	23.2517	0	26.6572	25.5633	16.7888	54.6329
LDIDPETITWQR	P11586	C1TC_HUMAN	4	MTHFD1	C-1-tetrahydrofolate synthase, cytoplasmic	10.3141	0	0	0	8.7091	14.9003	0	54.7492
LLGELILDR	Q9Y376	CAB39_HUMAN	1	CAB39	Calcium-binding protein 39	6.58312	0	18.93	19.8107	20.7406	23.747	10.2476	13.1792
NTGVISVVTTGLDR	P12830	CADH1_HUMAN	5	CDH1	Cadherin-1	26.4843	30.5287	50.6576	38.7689	64.9525	76.5039	0	76.7129
GQVPENEANVVITTLK	P12830	CADH1_HUMAN	5	CDH1	Cadherin-1	0	10.2619	16.9975	25.61	21.8134	66.6858	0	65.7311
TIFFcER	P12830	CADH1_HUMAN	5	CDH1	Cadherin-1	41.4241	28.942	42.5926	0	8.77737	41.8562	0	0
VFYSITGQGADTPPVGVFIIER	P12830	CADH1_HUMAN	5	CDH1	Cadherin-1	0	0	31.5602	0	31.0621	46.1969	0	40.611
DTANWLEINPDTGAISTR	P12830	CADH1_HUMAN	5	CDH1	Cadherin-1	119.545	0	0	28.8032	90.9921	58.082	0	399.274
HDTSLKPISVSYNPATAK	P00915	CAH1_HUMAN	7	CA1	Carbonic anhydrase 1	233.818	576.49	150.39	1281.36	281.038	0	149.767	76.7565
LYPIANGNNQSPVDIK	P00915	CAH1_HUMAN	7	CA1	Carbonic anhydrase 1	131.782	296.031	82.8569	619.482	144.42	0	65.7838	59.7674
EIINVGHSFHVNFEDNDNR	P00915	CAH1_HUMAN	7	CA1	Carbonic anhydrase 1	103.82	125.817	0	217.605	48.5031	0	0	0
ADGLAVIGVLMK	P00915	CAH1_HUMAN	7	CA1	Carbonic anhydrase 1	161.782	241.526	128.386	873.497	131.465	106.346	112.154	87.8693
SLLSNVEGDNAVPMQHNNRPTQPLK	P00915	CAH1_HUMAN	7	CA1	Carbonic anhydrase 1	215.31	455.433	126.56	842.386	171.971	198.076	115.797	94.662
VLDALQAIK	P00915	CAH1_HUMAN	7	CA1	Carbonic anhydrase 1	178.027	398.137	160.236	1891.61	425.54	248.192	152.764	113.368
ESISVSSEQLAQFR	P00915	CAH1_HUMAN	7	CA1	Carbonic anhydrase 1	153.793	169.686	175.757	394.868	23.6989	0	45.7626	29.6437
YDPSLKPLSVSYDQATSLR	P00918	CAH2_HUMAN	5	CA2	Carbonic anhydrase 2	93.2342	83.403	58.9661	210.391	34.5731	0	51.4634	34.9674
AVQQPDGLAVLGIFLK	P00918	CAH2_HUMAN	5	CA2	Carbonic anhydrase 2	21.8239	12.4274	34.2232	44.5808	10.4922	22.6127	29.4244	10.4742
SADFTNFDPR	P00918	CAH2_HUMAN	5	CA2	Carbonic anhydrase 2	69.9057	103.031	104.937	288.032	0	41.7012	0	0
EPISVSSEQVLK	P00918	CAH2_HUMAN	5	CA2	Carbonic anhydrase 2	0	62.4972	36.1557	87.9992	0	0	37.8482	0
VVDVLDSIK	P00918	CAH2_HUMAN	5	CA2	Carbonic anhydrase 2	85.8042	0	56.8205	225.434	66.5455	0	0	0
GNVFSSPTAAGTPNK	Q05682	CALD1_HUMAN	7	CALD1	Caldesmon	62.2227	74.4266	0	0	51.0713	72.9642	166.967	17.9491
TTTTNTQVEGDDEAAFLER	Q05682	CALD1_HUMAN	7	CALD1	Caldesmon	70.3451	51.6402	0	0	53.2656	70.4838	124.77	0
YEIEETETVTK	Q05682	CALD1_HUMAN	7	CALD1	Caldesmon	97.7082	64.5686	0	0	79.9716	112.908	158.053	0
QQEAALELEELKK	Q05682	CALD1_HUMAN	7	CALD1	Caldesmon	76.1107	56.7528	0	0	96.7299	0	174.862	21.4546
SAKPTKPAASDLPVPAEGVR	Q05682	CALD1_HUMAN	7	CALD1	Caldesmon	97.0557	124.715	0	0	70.3652	94.6416	203.542	23.4037
QKEFDPTITDASLSLPSR	Q05682	CALD1_HUMAN	7	CALD1	Caldesmon	106.882	40.7304	0	9.92128	68.1546	118.024	196.881	0
LEQYTSAIEGTK	Q05682	CALD1_HUMAN	7	CALD1	Caldesmon	62.6621	0	0	0	48.243	0	161.795	28.8146
AADTDGDGQVNYEEFVR	P27482	CALL3_HUMAN	4	CALML3	Calmodulin-like protein 3	0	0	94.9393	0	87.6599	517.002	0	38.4292
SLGQNPTEAELR	P27482	CALL3_HUMAN	4	CALML3	Calmodulin-like protein 3	0	0	200.409	150.084	242.353	1403.73	0	63.5056
LSDEEVDEMIR	P27482	CALL3_HUMAN	4	CALML3	Calmodulin-like protein 3	0	0	0	0	78.7688	352.161	0	21.4691
EAFSLFDKDGDGcITTR	P27482	CALL3_HUMAN	4	CALML3	Calmodulin-like protein 3	0	0	94.3001	0	73.031	431.481	0	34.0946
VFDKDGNGYISAAELR	P62158	CALM_HUMAN	3	CALM1	Calmodulin	108.014	45.5286	63.3943	129.64	215.533	210.831	114.72	127.724
EAFSLFDKDGDGTITTK	P62158	CALM_HUMAN	3	CALM1	Calmodulin	846.059	365.081	489.837	245.605	931.376	845.393	492.693	988.657
EAFSLFDK	P62158	CALM_HUMAN	3	CALM1	Calmodulin	97.5351	0	17.6214	28.4716	77.5659	194.709	100.693	45.2656
AKIDDPTDSKPEDWDKPEHIPDPDAK	P27797	CALR_HUMAN	13	CALR	Calreticulin	80.0254	145.195	235.56	19.0392	231.788	247.107	133.527	148.558
FYALSASFEPFSNK	P27797	CALR_HUMAN	13	CALR	Calreticulin	139.412	204.651	316.819	154.973	112.805	0	213.533	284.073
IKDPDASKPEDWDER	P27797	CALR_HUMAN	13	CALR	Calreticulin	217.041	358.323	506.12	260.818	594.911	846.943	506.406	421.237
IDDPTDSKPEDWDKPEHIPDPDAK	P27797	CALR_HUMAN	13	CALR	Calreticulin	157.121	197.011	334.623	0	326.551	605.107	309.329	268.655
IDNSQVESGSLEDDWDFLPPKK	P27797	CALR_HUMAN	13	CALR	Calreticulin	56.4953	31.9685	151.577	20.2255	12.1648	174.194	12.428	222.11
LFPNSLDQTDMHGDSEYNIMFGPDIcGPGTK	P27797	CALR_HUMAN	13	CALR	Calreticulin	0	122.056	191.278	0	0	83.0665	63.4917	138.982
EQFLDGDGWTSR	P27797	CALR_HUMAN	13	CALR	Calreticulin	164.445	161.752	302.667	127.213	249.667	194.916	271.52	330.619
IDNSQVESGSLEDDWDFLPPK	P27797	CALR_HUMAN	13	CALR	Calreticulin	18.2554	40.4601	104.861	0	22.366	55.0332	75.6964	35.7334
cKDDEFTHLYTLIVRPDNTYEVK	P27797	CALR_HUMAN	13	CALR	Calreticulin	11.5005	6.34448	6.57149	0	87.4811	341.826	0	90.2402
GTWIHPEIDNPEYSPDPSIYAYDNFGVLGLDLWQVK	P27797	CALR_HUMAN	13	CALR	Calreticulin	0	119.794	280.755	0	0	294.286	264.859	135.695
HEQNIDcGGGYVK	P27797	CALR_HUMAN	13	CALR	Calreticulin	11.0105	5.73405	271.472	82.0848	156.952	180.033	165.459	198.255
SGTIFDNFLITNDEAYAEEFGNETWGVTK	P27797	CALR_HUMAN	13	CALR	Calreticulin	0	33.7363	104.83	0	0	127.972	60.1026	105.717
VHVIFNYK	P27797	CALR_HUMAN	13	CALR	Calreticulin	0	0	46.3207	0	0	95.4425	55.4598	42.3274
TFDQLTPEESK	O43852	CALU_HUMAN	4	CALU	Calumenin	42.4095	26.9675	27.9324	16.6221	0	85.0302	41.2112	43.9274
DIVVQETMEDIDK	O43852	CALU_HUMAN	4	CALU	Calumenin	0	0	0	0	11.3488	27.775	11.5791	0
VHHEPQLSDK	O43852	CALU_HUMAN	4	CALU	Calumenin	1.34618	0	3.18645	3.15484	10.9782	3.2374	5.82416	5.98401
EEFTAFLHPEEYDYMK	O43852	CALU_HUMAN	4	CALU	Calumenin	26.6041	0	10.3233	0	0	30.2037	32.9311	38.3274
IPDPEAVKPDDWDEDAPAK	P27824	CALX_HUMAN	12	CANX	Calnexin	101.942	133.251	107.782	30.8339	163.194	221.45	103.26	60.3783
IVDDWANDGWGLK	P27824	CALX_HUMAN	12	CANX	Calnexin	46.2842	63.2317	83.9982	22.0853	37.4176	126.163	57.5559	47.9128
APVPTGEVYFADSFDR	P27824	CALX_HUMAN	12	CANX	Calnexin	153.526	224.191	275.277	54.3243	90.2444	83.8417	170.219	171.491
TPELNLDQFHDK	P27824	CALX_HUMAN	12	CANX	Calnexin	55.1256	24.2408	31.9254	0	99.3956	57.9528	0	0
KIPNPDFFEDLEPFR	P27824	CALX_HUMAN	12	CANX	Calnexin	20.1195	54.4316	224.604	0	111.196	173.264	123.732	114.662
AEEDEILNR	P27824	CALX_HUMAN	12	CANX	Calnexin	31.3976	30.1027	41.9534	17.5862	63.0183	169.957	74.7365	54.1819
cESAPGcGVWQRPVIDNPNYK	P27824	CALX_HUMAN	12	CANX	Calnexin	58.308	128.667	139.297	0	68.9674	106.423	96.4424	98.2839
TPYTIMFGPDK	P27824	CALX_HUMAN	12	CANX	Calnexin	21.6641	26.6942	27.4364	0	21.5533	0	24.1547	17.1491
GTLSGWILSK	P27824	CALX_HUMAN	12	CANX	Calnexin	0	52.5658	106.002	30.6391	44.3907	69.8379	74.5602	72.8874
IVDDWANDGWGLKK	P27824	CALX_HUMAN	12	CANX	Calnexin	48.7875	82.1542	127.23	0	81.2069	62.1901	62.5906	64.1601
SDAEEDGGTVSQEEEDRKPK	P27824	CALX_HUMAN	12	CANX	Calnexin	7.19563	5.14639	17.7279	0	0	66.5049	29.6595	13.9724
GLVLMSR	P27824	CALX_HUMAN	12	CANX	Calnexin	0	36.2436	49.9272	65.5037	66.3342	50.882	35.7912	0
RPTELLSNPQFIVDGATR	P07384	CAN1_HUMAN	25	CAPN1	Calpain-1 catalytic subunit	148.733	137.614	166.17	136.58	133.318	169.802	0	259.637
ESGcSFVLALMQK	P07384	CAN1_HUMAN	25	CAPN1	Calpain-1 catalytic subunit	56.5371	24.2124	0	23.8699	0	33.1749	0	102.531
TDIcQGALGDcWLLAAIASLTLNDTLLHR	P07384	CAN1_HUMAN	25	CAPN1	Calpain-1 catalytic subunit	7.71359	36.2583	12.5845	0	0	10.9343	0	13.5869
KAPSDLYQIILK	P07384	CAN1_HUMAN	25	CAPN1	Calpain-1 catalytic subunit	101.689	83.829	137.319	99.9308	107.501	146.445	38.6514	177.455
LEIcNLTPDALK	P07384	CAN1_HUMAN	25	CAPN1	Calpain-1 catalytic subunit	106.243	80.8026	134.017	59.6576	47.4303	19.8765	40.9043	190.255
NYPATFWVNPQFK	P07384	CAN1_HUMAN	25	CAPN1	Calpain-1 catalytic subunit	0	118.222	168.757	109.879	87.1777	0	0	234.037
YLGQDYEQLR	P07384	CAN1_HUMAN	25	CAPN1	Calpain-1 catalytic subunit	116.563	123.731	176.061	124.751	118.657	0	48.6816	235.782
MEDGEFWMSFR	P07384	CAN1_HUMAN	25	CAPN1	Calpain-1 catalytic subunit	28.3085	21.8755	40.66	71.6461	0	0	0	52.3638
LPPGEYVVVPSTFEPNKEGDFVLR	P07384	CAN1_HUMAN	25	CAPN1	Calpain-1 catalytic subunit	79.333	74.309	140.24	0	52.1766	0	32.3826	237.964
YSEPDLAVDFDNFVccLVR	P07384	CAN1_HUMAN	25	CAPN1	Calpain-1 catalytic subunit	24.4204	16.6747	36.0492	0	4.34155	35.7328	0	59.4038
APSDLYQIILK	P07384	CAN1_HUMAN	25	CAPN1	Calpain-1 catalytic subunit	18.0024	22.5121	32.2297	38.5296	12.2542	30.7721	0	52.7565
WNTTLYEGTWR	P07384	CAN1_HUMAN	25	CAPN1	Calpain-1 catalytic subunit	27.15	33.9812	47.6446	26.2425	10.3362	0	0	82.6766
DFFLANASR	P07384	CAN1_HUMAN	25	CAPN1	Calpain-1 catalytic subunit	104.645	94.3334	109.669	84.4779	84.9617	88.699	27.1324	0
LYELIITR	P07384	CAN1_HUMAN	25	CAPN1	Calpain-1 catalytic subunit	75.7378	14.4593	60.2291	60.0679	61.149	95.365	17.8721	105.149
GQVVSLIR	P07384	CAN1_HUMAN	25	CAPN1	Calpain-1 catalytic subunit	66.5635	46.5717	72.768	52.3072	69.1787	29.1702	0	90.6038
SMVNLMDR	P07384	CAN1_HUMAN	25	CAPN1	Calpain-1 catalytic subunit	57.9618	35.6266	46.9446	29.1416	57.7843	66.7374	0	63.3311
QLAGEDMEISVK	P07384	CAN1_HUMAN	25	CAPN1	Calpain-1 catalytic subunit	57.7488	47.1887	63.2573	0	44.2282	66.3413	0	72.4656
GFSLEScR	P07384	CAN1_HUMAN	25	CAPN1	Calpain-1 catalytic subunit	69.0269	50.9791	76.3136	0	30.6233	100.197	0	85.7311
MAIESAGFK	P07384	CAN1_HUMAN	25	CAPN1	Calpain-1 catalytic subunit	79.1066	70.0045	72.5397	59.1106	90.0168	102.703	105.473	96.5675
cLQSGTLFR	P07384	CAN1_HUMAN	25	CAPN1	Calpain-1 catalytic subunit	63.5676	57.1495	73.9549	35.5553	35.0445	0	0	124.189
LETMFR	P07384	CAN1_HUMAN	25	CAPN1	Calpain-1 catalytic subunit	43.5945	26.8705	39.61	35.8629	30.0002	55.9117	0	49.0619
NYLSIFR	P07384	CAN1_HUMAN	25	CAPN1	Calpain-1 catalytic subunit	13.9545	9.57585	0	45.7774	14.9703	35.4228	0	20.2473
LVFVHSAEGNEFWSALLEK	P07384	CAN1_HUMAN	25	CAPN1	Calpain-1 catalytic subunit	9.37402	0	21.4256	24.0682	40.0508	134.87	0	99.8984
SEQFINLR	P07384	CAN1_HUMAN	25	CAPN1	Calpain-1 catalytic subunit	125.764	0	60.8429	87.1787	144.94	0	41.7075	230.255
SGSMSAYEMR	P07384	CAN1_HUMAN	25	CAPN1	Calpain-1 catalytic subunit	57.083	0	65.7377	98.0846	52.7943	0	21.1378	78.2693
RPTEIcADPQFIIGGATR	P17655	CAN2_HUMAN	1	CAPN2	Calpain-2 catalytic subunit	14.0078	19.1429	36.5362	0	6.74882	0	17.4059	0
LTLIDPETLLPR	Q86VP6	CAND1_HUMAN	19	CAND1	Cullin-associated NEDD8-dissociated protein 1	13.2222	71.1945	57.0336	26.2835	30.672	70.1996	29.9338	56.1747
EGPAVVGQFIQDVK	Q86VP6	CAND1_HUMAN	19	CAND1	Cullin-associated NEDD8-dissociated protein 1	0	19.7354	47.5381	30.9741	39.9695	109.265	49.0146	55.2583
TLEDPDLNVR	Q86VP6	CAND1_HUMAN	19	CAND1	Cullin-associated NEDD8-dissociated protein 1	0	46.1016	59.727	0	27.4699	0	34.0673	48.451
SVILEAFSSPSEEVK	Q86VP6	CAND1_HUMAN	19	CAND1	Cullin-associated NEDD8-dissociated protein 1	0	41.415	55.9684	19.3229	41.1886	33.7175	49.6415	54.7347
EYcIQAFESFVR	Q86VP6	CAND1_HUMAN	19	CAND1	Cullin-associated NEDD8-dissociated protein 1	11.334	37.1545	40.7056	15.5623	0	0	19.3962	41.4401
ITSEALLVTQQLVK	Q86VP6	CAND1_HUMAN	19	CAND1	Cullin-associated NEDD8-dissociated protein 1	51.9433	48.7607	68.2181	133.366	34.378	80.1728	34.9685	69.7311
ALTLIAGSPLK	Q86VP6	CAND1_HUMAN	19	CAND1	Cullin-associated NEDD8-dissociated protein 1	0	42.5022	54.6901	0	54.9561	83.0407	33.3229	40.2231
FMATNDLMTELQK	Q86VP6	CAND1_HUMAN	19	CAND1	Cullin-associated NEDD8-dissociated protein 1	0	21.376	25.4886	0	0	14.0735	11.9167	27.7382
cLDAVVSTR	Q86VP6	CAND1_HUMAN	19	CAND1	Cullin-associated NEDD8-dissociated protein 1	0	12.189	37.8753	0	19.9604	54.9298	25.7611	42.2401
HTVDDGLDIR	Q86VP6	CAND1_HUMAN	19	CAND1	Cullin-associated NEDD8-dissociated protein 1	29.7066	71.6205	64.9008	0	0	50.3825	37.2409	67.3602
FTISDHPQPIDPLLK	Q86VP6	CAND1_HUMAN	19	CAND1	Cullin-associated NEDD8-dissociated protein 1	20.6122	42.2671	57.8096	16.646	0	0	38.7298	69.8183
TVSPALISR	Q86VP6	CAND1_HUMAN	19	CAND1	Cullin-associated NEDD8-dissociated protein 1	16.3779	28.1487	39.5948	65.5037	27.4049	72.0341	22.4699	35.5201
IDLRPVLGEGVPILASFLR	Q86VP6	CAND1_HUMAN	19	CAND1	Cullin-associated NEDD8-dissociated protein 1	0	6.1743	16.1301	6.8649	0	0	6.05924	18.9819
LGTLSALDILIK	Q86VP6	CAND1_HUMAN	19	CAND1	Cullin-associated NEDD8-dissociated protein 1	0	0	0	0	0	116.552	38.3576	51.2874
ISGSILNELIGLVR	Q86VP6	CAND1_HUMAN	19	CAND1	Cullin-associated NEDD8-dissociated protein 1	0	0	26.5233	0	4.43257	19.0678	0	15.5491
QEDVSVQLEALDIMADMLSR	Q86VP6	CAND1_HUMAN	19	CAND1	Cullin-associated NEDD8-dissociated protein 1	2.57786	0	0	0	3.55483	11.743	0	4.21528
AVAALLTIPEAEK	Q86VP6	CAND1_HUMAN	19	CAND1	Cullin-associated NEDD8-dissociated protein 1	0	0	0	35.0424	38.7992	53.2763	24.2135	37.891
IGEYLEK	Q86VP6	CAND1_HUMAN	19	CAND1	Cullin-associated NEDD8-dissociated protein 1	0	0	34.1927	0	25.2756	52.6303	0	26.4292
NGEVQNLAVK	Q86VP6	CAND1_HUMAN	19	CAND1	Cullin-associated NEDD8-dissociated protein 1	0	0	25.0777	30.5297	36.6862	0	16.6908	27.5492
ALLVTASQcQQPAENK	Q01518	CAP1_HUMAN	15	CAP1	Adenylyl cyclase-associated protein 1	176.961	296.178	302.211	198.118	157.44	91.4636	219.214	1377.31
AGAAPYVQAFDSLLAGPVAEYLK	Q01518	CAP1_HUMAN	15	CAP1	Adenylyl cyclase-associated protein 1	32.2765	88.4568	141.717	45.5723	15.1735	32.6582	87.8227	522.328
NSLDcEIVSAK	Q01518	CAP1_HUMAN	15	CAP1	Adenylyl cyclase-associated protein 1	139.412	206.12	213.343	120.443	76.7857	100.713	144.595	1037.82
SGPKPFSAPKPQTSPSPK	Q01518	CAP1_HUMAN	15	CAP1	Adenylyl cyclase-associated protein 1	20.8785	89.5734	87.1938	0	0	0	0	511.71
VENQENVSNLVIEDTELK	Q01518	CAP1_HUMAN	15	CAP1	Adenylyl cyclase-associated protein 1	60.079	55.1564	83.7699	42.5979	58.4183	59.8906	62.669	475.347
LGLVFDDVVGIVEIINSK	Q01518	CAP1_HUMAN	15	CAP1	Adenylyl cyclase-associated protein 1	5.55784	27.1791	23.2669	17.2716	6.32621	23.132	13.4428	54.7929
LSDLLAPISEQIK	Q01518	CAP1_HUMAN	15	CAP1	Adenylyl cyclase-associated protein 1	169.372	198.334	272.69	157.127	150.581	216.851	207.46	1474.91
EMNDAAMFYTNR	Q01518	CAP1_HUMAN	15	CAP1	Adenylyl cyclase-associated protein 1	45.5785	69.1964	66.4225	37.4014	0	26.3281	47.0164	335.564
cVNTTLQIK	Q01518	CAP1_HUMAN	15	CAP1	Adenylyl cyclase-associated protein 1	0	59.2944	74.7767	0	227.968	89.3966	274.752	357.674
KLGLVFDDVVGIVEIINSK	Q01518	CAP1_HUMAN	15	CAP1	Adenylyl cyclase-associated protein 1	5.96928	21.1556	39.5491	0	0	12.6576	9.60506	14.2691
EPAVLELEGK	Q01518	CAP1_HUMAN	15	CAP1	Adenylyl cyclase-associated protein 1	0	25.563	35.4558	0	19.8304	0	87.3069	176.728
VPTISINK	Q01518	CAP1_HUMAN	15	CAP1	Adenylyl cyclase-associated protein 1	79.799	84.0494	59.4176	0	0	102.16	76.0099	490.037
EFHTTGLAWSK	Q01518	CAP1_HUMAN	15	CAP1	Adenylyl cyclase-associated protein 1	0	27.6345	0	44.4099	0	57.9528	12.095	101.702
INSITVDNcK	Q01518	CAP1_HUMAN	15	CAP1	Adenylyl cyclase-associated protein 1	27.1101	0	59.2096	54.2559	0	102.496	41.8642	338.91
KEPAVLELEGK	Q01518	CAP1_HUMAN	15	CAP1	Adenylyl cyclase-associated protein 1	92.7682	0	118.876	83.042	190.61	0	100.889	436.801
VSDATGQMNLTK	P40121	CAPG_HUMAN	9	CAPG	Macrophage-capping protein	213.312	116.576	68.0355	22.5195	117.958	268.707	180.269	78.3711
EVQGNESDLFMSYFPR	P40121	CAPG_HUMAN	9	CAPG	Macrophage-capping protein	93.1144	72.7371	48.6794	0	34.7194	107.974	114.72	56.2765
YQEGGVESAFHK	P40121	CAPG_HUMAN	9	CAPG	Macrophage-capping protein	178.426	113.873	62.0552	0	0	317.281	169.514	80.7275
EGNPEEDLTADKANAQAAALYK	P40121	CAPG_HUMAN	9	CAPG	Macrophage-capping protein	35.3523	36.3906	23.3278	0	48.5844	76.0905	67.6253	34.8219
ANAQAAALYK	P40121	CAPG_HUMAN	9	CAPG	Macrophage-capping protein	12.9692	4.98773	0	26.8374	114.61	27.2066	0	0
AQVEIVTDGEEPAEMIQVLGPKPALK	P40121	CAPG_HUMAN	9	CAPG	Macrophage-capping protein	55.6582	41.3318	64.8247	0	0	170.319	121.126	79.8838
DLALAIR	P40121	CAPG_HUMAN	9	CAPG	Macrophage-capping protein	109.093	36.464	56.6765	17.046	76.3469	133.113	73.6394	38.4437
QAALQVAEGFISR	P40121	CAPG_HUMAN	9	CAPG	Macrophage-capping protein	0	0	92.2458	46.0509	124.59	479.28	293.657	0
EGNPEEDLTADK	P40121	CAPG_HUMAN	9	CAPG	Macrophage-capping protein	173.233	0	0	148.261	101.314	193.805	80.9662	86.6281
YQEVTNNLEFAK	Q14444	CAPR1_HUMAN	2	CAPRIN1	Caprin-1	40.0393	0	37.5101	0	0	39.0658	52.9522	39.0546
TVLELQYVLDK	Q14444	CAPR1_HUMAN	2	CAPRIN1	Caprin-1	0	0	0	0	0	24.2973	21.4904	18.6619
SPWSNKYDPPLEDGAMPSAR	P47756	CAPZB_HUMAN	8	CAPZB	F-actin-capping protein subunit beta	38.1086	67.3306	98.5457	31.1553	70.1539	93.6081	61.8462	95.9566
KLEVEANNAFDQYR	P47756	CAPZB_HUMAN	8	CAPZB	F-actin-capping protein subunit beta	65.9555	49.0545	142.112	74.5977	134.034	134.534	35.0076	129.775
SGSGTMNLGGSLTR	P47756	CAPZB_HUMAN	8	CAPZB	F-actin-capping protein subunit beta	40.9581	51.2142	55.2988	47.6577	73.8599	108.439	39.1216	43.0837
STLNEIYFGK	P47756	CAPZB_HUMAN	8	CAPZB	F-actin-capping protein subunit beta	0	119.323	153.084	95.794	134.099	227.393	110.097	141.048
DYLLcDYNR	P47756	CAPZB_HUMAN	8	CAPZB	F-actin-capping protein subunit beta	32.9822	47.0712	70.3333	0	0	30.307	0	81.4838
QMEKDETVSDcSPHIANIGR	P47756	CAPZB_HUMAN	8	CAPZB	F-actin-capping protein subunit beta	31.1713	65.362	68.3398	0	0	79.501	45.7626	62.5456
GcWDSIHVVEVQEK	P47756	CAPZB_HUMAN	8	CAPZB	F-actin-capping protein subunit beta	13.3553	41.4738	49.1816	0	34.9957	0	26.0549	48.6401
DIVNGLR	P47756	CAPZB_HUMAN	8	CAPZB	F-actin-capping protein subunit beta	0	27.1938	28.5776	28.4169	0	0	0	0
SGTDVDAANLR	P42574	CASP3_HUMAN	1	CASP3	Caspase-3	0	16.8951	30.0081	35.578	40.6035	82.989	24.8012	22.5455
FNTANDDNVTQVR	P04040	CATA_HUMAN	11	CAT	Catalase	119.971	65.171	65.6616	189.195	69.2762	127.92	63.7268	56.3056
LVNANGEAVYcK	P04040	CATA_HUMAN	11	CAT	Catalase	32.9689	50.5531	0	136.307	0	65.4197	0	46.0947
AFYVNVLNEEQR	P04040	CATA_HUMAN	11	CAT	Catalase	122.621	80.1562	44.449	144.888	41.9038	71.2848	47.7804	44.2328
NAIHTFVQSGSHLAAR	P04040	CATA_HUMAN	11	CAT	Catalase	28.1443	49.3924	45.3316	0	0	42.838	51.2675	0
LGPNYLHIPVNcPYR	P04040	CATA_HUMAN	11	CAT	Catalase	124.339	92.7761	88.7155	184.956	26.7222	107.353	85.9421	71.7383
ADVLTTGAGNPVGDKLNVITVGPR	P04040	CATA_HUMAN	11	CAT	Catalase	84.8589	46.5717	66.7116	121.674	0	23.4292	0	57.7456
FSTVAGESGSADTVR	P04040	CATA_HUMAN	11	CAT	Catalase	55.4851	28.8245	21.1822	88.1018	26.2996	77.2273	0	21.2946
LSQEDPDYGIR	P04040	CATA_HUMAN	11	CAT	Catalase	118.374	49.4953	62.5117	172.375	64.8713	0	58.1044	49.6292
LcENIAGHLK	P04040	CATA_HUMAN	11	CAT	Catalase	41.5906	46.7186	47.5305	104.854	16.5307	0	19.9232	29.5855
ADVLTTGAGNPVGDK	P04040	CATA_HUMAN	11	CAT	Catalase	60.3319	24.2408	21.0909	92.1018	0	0	0	17.1055
NLSVEDAAR	P04040	CATA_HUMAN	11	CAT	Catalase	62.1961	0	45.6816	148.204	53.2819	69.502	49.1909	58.1383
GQDHcGIESEVVAGIPR	P07858	CATB_HUMAN	6	CTSB	Cathepsin B	81.8629	97.9622	169.366	67.5892	155.067	323.223	118.638	190.4
IcEPGYSPTYK	P07858	CATB_HUMAN	6	CTSB	Cathepsin B	89.5858	100.151	180.931	52.444	0	311.08	103.495	149.964
SGVYQHVTGEMMGGHAIR	P07858	CATB_HUMAN	6	CTSB	Cathepsin B	52.0897	57.1936	74.2897	0	85.7365	175.305	62.7473	84.8875
NGPVEGAFSVYSDFLLYK	P07858	CATB_HUMAN	6	CTSB	Cathepsin B	19.254	0	77.257	0	19.7653	73.5326	35.3798	69.382
DIMAEIYK	P07858	CATB_HUMAN	6	CTSB	Cathepsin B	33.0487	0	41.9991	36.3074	66.6105	99.5507	36.0655	44.2474
EQWPQcPTIK	P07858	CATB_HUMAN	6	CTSB	Cathepsin B	0	0	39.9448	0	37.0763	0	31.4814	60.4074
NVHGINFVSPVR	P53634	CATC_HUMAN	2	CTSC	Dipeptidyl peptidase 1	0	0	27.8472	0	84.344	90.3785	30.5803	161.891
NSWGTGWGENGYFR	P53634	CATC_HUMAN	2	CTSC	Dipeptidyl peptidase 1	0	0	0	0	8.80825	24.3981	0	27.8692
DPDAQPGGELMLGGTDSK	P07339	CATD_HUMAN	8	CTSD	Cathepsin D	38.2151	97.7565	109.609	38.1877	35.3533	196.001	73.7178	181.237
LVDQNIFSFYLSR	P07339	CATD_HUMAN	8	CTSD	Cathepsin D	47.7489	122.526	101.528	0	0	69.2178	63.9619	151.273
FDGILGMAYPR	P07339	CATD_HUMAN	8	CTSD	Cathepsin D	90.3581	136.747	154.605	82.1873	28.2176	116.603	110.822	201.019
AIGAVPLIQGEYMIPcEK	P07339	CATD_HUMAN	8	CTSD	Cathepsin D	127.042	185.846	255.495	88.7172	30.9321	243.593	158.68	417.746
EGcEAIVDTGTSLMVGPVDEVR	P07339	CATD_HUMAN	8	CTSD	Cathepsin D	29.4137	24.5209	38.56	9.0324	0	75.2637	19.0103	18.8286
ISVNNVLPVFDNLMQQK	P07339	CATD_HUMAN	8	CTSD	Cathepsin D	50.8647	126.331	165.257	51.0423	0	223.672	88.5476	174.691
VSTLPAITLK	P07339	CATD_HUMAN	8	CTSD	Cathepsin D	196.934	190.547	264.929	0	96.8436	184.503	172.864	362.037
QPGITFIAAK	P07339	CATD_HUMAN	8	CTSD	Cathepsin D	107.415	153.819	166.779	123.213	42.7003	211.374	153.704	185.164
SQLSEFWK	P14091	CATE_HUMAN	1	CTSE	Cathepsin E	128.813	32.0419	136.117	0	0	0	0	0
TPDKVNHAVLAVGYGEK	P09668	CATH_HUMAN	4	CTSH	Pro-cathepsin H	93.3807	99.8427	52.7271	0	24.5116	93.1172	49.1909	36.9601
GIMGEDTYPYQGK	P09668	CATH_HUMAN	4	CTSH	Pro-cathepsin H	153.659	64.6274	74.8223	39.2475	37.9215	217.807	38.24	26.0219
TGIYSSTScHK	P09668	CATH_HUMAN	4	CTSH	Pro-cathepsin H	4.02923	1.62046	2.02387	0	0	5.44906	0	0
VNHAVLAVGYGEK	P09668	CATH_HUMAN	4	CTSH	Pro-cathepsin H	64.9923	0	11.7126	21.5383	0	108.981	0	0
IDFEDVIAEPEGTHSFDGIWK	Q03135	CAV1_HUMAN	2	CAV1	Caveolin-1	57.5757	87.9133	0	0	37.3363	43.6907	72.2485	15.9419
YVDSEGHLYTVPIR	Q03135	CAV1_HUMAN	2	CAV1	Caveolin-1	79.7324	101.899	13.6634	0	55.4437	0	43.5685	15.9273
LGLVLDQAEAEGVcR	Q13938	CAYP1_HUMAN	7	CAPS	Calcyphosin	376.159	91.4539	108.209	129.298	96.5673	34.9835	0	0
SGEWTEDEVLR	Q13938	CAYP1_HUMAN	7	CAPS	Calcyphosin	159.385	50.3327	46.8838	77.6062	117.422	21.3415	0	0
SGDGVVTVDDLR	Q13938	CAYP1_HUMAN	7	CAPS	Calcyphosin	278.025	71.4001	99.55	147.178	200.579	45.2926	0	0
NGSGTLDLEEFLR	Q13938	CAYP1_HUMAN	7	CAPS	Calcyphosin	155.657	34.5101	60.077	87.3497	0	17.8096	0	0
EAVIAAAFAK	Q13938	CAYP1_HUMAN	7	CAPS	Calcyphosin	335.814	65.2444	89.6589	217.844	165.145	0	0	0
SLDADEFR	Q13938	CAYP1_HUMAN	7	CAPS	Calcyphosin	242.073	63.9369	73.0723	0	0	36.5596	0	0
FLDNFDSSEK	Q13938	CAYP1_HUMAN	7	CAPS	Calcyphosin	135.95	0	32.0015	103.11	0	0	0	0
DVQDSLTVSNEAQTAK	P52907	CAZA1_HUMAN	8	CAPZA1	F-actin-capping protein subunit alpha-1	35.0993	45.2348	56.8053	51.2474	63.9773	68.9594	34.1848	55.7529
EGAAHAFAQYNMDQFTPVK	P52907	CAZA1_HUMAN	8	CAPZA1	F-actin-capping protein subunit alpha-1	23.7014	34.9067	32.6558	20.2015	20.1229	0	25.0558	51.3165
LLLNNDNLLR	P52907	CAZA1_HUMAN	8	CAPZA1	F-actin-capping protein subunit alpha-1	125.204	100.283	181.387	100.649	132.083	101.075	144.164	187.2
EASDPQPEEADGGLK	P52907	CAZA1_HUMAN	8	CAPZA1	F-actin-capping protein subunit alpha-1	44.8861	32.2476	30.0081	39.2817	81.4182	0	39.8072	40.1746
FTITPPTAQVVGVLK	P52907	CAZA1_HUMAN	8	CAPZA1	F-actin-capping protein subunit alpha-1	54.2202	76.0573	102.959	91.6915	60.7589	128.204	54.4411	96.422
FITHAPPGEFNEVFNDVR	P52907	CAZA1_HUMAN	8	CAPZA1	F-actin-capping protein subunit alpha-1	56.8699	0	149.188	33.7707	0	46.6878	0	0
TIDGQQTIIAcIESHQFQPK	P52907	CAZA1_HUMAN	8	CAPZA1	F-actin-capping protein subunit alpha-1	47.0166	0	71.4898	23.0254	38.3441	20.3166	0	0
KEASDPQPEEADGGLK	P52907	CAZA1_HUMAN	8	CAPZA1	F-actin-capping protein subunit alpha-1	7.22359	0	12.7397	18.4511	30.2007	0	13.6622	21.6291
FTITPSTTQVVGILK	P47755	CAZA2_HUMAN	1	CAPZA2	F-actin-capping protein subunit alpha-2	16.0983	24.2849	18.367	46.37	0	0	0	16.1309
GFIDLHSYSQLLmYPYGYSVK	Q9UI42	CBPA4_HUMAN	1	CPA4	Carboxypeptidase A4	192.274	97.1688	0	23.3297	521.928	429.414	736.786	0
HRPYQVITAR	Q96MI9	CBPC4_HUMAN	1	AGBL1	Cytosolic carboxypeptidase 4	43.5546	33.6506	34.8547	44.7859	0	0	95.6784	154.182
GQAAVQQLQAEGLSPR	P16152	CBR1_HUMAN	8	CBR1	Carbonyl reductase [NADPH] 1	65.0323	79.8918	84.333	180.785	34.2155	76.5039	65.059	83.4911
FHQLDIDDLQSIR	P16152	CBR1_HUMAN	8	CBR1	Carbonyl reductase [NADPH] 1	24.2872	40.8421	23.7538	0	0	20.339	36.0655	52.7274
ILLNAccPGWVR	P16152	CBR1_HUMAN	8	CBR1	Carbonyl reductase [NADPH] 1	33.6346	31.8069	36.9318	0	0	18.4788	0	44.2765
VVNVSSIMSVR	P16152	CBR1_HUMAN	8	CBR1	Carbonyl reductase [NADPH] 1	43.3016	19.6649	0	26.1058	19.2777	25.0793	33.8126	0
SETITEEELVGLMNK	P16152	CBR1_HUMAN	8	CBR1	Carbonyl reductase [NADPH] 1	22.6361	28.0312	31.2254	0	0	70.9747	17.9035	29.0328
DVcTELLPLIKPQGR	P16152	CBR1_HUMAN	8	CBR1	Carbonyl reductase [NADPH] 1	38.8143	48.0555	53.4423	33.357	0	46.8945	17.481	12.5382
EGWPSSAYGVTK	P16152	CBR1_HUMAN	8	CBR1	Carbonyl reductase [NADPH] 1	19.0765	30.3671	33.9493	0	0	0	0	0
LGVTVLSR	P16152	CBR1_HUMAN	8	CBR1	Carbonyl reductase [NADPH] 1	32.8357	0	28.5776	25.7673	0	58.9088	24.9775	0
KVEEAEPEEFVVEK	Q13185	CBX3_HUMAN	5	CBX3	Chromobox protein homolog 3	0	56.4443	35.5318	0	39.2543	41.0294	40.1794	52.451
WKDSDEADLVLAK	Q13185	CBX3_HUMAN	5	CBX3	Chromobox protein homolog 3	0	34.2015	35.0753	0	32.1674	25.9405	21.079	45.5419
LTWHScPEDEAQ	Q13185	CBX3_HUMAN	5	CBX3	Chromobox protein homolog 3	17.31	56.9732	45.7273	0	31.0025	0	35.1448	57.1347
IIGATDSSGELMFLMK	Q13185	CBX3_HUMAN	5	CBX3	Chromobox protein homolog 3	23.8212	22.9333	29.0189	0	16.3682	39.8409	25.8394	41.731
VEYFLK	Q13185	CBX3_HUMAN	5	CBX3	Chromobox protein homolog 3	99.3593	177.913	166.779	0	0	24.659	0	4.6274
FAEFQYLQPGPPR	Q8N163	CCAR2_HUMAN	1	CCAR2	Cell cycle and apoptosis regulator protein 2	0	37.463	52.651	0	27.3399	35.4228	25.7219	51.2147
NcIAQTSAVVK	Q4VC31	CCD58_HUMAN	1	CCDC58	Coiled-coil domain-containing protein 58	26.1248	12.545	12.8295	0	0	0	0	0
DPQQPAQQQQPAQQPK	O75909	CCNK_HUMAN	1	CCNK	Cyclin-K	0	0	0	0	0	5.67385	3.18536	7.14765
ISTYGLPAGGIQPHPQTK	Q9Y5K6	CD2AP_HUMAN	1	CD2AP	CD2-associated protein	18.7214	23.9323	27.5277	22.0032	0	0	10.8804	0
YGFIEGHVVIPR	P16070	CD44_HUMAN	1	CD44	CD44 antigen	33.2085	33.9224	61.8574	0	45.9349	488.581	46.8597	65.6583
IEVSQLLK	Q08722	CD47_HUMAN	1	CD47	Leukocyte surface antigen CD47	0	0	0	0	41.9526	27.4132	0	14.8509
FEHcNFNDVTTR	P13987	CD59_HUMAN	2	CD59	CD59 glycoprotein	78.6672	96.2433	113.748	0	0	0	67.2335	0
LRENELTYYccK	P13987	CD59_HUMAN	2	CD59	CD59 glycoprotein	36.9235	0	36.0188	11.9076	0	0	20.5109	0
KDVLETFTVK	P21926	CD9_HUMAN	2	CD9	CD9 antigen	169.904	365.816	223.995	0	0	0	0	297.455
DVLETFTVK	P21926	CD9_HUMAN	2	CD9	CD9 antigen	0	2.02668	2.09919	9.4324	0	0	0	0
LGPGGLDPVEVYESLPEELQK	Q16543	CDC37_HUMAN	4	CDC37	Hsp90 co-chaperone Cdc37	19.6801	37.4777	68.4007	14.1845	0	60.8466	35.7912	61.5711
EGEEAGPGDPLLEAVPK	Q16543	CDC37_HUMAN	4	CDC37	Hsp90 co-chaperone Cdc37	32.8357	44.2358	65.1899	24.8921	44.3582	74.4628	45.7039	94.8511
DVQMLQDAISK	Q16543	CDC37_HUMAN	4	CDC37	Hsp90 co-chaperone Cdc37	23.0622	24.1526	41.1013	0	39.5307	42.7089	27.9356	54.5165
LQAEAQQLR	Q16543	CDC37_HUMAN	4	CDC37	Hsp90 co-chaperone Cdc37	0	0	41.2991	72.6831	35.2623	13.0271	21.9018	71.0693
NVFDEAILAALEPPEPK	P60953	CDC42_HUMAN	5	CDC42	Cell division control protein 42 homolog	42.7956	59.9555	149.599	29.8391	73.8274	172.05	88.2733	101.208
YVEcSALTQK	P60953	CDC42_HUMAN	5	CDC42	Cell division control protein 42 homolog	175.23	135.822	213.343	111.452	195.865	0	162.109	210.764
TPFLLVGTQIDLR	P60953	CDC42_HUMAN	5	CDC42	Cell division control protein 42 homolog	49.4133	3.94023	91.5154	113.882	37.7102	55.1624	67.0767	94.2257
cVVVGDGAVGK	P60953	CDC42_HUMAN	5	CDC42	Cell division control protein 42 homolog	87.9747	28.9714	164.496	24.0921	37.4826	97.2512	107.981	155.782
TcLLISYTTNK	P60953	CDC42_HUMAN	5	CDC42	Cell division control protein 42 homolog	12.117	19.7011	14.8032	0	0	0	12.4554	0
ALYLQYTDETFR	P00450	CERU_HUMAN	5	CP	Ceruloplasmin	29.3471	29.7647	23.1452	0	0	0	0	32.6546
GAYPLSIEPIGVR	P00450	CERU_HUMAN	5	CP	Ceruloplasmin	42.2763	31.7187	32.8993	31.2373	31.2084	0	28.4841	30.8801
IYHSHIDAPK	P00450	CERU_HUMAN	5	CP	Ceruloplasmin	0	2.6371	2.02539	12.67	0	0	0	0
EVGPTNADPVcLAK	P00450	CERU_HUMAN	5	CP	Ceruloplasmin	0	0	54.751	0	27.5512	28.6276	31.4422	31.1273
DIASGLIGPLIIcK	P00450	CERU_HUMAN	5	CP	Ceruloplasmin	21.8638	0	30.8602	13.8529	0	0	0	0
YGLVTYATYPK	P00751	CFAB_HUMAN	2	CFB	Complement factor B	9.71756	28.8686	26.3103	12.1127	13.6049	0	29.875	14.3419
LEDSVTYHcSR	P00751	CFAB_HUMAN	2	CFB	Complement factor B	0	0	20.9082	0	22.171	0	22.0194	12.6837
EIMENYNIALR	P08603	CFAH_HUMAN	2	CFH	Complement factor H	0	19.1576	11.1069	9.48368	46.1625	22.6592	25.2909	0
TGDEITYQcR	P08603	CFAH_HUMAN	2	CFH	Complement factor H	10.6896	0	13.353	12.1366	29.4692	0	23.5278	0
VLQATVVAVGSGSK	P61604	CH10_HUMAN	7	HSPE1	10 kDa heat shock protein, mitochondrial	487.343	321.154	210.452	246.459	351.42	256.667	122.047	180.946
VVLDDKDYFLFR	P61604	CH10_HUMAN	7	HSPE1	10 kDa heat shock protein, mitochondrial	392.404	293.387	251.234	42.9398	230.812	20.1969	163.343	259.201
GGIMLPEK	P61604	CH10_HUMAN	7	HSPE1	10 kDa heat shock protein, mitochondrial	174.298	65.362	70.1354	52.6491	96.5348	85.1594	41.4332	50.1238
KFLPLFDR	P61604	CH10_HUMAN	7	HSPE1	10 kDa heat shock protein, mitochondrial	77.4688	27.1938	0	47.9654	0	41.9596	19.5902	52.4656
VLLPEYGGTK	P61604	CH10_HUMAN	7	HSPE1	10 kDa heat shock protein, mitochondrial	495.731	337.167	266.907	203.725	453.172	0	0	266.619
FLPLFDR	P61604	CH10_HUMAN	7	HSPE1	10 kDa heat shock protein, mitochondrial	119.985	48.555	49.9424	0	0	0	36.8883	0
GGEIQPVSVK	P61604	CH10_HUMAN	7	HSPE1	10 kDa heat shock protein, mitochondrial	182.154	0	142.706	132.512	224.798	0	0	157.237
ALMLQGVDLLADAVAVTMGPK	P10809	CH60_HUMAN	24	HSPD1	60 kDa heat shock protein, mitochondrial	51.5172	152.497	134.199	40.3757	48.4868	63.2494	44.548	72.0147
LVQDVANNTNEEAGDGTTTATVLAR	P10809	CH60_HUMAN	24	HSPD1	60 kDa heat shock protein, mitochondrial	138.08	242.996	162.823	121.264	250.48	0	91.9367	207.273
cEFQDAYVLLSEK	P10809	CH60_HUMAN	24	HSPD1	60 kDa heat shock protein, mitochondrial	57.7621	82.4481	108.269	40.8544	57.573	43.4323	99.6683	146.037
TLNDELEIIEGMK	P10809	CH60_HUMAN	24	HSPD1	60 kDa heat shock protein, mitochondrial	103.128	160.577	192.192	0	113.748	38.2907	0	223.419
ISSIQSIVPALEIANAHR	P10809	CH60_HUMAN	24	HSPD1	60 kDa heat shock protein, mitochondrial	177.76	311.017	316.971	211.109	179.774	236.591	179.23	446.11
AAVEEGIVLGGGcALLR	P10809	CH60_HUMAN	24	HSPD1	60 kDa heat shock protein, mitochondrial	71.8631	34.5101	121.463	63.7943	49.8197	164.014	49.7003	198.837
TVIIEQSWGSPK	P10809	CH60_HUMAN	24	HSPD1	60 kDa heat shock protein, mitochondrial	164.179	225.219	236.625	145.23	299.243	79.5785	102.711	278.255
VGGTSDVEVNEK	P10809	CH60_HUMAN	24	HSPD1	60 kDa heat shock protein, mitochondrial	41.4774	48.555	93.4023	241.571	595.073	194.296	67.4294	195.055
VGLQVVAVK	P10809	CH60_HUMAN	24	HSPD1	60 kDa heat shock protein, mitochondrial	92.422	95.3912	97.0697	94.8026	176.848	56.3251	49.4064	101.804
LSDGVAVLK	P10809	CH60_HUMAN	24	HSPD1	60 kDa heat shock protein, mitochondrial	148.2	167.923	186.561	133.64	291.604	266.64	85.5699	226.764
GYISPYFINTSK	P10809	CH60_HUMAN	24	HSPD1	60 kDa heat shock protein, mitochondrial	113.38	179.969	138.825	116.512	122.054	0	83.6304	212.073
NAGVEGSLIVEK	P10809	CH60_HUMAN	24	HSPD1	60 kDa heat shock protein, mitochondrial	55.9379	20.4504	112.941	129.537	257.632	150.708	65.725	192.728
GVMLAVDAVIAELKK	P10809	CH60_HUMAN	24	HSPD1	60 kDa heat shock protein, mitochondrial	3.13577	24.4465	36.5666	0	23.7802	20.5483	0	26.2255
DDAMLLK	P10809	CH60_HUMAN	24	HSPD1	60 kDa heat shock protein, mitochondrial	46.6304	42.0761	56.9575	0	83.0112	34.6735	29.7771	66.2402
cIPALDSLTPANEDQK	P10809	CH60_HUMAN	24	HSPD1	60 kDa heat shock protein, mitochondrial	46.8701	90.6899	88.7003	21.0938	50.8762	78.1316	88.8088	108.306
IMQSSSEVGYDAMAGDFVNMVEK	P10809	CH60_HUMAN	24	HSPD1	60 kDa heat shock protein, mitochondrial	7.74289	46.9243	38.6818	0	0	0	0	0
IGIEIIK	P10809	CH60_HUMAN	24	HSPD1	60 kDa heat shock protein, mitochondrial	97.6816	91.4245	98.1805	85.6403	182.862	0	50.0333	113.542
TALLDAAGVASLLTTAEVVVTEIPKEEK	P10809	CH60_HUMAN	24	HSPD1	60 kDa heat shock protein, mitochondrial	17.6429	64.7743	28.9581	28.9399	31.1759	47.9021	22.3328	33.091
IQEIIEQLDVTTSEYEK	P10809	CH60_HUMAN	24	HSPD1	60 kDa heat shock protein, mitochondrial	39.7198	3.61261	24.5672	55.1944	73.4048	84.6943	0	41.3819
TALLDAAGVASLLTTAEVVVTEIPK	P10809	CH60_HUMAN	24	HSPD1	60 kDa heat shock protein, mitochondrial	2.73631	5.21397	0	0	5.52974	8.68904	0	5.77165
GVMLAVDAVIAELK	P10809	CH60_HUMAN	24	HSPD1	60 kDa heat shock protein, mitochondrial	7.12239	0	3.2529	3.63758	14.3591	11.65	13.0696	9.70402
IPAMTIAK	P10809	CH60_HUMAN	24	HSPD1	60 kDa heat shock protein, mitochondrial	104.446	0	116.943	0	140.714	104.124	0	138.051
EIGNIISDAMK	P10809	CH60_HUMAN	24	HSPD1	60 kDa heat shock protein, mitochondrial	35.1792	0	0	0	42.7165	16.0397	0	48.7565
VGEVIVTK	P10809	CH60_HUMAN	24	HSPD1	60 kDa heat shock protein, mitochondrial	0	0	26.2342	170.323	257.47	0	8.02805	72.422
VAEELALEQAK	Q9NX63	CHCH3_HUMAN	1	CHCHD3	Coiled-coil-helix-coiled-coil-helix domain-containing protein 3, mitochondrial	0	23.5209	23.2669	0	20.7937	31.7022	18.4696	24.2619
WQDIQNDPR	Q14839	CHD4_HUMAN	1	CHD4	Chromodomain-helicase-DNA-binding protein 4	0	0	0	0	18.4325	21.202	0	19.52
GGPTPQEAIQR	Q9H444	CHM4B_HUMAN	2	CHMP4B	Charged multivesicular body protein 4b	85.4847	9.12923	48.7403	52.8542	55.4437	105.571	50.2096	56.5819
LRDTEEMLSK	Q9H444	CHM4B_HUMAN	2	CHMP4B	Charged multivesicular body protein 4b	7.3168	0	16.7236	18.7862	0	22.6618	0	12.5586
HNSEKPPEPVKPEVK	Q9UHD1	CHRD1_HUMAN	1	CHORDC1	Cysteine and histidine-rich domain-containing protein 1	0	0	32.7928	0	93.674	0	28.1903	28.9746
LAQQMENRPSVQAALK	Q9Y3Y2	CHTOP_HUMAN	2	CHTOP	Chromatin target of PRMT1 protein	0	30.5875	27.8929	11.8768	37.3688	0	27.4654	17.9443
ASMQQQQQLASAR	Q9Y3Y2	CHTOP_HUMAN	2	CHTOP	Chromatin target of PRMT1 protein	13.8879	0	37.4492	14.2768	49.9822	21.8531	40.3558	38.9237
YGQISEVVVVK	Q14011	CIRBP_HUMAN	1	CIRBP	Cold-inducible RNA-binding protein	30.1327	71.4001	55.9684	19.7981	80.9631	21.8763	31.3835	54.7638
GLVYETSVLDPDEGIR	O75390	CISY_HUMAN	8	CS	Citrate synthase, mitochondrial	36.5241	67.4188	102.578	27.3946	39.5144	0	41.7467	120.786
DYIWNTLNSGR	O75390	CISY_HUMAN	8	CS	Citrate synthase, mitochondrial	18.8945	54.2406	70.6224	0	0	57.6686	49.5827	95.4329
GGEEPLPEGLFWLLVTGHIPTEEQVSWLSK	O75390	CISY_HUMAN	8	CS	Citrate synthase, mitochondrial	0	80.6704	118.632	19.7674	9.06345	29.8161	37.2605	44.8292
DILADLIPK	O75390	CISY_HUMAN	8	CS	Citrate synthase, mitochondrial	18.9877	22.757	46.1838	22.328	23.7314	55.438	32.2258	48.4656
IVPNVLLEQGK	O75390	CISY_HUMAN	8	CS	Citrate synthase, mitochondrial	75.6313	121.718	175.909	90.871	120.185	173.367	112.82	185.746
VVPGYGHAVLR	O75390	CISY_HUMAN	8	CS	Citrate synthase, mitochondrial	0	53.888	86.7677	0	53.1681	56.7901	0	52.9456
HLPNDPMFK	O75390	CISY_HUMAN	8	CS	Citrate synthase, mitochondrial	43.7144	0	0	0	38.7288	58.6762	0	70.9383
SMSTEGLMK	O75390	CISY_HUMAN	8	CS	Citrate synthase, mitochondrial	0	0	0	0	26.5434	41.9596	39.1477	39.8255
APLVcLPVFVSR	Q9H0W9	CK054_HUMAN	1	C11orf54	Ester hydrolase C11orf54	21.1581	9.59054	7.07441	6.47516	0	0	19.4001	0
LEGLGSSEADQDGLASTVR	Q07065	CKAP4_HUMAN	12	CKAP4	Cytoskeleton-associated protein 4	26.1612	14.2095	58.5248	36.9569	56.3052	51.9069	39.1607	69.7747
SVGELPSTVESLQK	Q07065	CKAP4_HUMAN	12	CKAP4	Cytoskeleton-associated protein 4	58.4944	24.9166	82.583	60.1362	0	0	54.8329	83.7675
VASLEESEGNKQDLK	Q07065	CKAP4_HUMAN	12	CKAP4	Cytoskeleton-associated protein 4	68.5875	21.4494	97.724	85.948	106.352	13.7376	67.449	98.7202
VQSLQATFGTFESILR	Q07065	CKAP4_HUMAN	12	CKAP4	Cytoskeleton-associated protein 4	20.3193	0	45.0121	0	0	43.4065	30.639	55.3601
TAVDSLVAYSVK	Q07065	CKAP4_HUMAN	12	CKAP4	Cytoskeleton-associated protein 4	53.0618	0	60.6552	41.9484	53.2981	20.5276	38.8277	62.9529
IETNENNLESAK	Q07065	CKAP4_HUMAN	12	CKAP4	Cytoskeleton-associated protein 4	55.9246	0	0	49.0594	76.2006	15.107	0	74.3565
SINDNIAIFTEVQK	Q07065	CKAP4_HUMAN	12	CKAP4	Cytoskeleton-associated protein 4	34.4202	0	40.173	45.9483	20.9031	20.4243	25.4085	44.6401
DLSDGIHVVK	Q07065	CKAP4_HUMAN	12	CKAP4	Cytoskeleton-associated protein 4	25.2193	0	36.9927	0	0	23.8477	23.2731	35.0837
STLQTMESDIYTEVR	Q07065	CKAP4_HUMAN	12	CKAP4	Cytoskeleton-associated protein 4	32.4229	0	49.0294	13.9486	10.2581	8.23948	27.818	48.1456
HSEAFEALQQK	Q07065	CKAP4_HUMAN	12	CKAP4	Cytoskeleton-associated protein 4	41.8635	0	64.4747	0	28.624	0	42.0797	62.0656
ASVSQVEADLK	Q07065	CKAP4_HUMAN	12	CKAP4	Cytoskeleton-associated protein 4	0	0	57.8096	42.2902	57.2642	0	35.5953	52.0292
SLGETQLVLYGDVEELKR	Q07065	CKAP4_HUMAN	12	CKAP4	Cytoskeleton-associated protein 4	10.1996	0	23.3125	26.1878	27.3724	0	0	8.16487
LQSEPESIR	P09496	CLCA_HUMAN	3	CLTA	Clathrin light chain A	0	0	0	0	42.1639	23.8529	26.2704	39.8546
SVIISIK	P09496	CLCA_HUMAN	3	CLTA	Clathrin light chain A	36.2178	0	24.3169	0	0	30.307	16.5276	19.7528
LEALDANSR	P09496	CLCA_HUMAN	3	CLTA	Clathrin light chain A	0	0	36.4905	0	50.3561	0	31.834	45.8183
VAQLcDFNPK	P09497	CLCB_HUMAN	1	CLTB	Clathrin light chain B	61.9298	32.0419	37.7992	21.9759	9.88104	17.174	15.4704	18.3273
LAELEEFINGPNNAHIQQVGDR	Q00610	CLH1_HUMAN	43	CLTC	Clathrin heavy chain 1	47.4826	88.5009	147.21	17.5588	23.2925	111.953	97.2848	132.684
LASTLVHLGEYQAAVDGAR	Q00610	CLH1_HUMAN	43	CLTC	Clathrin heavy chain 1	77.7085	158.226	173.475	0	67.1469	210.728	176.625	151.273
VIQcFAETGQVQK	Q00610	CLH1_HUMAN	43	CLTC	Clathrin heavy chain 1	72.8883	110.876	124.917	50.5637	29.7618	107.922	111.625	108.975
KFDVNTSAVQVLIEHIGNLDR	Q00610	CLH1_HUMAN	43	CLTC	Clathrin heavy chain 1	12.7472	21.1997	21.7452	0	0	59.4255	15.0191	0
DTELAEELLQWFLQEEK	Q00610	CLH1_HUMAN	43	CLTC	Clathrin heavy chain 1	13.5284	44.1329	67.5485	0	6.46925	23.5764	28.3862	24.0582
HSSLAGcQIINYR	Q00610	CLH1_HUMAN	43	CLTC	Clathrin heavy chain 1	25.8851	49.9066	77.9418	21.8186	0	70.6389	57.6735	69.8183
KFNALFAQGNYSEAAK	Q00610	CLH1_HUMAN	43	CLTC	Clathrin heavy chain 1	35.552	54.6226	88.0764	65.1618	0	71.8532	73.3848	0
ISGETIFVTAPHEATAGIIGVNR	Q00610	CLH1_HUMAN	43	CLTC	Clathrin heavy chain 1	53.2881	51.8018	100.067	0	47.4953	186.105	107.119	142.197
NNLAGAEELFAR	Q00610	CLH1_HUMAN	43	CLTC	Clathrin heavy chain 1	57.4558	97.2129	131.795	43.8971	67.9108	124.225	111.311	108.873
VDKLDASESLR	Q00610	CLH1_HUMAN	43	CLTC	Clathrin heavy chain 1	43.4481	65.7146	46.9294	43.6236	50.6487	0	68.8594	56.131
NLQNLLILTAIK	Q00610	CLH1_HUMAN	43	CLTC	Clathrin heavy chain 1	29.6666	96.2873	117.811	22.1263	17.6848	147.556	84.414	73.9056
TSIDAYDNFDNISLAQR	Q00610	CLH1_HUMAN	43	CLTC	Clathrin heavy chain 1	43.5812	95.6556	141.503	29.1416	0	98.0263	99.4397	113.033
RDPHLAcVAYER	Q00610	CLH1_HUMAN	43	CLTC	Clathrin heavy chain 1	37.8023	92.2913	82.9482	0	0	0	0	67.5202
LPVVIGGLLDVDcSEDVIK	Q00610	CLH1_HUMAN	43	CLTC	Clathrin heavy chain 1	0	70.1367	108.741	14.4614	0	0	64.4908	0
SVNESLNNLFITEEDYQALR	Q00610	CLH1_HUMAN	43	CLTC	Clathrin heavy chain 1	22.3831	70.3424	76.557	21.4426	0	71.8015	56.7527	61.0183
cNEPAVWSQLAK	Q00610	CLH1_HUMAN	43	CLTC	Clathrin heavy chain 1	0	61.028	72.4028	0	0	53.5088	54.6958	60.6256
GQFSTDELVAEVEK	Q00610	CLH1_HUMAN	43	CLTC	Clathrin heavy chain 1	19.1874	20.1997	36.5514	9.63411	0	43.4323	0	30.6328
HDVVFLITK	Q00610	CLH1_HUMAN	43	CLTC	Clathrin heavy chain 1	53.6876	48.0849	40.5408	23.5041	0	81.8522	0	55.9129
LLYNNVSNFGR	Q00610	CLH1_HUMAN	43	CLTC	Clathrin heavy chain 1	68.1614	107.967	146.814	0	0	117.947	120.362	126.56
LHIIEVGTPPTGNQPFPK	Q00610	CLH1_HUMAN	43	CLTC	Clathrin heavy chain 1	69.0668	125.376	171.496	50.085	58.4995	182.255	133.507	133.426
TLQIFNIEMK	Q00610	CLH1_HUMAN	43	CLTC	Clathrin heavy chain 1	21.9171	34.2456	45.8947	0	16.1601	43.0447	34.4787	46.1674
LLLPWLEAR	Q00610	CLH1_HUMAN	43	CLTC	Clathrin heavy chain 1	35.2857	110.773	143.725	44.4783	24.2353	76.0905	100.929	111.462
VGYTPDWIFLLR	Q00610	CLH1_HUMAN	43	CLTC	Clathrin heavy chain 1	16.2448	31.8215	90.3741	0	10.0956	109.472	61.1213	52.5965
VMEYINR	Q00610	CLH1_HUMAN	43	CLTC	Clathrin heavy chain 1	21.6375	43.178	0	52.0109	0	62.8877	39.7485	0
AMLSANIR	Q00610	CLH1_HUMAN	43	CLTC	Clathrin heavy chain 1	19.2407	33.5404	38.6057	0	0	56.1442	32.1475	0
LTDQLPLIIVcDR	Q00610	CLH1_HUMAN	43	CLTC	Clathrin heavy chain 1	17.7228	25.372	38.1492	12.2358	0	15.5566	23.4298	24.8728
NLILVVR	Q00610	CLH1_HUMAN	43	CLTC	Clathrin heavy chain 1	25.3125	24.2849	34.4667	0	0	40.5644	38.4359	0
KDPELWGSVLLESNPYR	Q00610	CLH1_HUMAN	43	CLTC	Clathrin heavy chain 1	20.5057	22.6247	23.4343	52.6491	0	63.6111	30.8741	45.8328
QLPLVKPYLR	Q00610	CLH1_HUMAN	43	CLTC	Clathrin heavy chain 1	18.7614	34.2015	54.6445	0	0	71.7757	42.5107	55.331
GQFSTDELVAEVEKR	Q00610	CLH1_HUMAN	43	CLTC	Clathrin heavy chain 1	27.2166	37.3896	65.5551	0	0	0	45.7039	49.7892
IVLDNSVFSEHR	Q00610	CLH1_HUMAN	43	CLTC	Clathrin heavy chain 1	0	69.6959	122.984	25.3023	0	71.2331	73.8745	95.2293
HELIEFR	Q00610	CLH1_HUMAN	43	CLTC	Clathrin heavy chain 1	30.1061	42.223	51.2359	28.3587	29.9731	124.406	49.3672	39.7674
EHLELFWSR	Q00610	CLH1_HUMAN	43	CLTC	Clathrin heavy chain 1	0	24.6962	26.7668	0	5.47285	23.269	0	28.771
EVcFAcVDGK	Q00610	CLH1_HUMAN	43	CLTC	Clathrin heavy chain 1	37.4029	57.4874	79.4787	0	0	0	40.0227	51.5201
IAAYLFK	Q00610	CLH1_HUMAN	43	CLTC	Clathrin heavy chain 1	0	32.4239	63.4247	0	0	46.2486	35.2231	40.5528
ESYVETELIFALAK	Q00610	CLH1_HUMAN	43	CLTC	Clathrin heavy chain 1	10.7544	0	36.8709	0	12.5191	66.4791	23.1556	21.9404
IYIDSNNNPER	Q00610	CLH1_HUMAN	43	CLTC	Clathrin heavy chain 1	67.6953	0	174.235	59.4183	86.5546	45.6543	0	121.542
LEKHELIEFR	Q00610	CLH1_HUMAN	43	CLTC	Clathrin heavy chain 1	0	0	0	0	21.7159	61.1566	0	43.2146
IHEGcEEPATHNALAK	Q00610	CLH1_HUMAN	43	CLTC	Clathrin heavy chain 1	0	0	164.953	0	27.5512	49.4265	105.689	116.786
NNRPSEGPLQTR	Q00610	CLH1_HUMAN	43	CLTC	Clathrin heavy chain 1	0	0	3.76622	66.0849	11.0546	2.4907	6.63846	3.49237
YESLELcRPVLQQGR	Q00610	CLH1_HUMAN	43	CLTC	Clathrin heavy chain 1	27.0835	0	69.2985	0	26.6247	88.6474	0	54.6619
AFMTADLPNELIELLEK	Q00610	CLH1_HUMAN	43	CLTC	Clathrin heavy chain 1	11.1583	0	97.8001	0	8.7985	56.5318	59.4366	31.2146
EAIDSYIK	Q00610	CLH1_HUMAN	43	CLTC	Clathrin heavy chain 1	24.8065	0	44.2969	13.0392	0	22.5068	40.963	37.0183
LAALNPESNTAGLDIFAK	O00299	CLIC1_HUMAN	7	CLIC1	Chloride intracellular channel protein 1	268.038	231.83	404.774	194.118	138.536	271.807	406.496	146.328
FLDGNELTLADcNLLPK	O00299	CLIC1_HUMAN	7	CLIC1	Chloride intracellular channel protein 1	49.3734	73.2219	79.2809	0	15.8204	46.7911	79.2814	31.1419
NSNPALNDNLEK	O00299	CLIC1_HUMAN	7	CLIC1	Chloride intracellular channel protein 1	280.954	220.665	317.58	221.024	209.031	352.161	370.842	114.473
EEFASTcPDDEEIELAYEQVAK	O00299	CLIC1_HUMAN	7	CLIC1	Chloride intracellular channel protein 1	67.8418	65.6999	137.517	0	21.8134	76.4522	102.888	48.8292
LHIVQVVcK	O00299	CLIC1_HUMAN	7	CLIC1	Chloride intracellular channel protein 1	114.912	0	136.893	64.0678	0	164.867	152.176	0
IGNcPFSQR	O00299	CLIC1_HUMAN	7	CLIC1	Chloride intracellular channel protein 1	31.9436	0	28.0907	15.8631	0	32.6582	57.0074	17.4691
YLSNAYAR	O00299	CLIC1_HUMAN	7	CLIC1	Chloride intracellular channel protein 1	0	0	0	189.161	174.572	0	49.759	38.2983
YLTNAYSR	Q9Y696	CLIC4_HUMAN	1	CLIC4	Chloride intracellular channel protein 4	0	0	16.2062	0	0	20.5612	77.3224	68.7565
GPAPQDQAGPGGAPR	O96005	CLPT1_HUMAN	1	CLPTM1	Cleft lip and palate transmembrane protein 1	0	0	0	0	8.44903	14.7659	6.55095	7.42402
VTTVASHTSDSDVPSGVTEVVVK	P10909	CLUS_HUMAN	4	CLU	Clusterin	77.6686	81.4197	76.2679	49.0594	81.8571	64.4896	99.714	0
ASSIIDELFQDR	P10909	CLUS_HUMAN	4	CLU	Clusterin	42.0899	33.7167	31.5754	0	21.4233	27.4908	46.4679	0
IDSLLENDR	P10909	CLUS_HUMAN	4	CLU	Clusterin	56.7235	42.7813	25.9451	29.8732	48.8444	47.3079	34.988	0
EILSVDcSTNNPSQAK	P10909	CLUS_HUMAN	4	CLU	Clusterin	34.074	23.9024	27.4668	17.6716	20.1229	0	24.0567	0
DLGFFGIYK	Q9UJS0	CMC2_HUMAN	3	SLC25A13	Calcium-binding mitochondrial carrier protein Aralar2	0	0.908417	0	6.34183	0	11.5001	6.19637	13.2015
LTVNDFVR	Q9UJS0	CMC2_HUMAN	3	SLC25A13	Calcium-binding mitochondrial carrier protein Aralar2	0	0	0	0	21.3908	32.0898	0	22.9819
GLLPQLLGVAPEK	Q9UJS0	CMC2_HUMAN	3	SLC25A13	Calcium-binding mitochondrial carrier protein Aralar2	3.93957	0	9.65218	8.65975	0	0	0	15.9419
NAEPLINLDVNNPDFK	Q9Y224	CN166_HUMAN	2	C14orf166	UPF0568 protein C14orf166	45.0592	24.0057	32.7928	0	21.6996	31.5214	32.1671	43.4619
QEAIDWLLGLAVR	Q9Y224	CN166_HUMAN	2	C14orf166	UPF0568 protein C14orf166	16.7374	0	6.37595	0	6.81059	14.8719	0	13.1229
VELSEQQLQLWPSDVDK	P09543	CN37_HUMAN	1	CNP	2,3-cyclic-nucleotide 3-phosphodiesterase	0	0	0	0	0	32.4515	14.2127	25.6873
cGETGHVAINcSK	P62633	CNBP_HUMAN	3	CNBP	Cellular nucleic acid-binding protein	4.06651	6.2027	10.0189	0	32.3137	0	0	9.8182
GFQFVSSSLPDIcYR	P62633	CNBP_HUMAN	3	CNBP	Cellular nucleic acid-binding protein	12.2328	13.1889	20.6648	14.2392	13.5594	0	20.9027	43.3019
EQccYNcGKPGHLAR	P62633	CNBP_HUMAN	3	CNBP	Cellular nucleic acid-binding protein	0	3.44807	5.41525	28.475	61.1653	0	0	0
QKLPDGSEIPLPPILLGR	Q96KP4	CNDP2_HUMAN	10	CNDP2	Cytosolic non-specific dipeptidase	186.948	127.08	63.3334	0	52.9731	39.9701	65.5487	0
WVAIQSVSAWPEK	Q96KP4	CNDP2_HUMAN	10	CNDP2	Cytosolic non-specific dipeptidase	144.472	49.4071	27.0255	0	25.8607	0	30.4823	53.1347
MMEVAAADVK	Q96KP4	CNDP2_HUMAN	10	CNDP2	Cytosolic non-specific dipeptidase	105.618	38.844	0	0	34.1667	0	16.2461	29.4837
TVFGVEPDLTR	Q96KP4	CNDP2_HUMAN	10	CNDP2	Cytosolic non-specific dipeptidase	178.559	78.6283	54.888	16.1947	83.6613	70.6905	67.6253	54.9577
TGQEIPVNVR	Q96KP4	CNDP2_HUMAN	10	CNDP2	Cytosolic non-specific dipeptidase	257.12	121.894	73.0723	16.9708	83.3362	97.8712	69.8194	132.96
QLGGSVELVDIGK	Q96KP4	CNDP2_HUMAN	10	CNDP2	Cytosolic non-specific dipeptidase	93.6869	52.0516	40.2491	14.8067	60.9052	0	50.8365	66.022
EGGSIPVTLTFQEATGK	Q96KP4	CNDP2_HUMAN	10	CNDP2	Cytosolic non-specific dipeptidase	156.589	70.7243	46.9294	0	0	0	52.1882	121.848
LYDDIDFDIEEFAK	Q96KP4	CNDP2_HUMAN	10	CNDP2	Cytosolic non-specific dipeptidase	32.2498	24.8431	26.6451	0	0	0	19.5529	41.251
LVPNMTPEVVGEQVTSYLTK	Q96KP4	CNDP2_HUMAN	10	CNDP2	Cytosolic non-specific dipeptidase	61.81	72.2522	39.6861	0	23.4713	41.3653	36.3202	53.3238
GNILIPGINEAVAAVTEEEHK	Q96KP4	CNDP2_HUMAN	10	CNDP2	Cytosolic non-specific dipeptidase	94.2196	100.871	69.755	0	36.1985	74.3077	0	121.848
NIIGLQMGTNK	P51911	CNN1_HUMAN	1	CNN1	Calponin-1	36.6972	0	0	0	25.4706	132.932	15.0413	0
cASQVGMTAPGTR	Q99439	CNN2_HUMAN	4	CNN2	Calponin-2	28.2818	22.61	10.2609	0	15.7245	0	18.4833	0
DGTILcTLMNK	Q99439	CNN2_HUMAN	4	CNN2	Calponin-2	39.054	14.8677	32.3819	17.2819	10.8238	50.46	55.0288	0
GPSYGLSAEVK	Q99439	CNN2_HUMAN	4	CNN2	Calponin-2	0	132.458	0	55.0765	128.718	194.27	141.97	0
TWIEGLTGLSIGPDFQK	Q99439	CNN2_HUMAN	4	CNN2	Calponin-2	34.1007	0	53.7467	26.1023	27.5512	118.153	94.3854	0
INPDGSQSVVEVPYAR	Q9Y2B0	CNPY2_HUMAN	3	CNPY2	Protein canopy homolog 2	39.773	39.8283	45.7729	99.2128	31.0296	38.885	25.9374	51.971
FAcESIVEEYEDELIEFFSR	Q9Y2B0	CNPY2_HUMAN	3	CNPY2	Protein canopy homolog 2	4.21964	8.43286	6.92833	0	0	0	0	7.40511
IDSDISGTLK	Q9Y2B0	CNPY2_HUMAN	3	CNPY2	Protein canopy homolog 2	0	20.23	31.4232	0	18.7933	68.236	16.2128	0
DGEAGAQGPPGPAGPAGER	P02452	CO1A1_HUMAN	4	COL1A1	Collagen alpha-1(I) chain	137.281	63.0554	0	0	370.6	327.099	555.577	0
STGGISVPGPMGPSGPR	P02452	CO1A1_HUMAN	4	COL1A1	Collagen alpha-1(I) chain	215.842	64.98	0	0	394.657	444.658	397.093	0
GQAGVmGFPGPK	P02452	CO1A1_HUMAN	4	COL1A1	Collagen alpha-1(I) chain	434.747	100.768	0	0	607.264	457.318	359.545	0
GFSGLDGAK	P02452	CO1A1_HUMAN	4	COL1A1	Collagen alpha-1(I) chain	0	0	0	43.6577	629.37	20.5741	56.3609	0
HGNRGETGPSGPVGPAGAVGPR	P08123	CO1A2_HUMAN	6	COL1A2	Collagen alpha-2(I) chain	195.603	153.378	0	0	510.55	206.362	503.859	0
GETGPSGPVGPAGAVGPR	P08123	CO1A2_HUMAN	6	COL1A2	Collagen alpha-2(I) chain	1054.44	397.255	24.5451	104.785	1460.78	1497.52	1369.74	26.7782
GHAGLAGAR	P08123	CO1A2_HUMAN	6	COL1A2	Collagen alpha-2(I) chain	5.52322	1.97452	0	0	6.43511	3.22706	5.55577	0
GEAGAAGPAGPAGPR	P08123	CO1A2_HUMAN	6	COL1A2	Collagen alpha-2(I) chain	4.22763	0	0	43.9312	661.879	6.37145	18.1875	0
GVVGPQGAR	P08123	CO1A2_HUMAN	6	COL1A2	Collagen alpha-2(I) chain	3.06786	0	0	0	9.51044	3.53969	4.03166	0
GASGPAGVR	P08123	CO1A2_HUMAN	6	COL1A2	Collagen alpha-2(I) chain	1.14499	0	0	0	4.16112	1.03039	1.2236	0
VPVAVQGEDTVQSLTQGDGVAK	P01024	CO3_HUMAN	35	C3	Complement C3	60.6382	133.368	85.7634	61.914	80.638	48.6256	112.741	67.4765
TELRPGETLNVNFLLR	P01024	CO3_HUMAN	35	C3	Complement C3	48.2416	29.275	35.8362	0	98.9242	62.4485	54.0493	41.1492
VFLDccNYITELR	P01024	CO3_HUMAN	35	C3	Complement C3	35.9781	73.4129	41.01	31.0698	16.742	17.8406	46.7813	32.9601
VHQYFNVELIQPGAVK	P01024	CO3_HUMAN	35	C3	Complement C3	54.4466	98.3294	55.1771	54.6662	0	61.0016	21.2162	43.5783
AGDFLEANYMNLQR	P01024	CO3_HUMAN	35	C3	Complement C3	29.1607	54.8429	29.8254	15.9896	36.5886	36.8438	0	18.1673
AYYENSPQQVFSTEFEVK	P01024	CO3_HUMAN	35	C3	Complement C3	41.6771	91.2335	56.4249	45.3329	37.7346	58.0561	46.938	33.7674
TVMVNIENPEGIPVK	P01024	CO3_HUMAN	35	C3	Complement C3	44.5532	68.7851	39.2144	30.3792	30.4212	20.0677	57.1249	27.9564
VYAYYNLEEScTR	P01024	CO3_HUMAN	35	C3	Complement C3	30.1327	26.9161	38.4992	24.0442	32.0374	25.3669	38.573	22.3855
IPIEDGSGEVVLSR	P01024	CO3_HUMAN	35	C3	Complement C3	275.894	93.2903	51.3576	45.6406	0	74.101	74.619	0
TGLQEVEVK	P01024	CO3_HUMAN	35	C3	Complement C3	104.699	99.4607	0	166.756	112.887	52.1136	0	33.3237
VELLHNPAFcSLATTK	P01024	CO3_HUMAN	35	C3	Complement C3	28.7878	61.5863	20.2691	0	20.9682	0	31.501	0
VLLDGVQNPR	P01024	CO3_HUMAN	35	C3	Complement C3	36.6572	57.1201	18.6409	89.6403	65.2126	28.9376	48.4661	0
QKPDGVFQEDAPVIHQEMIGGLR	P01024	CO3_HUMAN	35	C3	Complement C3	15.7521	83.0063	31.9711	0	0	0	59.9655	20
EYVLPSFEVIVEPTEK	P01024	CO3_HUMAN	35	C3	Complement C3	40.6119	112.565	53.7619	39.0766	49.3158	47.6179	64.099	0
SNLDEDIIAEENIVSR	P01024	CO3_HUMAN	35	C3	Complement C3	27.2299	62.8938	46.9903	18.6665	44.5208	31.4439	41.7271	25.6437
AcEPGVDYVYK	P01024	CO3_HUMAN	35	C3	Complement C3	37.576	81.7869	48.1468	32.3313	73.7462	49.7107	50.523	30.5019
EPGQDLVVLPLSITTDFIPSFR	P01024	CO3_HUMAN	35	C3	Complement C3	15.832	28.898	37.2057	24.4818	22.1547	12.1047	36.281	16.0291
DScVGSLVVK	P01024	CO3_HUMAN	35	C3	Complement C3	45.4054	64.789	45.3316	47.8628	0	38.3682	54.7937	0
IHWESASLLR	P01024	CO3_HUMAN	35	C3	Complement C3	0	26.0331	10.7935	28.2767	0	0	0	0
DIcEEQVNSLPGSITK	P01024	CO3_HUMAN	35	C3	Complement C3	32.596	70.2248	45.3316	21.7913	57.8169	49.349	57.5363	36.5674
TIYTPGSTVLYR	P01024	CO3_HUMAN	35	C3	Complement C3	51.9433	86.7967	47.1272	47.8286	111.213	84.3842	73.7374	38.2546
LSINTHPSQKPLSITVR	P01024	CO3_HUMAN	35	C3	Complement C3	0	82.404	0	32.9775	47.5278	0	52.58	35.6074
YYTYLIMNK	P01024	CO3_HUMAN	35	C3	Complement C3	22.6494	37.4043	0	27.6545	45.8374	28.9635	25.7415	0
FISLGEAcK	P01024	CO3_HUMAN	35	C3	Complement C3	56.0311	86.6939	57.6422	0	0	66.7116	0	0
SGIPIVTSPYQIHFTK	P01024	CO3_HUMAN	35	C3	Complement C3	71.437	136.762	0	87.7257	52.1603	0	95.8155	0
FYYIYNEK	P01024	CO3_HUMAN	35	C3	Complement C3	29.6445	62.2621	37.1449	0	0	36.8955	49.5239	0
DFDFVPPVVR	P01024	CO3_HUMAN	35	C3	Complement C3	33.8077	74.9114	46.199	34.8373	52.4692	61.1824	74.5406	32.6837
QGALELIK	P01024	CO3_HUMAN	35	C3	Complement C3	28.4949	45.9987	0	34.051	77.9886	0	43.6861	0
NTLIIYLDK	P01024	CO3_HUMAN	35	C3	Complement C3	27.6693	44.8234	23.3278	30.7929	21.8622	32.6582	27.9356	19.5637
SSLSVPYVIVPLK	P01024	CO3_HUMAN	35	C3	Complement C3	59.826	100.812	0	75.9993	82.1659	40.4094	86.3339	0
TFISPIK	P01024	CO3_HUMAN	35	C3	Complement C3	34.3004	60.7048	0	0	70.8691	58.125	46.8009	0
QPSSAFAAFVK	P01024	CO3_HUMAN	35	C3	Complement C3	0	139.73	32.808	39.692	68.4147	0	27.485	0
VTIKPAPETEK	P01024	CO3_HUMAN	35	C3	Complement C3	0	0.98638	2.39517	88.4779	86.6359	0	0	0
VQLSNDFDEYIMAIEQTIK	P01024	CO3_HUMAN	35	C3	Complement C3	4.97107	0	17.0431	0	15.4612	19.4993	0	9.22475
QELSEAEQATR	P01024	CO3_HUMAN	35	C3	Complement C3	11.5498	0	9.58523	22.8955	52.7943	21.2898	25.8198	0
VLSLAQEQVGGSPEK	P0C0L4	CO4A_HUMAN	5	C4A	Complement C4-A	19.6535	49.0398	0	38.8715	129.661	62.6552	44.5285	0
LHLETDSLALVALGALDTALYAAGSK	P0C0L4	CO4A_HUMAN	5	C4A	Complement C4-A	0	26.371	8.39221	7.96916	10.3508	0	0	0
LNMGITDLQGLR	P0C0L4	CO4A_HUMAN	5	C4A	Complement C4-A	6.79217	15.0146	11.657	26.1895	23.9915	0	0	0
EMSGSPASGIPVK	P0C0L4	CO4A_HUMAN	5	C4A	Complement C4-A	0	31.6893	31.6058	48.2503	77.6797	0	15.249	0
GSFEFPVGDAVSK	P0C0L4	CO4A_HUMAN	5	C4A	Complement C4-A	0	19.7599	0	11.5931	38.1328	15.7684	10.5493	0
AHGQDLGTAGScLR	P02462	CO4A1_HUMAN	2	COL4A1	Collagen alpha-1(IV) chain	57.9085	193.632	40.1426	0	67.4069	154.791	314.814	0
HSQTIDDPQcPSGTK	P02462	CO4A1_HUMAN	2	COL4A1	Collagen alpha-1(IV) chain	0	4.31339	7.42441	34.0954	129.678	3.21415	19.6098	5.30619
AHNQDLGLAGScLAR	P08572	CO4A2_HUMAN	5	COL4A2	Collagen alpha-2(IV) chain	0	303.377	19.4322	0	34.1342	83.0924	205.501	0
GEQGFmGNTGPTGAVGDR	P08572	CO4A2_HUMAN	5	COL4A2	Collagen alpha-2(IV) chain	0	66.5961	0	0	12.9694	22.6644	67.7624	0
IAVQPGTVGPQGR	P08572	CO4A2_HUMAN	5	COL4A2	Collagen alpha-2(IV) chain	72.5954	393.141	50.2772	41.88	138.422	197.939	411.394	0
GLDGYQGPDGPR	P08572	CO4A2_HUMAN	5	COL4A2	Collagen alpha-2(IV) chain	71.2905	485.11	31.5602	26.9092	125.728	62.6552	323.238	0
SVSIGYLLVK	P08572	CO4A2_HUMAN	5	COL4A2	Collagen alpha-2(IV) chain	29.5734	176.003	22.6886	0	31.566	39.7117	168.906	0
SGLGSQVGLmPGSVGPVGPR	P05997	CO5A2_HUMAN	1	COL5A2	Collagen alpha-2(V) chain	19.0676	17.9676	0	0	26.8522	44.9567	58.9272	0
LLLFSDGNSQGATPAAIEK	P12109	CO6A1_HUMAN	18	COL6A1	Collagen alpha-1(VI) chain	126.975	395.786	89.7807	32.157	356.784	377.481	796.145	41.6437
TAEYDVAYGESHLFR	P12109	CO6A1_HUMAN	18	COL6A1	Collagen alpha-1(VI) chain	171.901	646.568	23.4951	27.9622	911.709	268.19	997.336	51.6074
NNVEQVccSFEcQPAR	P12109	CO6A1_HUMAN	18	COL6A1	Collagen alpha-1(VI) chain	66.9319	221.546	0	0	134.765	57.0743	153.078	0
DAEEAISQTIDTIVDMIK	P12109	CO6A1_HUMAN	18	COL6A1	Collagen alpha-1(VI) chain	14.3673	109.216	33.3862	0	54.2409	165.203	161.07	2.76073
DTTPLNVLcSPGIQVVSVGIK	P12109	CO6A1_HUMAN	18	COL6A1	Collagen alpha-1(VI) chain	49.0139	254.161	32.0319	0	149.427	141.898	357.912	0
ENYAELLEDAFLK	P12109	CO6A1_HUMAN	18	COL6A1	Collagen alpha-1(VI) chain	26.0582	99.8867	19.5539	0	106.336	98.4655	212.945	6.74038
VFSVAITPDHLEPR	P12109	CO6A1_HUMAN	18	COL6A1	Collagen alpha-1(VI) chain	179.225	634.962	111.785	24.7109	897.73	574.102	1187.95	49.6001
GLEQLLVGGSHLK	P12109	CO6A1_HUMAN	18	COL6A1	Collagen alpha-1(VI) chain	114.126	84.2257	0	0	76.3631	181.506	469.772	0
IALVITDGR	P12109	CO6A1_HUMAN	18	COL6A1	Collagen alpha-1(VI) chain	126.709	294.268	66.742	34.9399	613.278	279.817	670.18	0
LSIIATDHTYR	P12109	CO6A1_HUMAN	18	COL6A1	Collagen alpha-1(VI) chain	120.251	359.939	65.8899	0	733.886	555.758	657.446	21.3964
KGLEQLLVGGSHLK	P12109	CO6A1_HUMAN	18	COL6A1	Collagen alpha-1(VI) chain	0	91.4833	0	0	95.1044	121.745	168.044	0
VAVVQYSGTGQQRPER	P12109	CO6A1_HUMAN	18	COL6A1	Collagen alpha-1(VI) chain	298.664	993.872	145.643	100.17	1184.13	215.43	1494.93	80.102
VPSYQALLR	P12109	CO6A1_HUMAN	18	COL6A1	Collagen alpha-1(VI) chain	125.537	317.481	0	0	552.974	320.123	600.243	0
YLIVVTDGHPLEGYKEPcGGLEDAVNEAK	P12109	CO6A1_HUMAN	18	COL6A1	Collagen alpha-1(VI) chain	0	20.4063	0	0	131.709	197.603	102.855	0
DVFDFIPGSDQLNVIScQGLAPSQGRPGLSLVK	P12109	CO6A1_HUMAN	18	COL6A1	Collagen alpha-1(VI) chain	0	23.4181	0	0	53.4119	53.1471	211.77	0
DQLLPPSPNNR	P12109	CO6A1_HUMAN	18	COL6A1	Collagen alpha-1(VI) chain	0	27.326	0	0	31.1272	22.406	13.4506	0
DAEEAISQTIDTIVDmIK	P12109	CO6A1_HUMAN	18	COL6A1	Collagen alpha-1(VI) chain	0	4.96128	0	0	8.2361	29.041	47.6433	0
FEPGQSYAGVVQYSHSQMQEHVSLR	P12109	CO6A1_HUMAN	18	COL6A1	Collagen alpha-1(VI) chain	58.774	79.0837	0	0	91.9023	135.594	71.1907	0
NLEWIAGGTWTPSALK	P12110	CO6A2_HUMAN	13	COL6A2	Collagen alpha-2(VI) chain	61.8898	283.984	0	0	183.187	457.318	513.262	0
HESENLYSIAcDKPQQVR	P12110	CO6A2_HUMAN	13	COL6A2	Collagen alpha-2(VI) chain	87.2956	367.432	0	0	349.144	521.136	604.944	0
YGGLHFSDQVEVFSPPGSDR	P12110	CO6A2_HUMAN	13	COL6A2	Collagen alpha-2(VI) chain	0	0	0	0	296.805	364.046	486.032	0
DYDSLAQPGFFDR	P12110	CO6A2_HUMAN	13	COL6A2	Collagen alpha-2(VI) chain	79.1998	250.929	0	0	218.784	160.966	499.745	0
NDYATMLPDSTEIDQDTINR	P12110	CO6A2_HUMAN	13	COL6A2	Collagen alpha-2(VI) chain	33.5547	139.539	17.6822	0	133.481	172.386	267.21	0
DVTVTAIGIGDMFHEK	P12110	CO6A2_HUMAN	13	COL6A2	Collagen alpha-2(VI) chain	32.4984	87.9573	20.3148	0	84.1165	176.83	161.972	0
VFAVVITDGR	P12110	CO6A2_HUMAN	13	COL6A2	Collagen alpha-2(VI) chain	127.934	364.199	69.6181	27.3878	526.317	566.868	731.693	31.7819
NFVINVVNR	P12110	CO6A2_HUMAN	13	COL6A2	Collagen alpha-2(VI) chain	109.466	286.776	68.3855	0	590.684	543.614	616.503	26.7637
DIASTPHELYR	P12110	CO6A2_HUMAN	13	COL6A2	Collagen alpha-2(VI) chain	0	427.079	56.7749	21.4904	467.151	776.666	840.81	19.4328
LFAVAPNQNLK	P12110	CO6A2_HUMAN	13	COL6A2	Collagen alpha-2(VI) chain	210.25	642.014	116.258	35.2134	1045.16	1299.09	873.134	771.638
NLQGISSFR	P12110	CO6A2_HUMAN	13	COL6A2	Collagen alpha-2(VI) chain	110.784	359.792	66.9399	0	697.476	347.768	715.825	0
NDYATmLPDSTEIDQDTINR	P12110	CO6A2_HUMAN	13	COL6A2	Collagen alpha-2(VI) chain	0	0	0	0	36.8162	43.8715	39.1412	0
DDDLNLR	P12110	CO6A2_HUMAN	13	COL6A2	Collagen alpha-2(VI) chain	0	0	0	0	300.381	244.626	173.177	0
NADPAELEQIVLSPAFILAAESLPK	P12111	CO6A3_HUMAN	87	COL6A3	Collagen alpha-3(VI) chain	31.7305	130.504	36.1557	18.1469	157.798	282.917	331.857	9.61893
VGNVQELSELSEQVLETLHDAMHETLcPGVTDAAK	P12111	CO6A3_HUMAN	87	COL6A3	Collagen alpha-3(VI) chain	0	178.5	19.2039	0	14.8923	41.1845	146.672	0
VEFLLNAHSSKDEVQNAVQR	P12111	CO6A3_HUMAN	87	COL6A3	Collagen alpha-3(VI) chain	57.7621	237.854	43.8251	266.756	243.978	326.324	365.161	0
DVVFLIDGSQSAGPEFQYVR	P12111	CO6A3_HUMAN	87	COL6A3	Collagen alpha-3(VI) chain	45.5386	244.318	83.2069	9.56231	211.632	61.8801	371.626	0
TRPEFYLNSYMNK	P12111	CO6A3_HUMAN	87	COL6A3	Collagen alpha-3(VI) chain	29.5601	127.712	17.2257	0	160.805	51.5452	233.515	0
SVEDAQDVSLALTQR	P12111	CO6A3_HUMAN	87	COL6A3	Collagen alpha-3(VI) chain	77.7351	175.562	36.4297	0	406.847	189.774	363.398	0
VGVVQFSNDVFPEFYLK	P12111	CO6A3_HUMAN	87	COL6A3	Collagen alpha-3(VI) chain	61.5037	345.394	64.216	0	118.202	125.233	568.115	32.8437
YPPPAVESDAADIVFLIDSSEGVRPDGFAHIR	P12111	CO6A3_HUMAN	87	COL6A3	Collagen alpha-3(VI) chain	0	296.325	0	0	166.282	165.074	202.562	0
LNLLDLDYELAEQLDNIAEK	P12111	CO6A3_HUMAN	87	COL6A3	Collagen alpha-3(VI) chain	22.9557	42.3993	32.4276	0	40.571	107.431	217.843	0
ALNLGYALDYAQR	P12111	CO6A3_HUMAN	87	COL6A3	Collagen alpha-3(VI) chain	110.052	291.477	92.7176	389.717	340.367	474.629	706.03	27.9419
MKPLDGSALYTGSALDFVR	P12111	CO6A3_HUMAN	87	COL6A3	Collagen alpha-3(VI) chain	50.3454	124.642	48.2077	0	140.097	216.903	319.907	19.7964
FDEHQSKPEILNLVK	P12111	CO6A3_HUMAN	87	COL6A3	Collagen alpha-3(VI) chain	92.3954	233.887	52.2402	18.8921	492.345	532.504	492.301	25.7455
LLTPITTLTSEQIQK	P12111	CO6A3_HUMAN	87	COL6A3	Collagen alpha-3(VI) chain	218.505	565.031	128.036	59.7602	504.699	449.309	1248.87	71.0547
SLDEISQPAQELK	P12111	CO6A3_HUMAN	87	COL6A3	Collagen alpha-3(VI) chain	86.1238	215.376	49.2576	0	486.494	374.381	474.866	0
LSDAGITPLFLTR	P12111	CO6A3_HUMAN	87	COL6A3	Collagen alpha-3(VI) chain	125.564	390.35	86.1286	0	442.607	489.615	906.633	49.0619
IEEGVPQFLVLISSGK	P12111	CO6A3_HUMAN	87	COL6A3	Collagen alpha-3(VI) chain	74.899	329.528	62.1161	19.152	371.575	423.73	623.555	0
ISLSPEYVFSVSTFR	P12111	CO6A3_HUMAN	87	COL6A3	Collagen alpha-3(VI) chain	62.489	357.441	64.2008	15.8221	150.694	63.6628	493.476	20.8
GDSIDQcALIQSIK	P12111	CO6A3_HUMAN	87	COL6A3	Collagen alpha-3(VI) chain	0	181.439	33.9493	0	201.229	343.376	360.655	0
ITEGVPQLLIVLTADR	P12111	CO6A3_HUMAN	87	COL6A3	Collagen alpha-3(VI) chain	61.5836	299.41	84.8808	0	200.092	341.309	491.517	27.2146
QINVGNALEYVSR	P12111	CO6A3_HUMAN	87	COL6A3	Collagen alpha-3(VI) chain	135.55	262.682	71.368	45.0594	500.473	535.346	572.425	34.7201
VVIHFTDGADGDLADLHR	P12111	CO6A3_HUMAN	87	COL6A3	Collagen alpha-3(VI) chain	106.137	319.097	54.5836	0	267.872	240.828	527.759	24.7128
AcNLDVILGFDGSR	P12111	CO6A3_HUMAN	87	COL6A3	Collagen alpha-3(VI) chain	50.3854	133.897	42.6078	0	132.099	0	292.089	0
LVDYLDVGFDTTR	P12111	CO6A3_HUMAN	87	COL6A3	Collagen alpha-3(VI) chain	85.2317	101.429	71.084	24.2391	324.925	231.708	199.023	22.1091
IAVAQYSDDVK	P12111	CO6A3_HUMAN	87	COL6A3	Collagen alpha-3(VI) chain	102.395	309.548	61.2943	0	140.08	0	485.64	33.3237
SQHPYVLTEDTLK	P12111	CO6A3_HUMAN	87	COL6A3	Collagen alpha-3(VI) chain	102.036	142.903	44.3273	46.7005	599.299	445.691	553.422	0
VAVIQFSDDPK	P12111	CO6A3_HUMAN	87	COL6A3	Collagen alpha-3(VI) chain	0	308.519	75.8114	28.475	276.162	96.7861	577.126	0
SDDEVDDPAVELK	P12111	CO6A3_HUMAN	87	COL6A3	Collagen alpha-3(VI) chain	42.3828	120.322	0	0	539.483	350.611	431.767	0
VGLVQFSDTPVTEFSLNTYQTK	P12111	CO6A3_HUMAN	87	COL6A3	Collagen alpha-3(VI) chain	0	63.8488	0	0	48.5356	28.7309	242.918	0
TELQTITNDPR	P12111	CO6A3_HUMAN	87	COL6A3	Collagen alpha-3(VI) chain	116.376	300.733	0	0	638.147	675.126	676.253	0
VVESLDVGQDR	P12111	CO6A3_HUMAN	87	COL6A3	Collagen alpha-3(VI) chain	182.953	473.797	93.9806	54.2901	743.313	453.701	732.281	0
SSGIVSLGVGDR	P12111	CO6A3_HUMAN	87	COL6A3	Collagen alpha-3(VI) chain	96.603	280.459	78.4287	32.2322	809.956	598.906	659.993	29.7746
QLGTVQQVISER	P12111	CO6A3_HUMAN	87	COL6A3	Collagen alpha-3(VI) chain	163.513	403.132	100.843	47.7603	836.126	315.989	812.208	32.2764
QQSLETAMSFVAR	P12111	CO6A3_HUMAN	87	COL6A3	Collagen alpha-3(VI) chain	79.9588	192.898	98.9439	12.7007	275.837	453.701	420.601	0
QSGVVPFIFQAK	P12111	CO6A3_HUMAN	87	COL6A3	Collagen alpha-3(VI) chain	90.4779	257.981	0	0	320.862	298.161	574.971	40.7274
LQPVLQPLPSPGVGGK	P12111	CO6A3_HUMAN	87	COL6A3	Collagen alpha-3(VI) chain	167.641	449.556	94.4371	51.0423	526.317	361.462	872.154	43.1419
IEDGVPQHLVLVLGGK	P12111	CO6A3_HUMAN	87	COL6A3	Collagen alpha-3(VI) chain	171.103	401.809	98.6979	42.8714	576.706	889.833	828.272	33.1055
VAVVTYNNEVTTEIR	P12111	CO6A3_HUMAN	87	COL6A3	Collagen alpha-3(VI) chain	66.0176	97.3451	0	0	201.392	62.2159	192.826	0
NNLFTSSAGYR	P12111	CO6A3_HUMAN	87	COL6A3	Collagen alpha-3(VI) chain	85.498	246.228	0	42.1535	219.814	438.974	461.936	0
SSIMAFAIGNK	P12111	CO6A3_HUMAN	87	COL6A3	Collagen alpha-3(VI) chain	33.5281	95.5234	20.2691	0	155.571	80.3278	215.492	0
IIDELNVKPEGTR	P12111	CO6A3_HUMAN	87	COL6A3	Collagen alpha-3(VI) chain	171.901	494.218	117.963	67.8627	903.907	468.686	874.113	0
SGDDVRNPSVVVK	P12111	CO6A3_HUMAN	87	COL6A3	Collagen alpha-3(VI) chain	17.8027	33.893	0	0	138.634	57.5911	135.094	0
VAVFFSNTPTR	P12111	CO6A3_HUMAN	87	COL6A3	Collagen alpha-3(VI) chain	53.4745	182.467	25.4581	11.5862	105.198	85.4177	258.394	0
IEDGVLQFLVLLVAGR	P12111	CO6A3_HUMAN	87	COL6A3	Collagen alpha-3(VI) chain	0.700522	12.2996	7.17941	0	12.116	20.7628	24.4485	1.61455
AAPLQGMLPGLLAPLR	P12111	CO6A3_HUMAN	87	COL6A3	Collagen alpha-3(VI) chain	18.9478	18.183	34.8471	0	83.0599	153.24	213.141	0
SQAPVLDAIR	P12111	CO6A3_HUMAN	87	COL6A3	Collagen alpha-3(VI) chain	135.55	393.288	92.7632	43.8287	911.221	936.598	784.782	641.795
VPQIAFVITGGK	P12111	CO6A3_HUMAN	87	COL6A3	Collagen alpha-3(VI) chain	58.7075	35.2608	32.9297	21.446	148.988	221.313	300.317	17.4691
RDSFQEVLR	P12111	CO6A3_HUMAN	87	COL6A3	Collagen alpha-3(VI) chain	0	43.178	0	0	30.5366	51.1059	71.6608	0
VAVVQYSDR	P12111	CO6A3_HUMAN	87	COL6A3	Collagen alpha-3(VI) chain	0	106.116	93.9502	136.477	339.717	90.1459	704.658	39.1855
IGDLHPQIVNLLK	P12111	CO6A3_HUMAN	87	COL6A3	Collagen alpha-3(VI) chain	156.722	287.951	60.7313	50.1876	473.49	586.504	690.749	39.5783
SLDEISQPAQELKR	P12111	CO6A3_HUMAN	87	COL6A3	Collagen alpha-3(VI) chain	0	148.383	0	15.7366	335.328	136.73	316.381	0
QLTLLGGPTPNTGAALEFVLR	P12111	CO6A3_HUMAN	87	COL6A3	Collagen alpha-3(VI) chain	28.1487	97.874	51.9815	0	92.6988	245.737	236.453	0
NIDRTELQTITNDPR	P12111	CO6A3_HUMAN	87	COL6A3	Collagen alpha-3(VI) chain	0	0	0	0	239.59	54.2322	259.766	0
NLQVALTSK	P12111	CO6A3_HUMAN	87	COL6A3	Collagen alpha-3(VI) chain	74.5394	188.931	42.3795	0	400.02	476.438	527.171	0
DSFQEVLR	P12111	CO6A3_HUMAN	87	COL6A3	Collagen alpha-3(VI) chain	0	193.339	36.4297	0	495.596	330.458	457.039	14.6182
ALEFVAR	P12111	CO6A3_HUMAN	87	COL6A3	Collagen alpha-3(VI) chain	74.4196	164.984	39.3057	0	409.773	440.782	344.199	0
QFGVAPFTIAR	P12111	CO6A3_HUMAN	87	COL6A3	Collagen alpha-3(VI) chain	111.343	295.885	61.2487	0	302.332	261.472	614.348	0
ALILVGLER	P12111	CO6A3_HUMAN	87	COL6A3	Collagen alpha-3(VI) chain	101.596	227.716	46.7773	24.0887	425.54	394.275	501.508	20.7273
SDILGHLR	P12111	CO6A3_HUMAN	87	COL6A3	Collagen alpha-3(VI) chain	0	62.7616	0	0	160.415	101.488	288.759	0
VNHFVPEAGSR	P12111	CO6A3_HUMAN	87	COL6A3	Collagen alpha-3(VI) chain	0	14.4196	0	51.9654	602.713	27.8525	89.1549	0
NILVSSAGSR	P12111	CO6A3_HUMAN	87	COL6A3	Collagen alpha-3(VI) chain	63.9138	27.708	93.0219	60.9567	761.843	159.777	701.72	39.4328
SGFPLLK	P12111	CO6A3_HUMAN	87	COL6A3	Collagen alpha-3(VI) chain	75.3783	60.8223	39.8535	141.537	156.579	142.26	315.598	0
VEFLLNAHSSK	P12111	CO6A3_HUMAN	87	COL6A3	Collagen alpha-3(VI) chain	20.6521	37.1692	0	0	59.8974	75.4446	76.0686	0
STELNEEPLMR	P12111	CO6A3_HUMAN	87	COL6A3	Collagen alpha-3(VI) chain	0	14.7355	0	0	18.3458	25.9405	46.6638	0
DVVFLLDGSEGVR	P12111	CO6A3_HUMAN	87	COL6A3	Collagen alpha-3(VI) chain	25.6987	12.6317	14.1509	0	63.1646	20.7653	93.4451	0
EHVPQLLLLLTAGQSEDSYLQAANALTR	P12111	CO6A3_HUMAN	87	COL6A3	Collagen alpha-3(VI) chain	0	42.0614	0	0	51.8515	89.0608	147.808	0
GFMYDRPLR	P12111	CO6A3_HUMAN	87	COL6A3	Collagen alpha-3(VI) chain	0	73.2366	0	0	133.855	133.191	156.075	0
DQNVFVAQK	P12111	CO6A3_HUMAN	87	COL6A3	Collagen alpha-3(VI) chain	121.782	81.2727	66.0116	0	614.578	259.147	693.1	28.0146
GADQAELEEIAFDSSLVFIPAEFR	P12111	CO6A3_HUMAN	87	COL6A3	Collagen alpha-3(VI) chain	10.4193	73.6773	32.8536	0	47.7879	31.2888	167.751	0
QIIDAINK	P12111	CO6A3_HUMAN	87	COL6A3	Collagen alpha-3(VI) chain	50.3854	148.53	20.1017	0	318.423	0	270.932	0
QLQLQGGSGLNTGSALSYVYANHFTEAGGSR	P12111	CO6A3_HUMAN	87	COL6A3	Collagen alpha-3(VI) chain	0	0	0	0	59.4911	94.4091	47.7608	0
LEIGQDLIQVAVAQYADTVRPEFYFNTHPTK	P12111	CO6A3_HUMAN	87	COL6A3	Collagen alpha-3(VI) chain	0	0	0	0	50.4861	70.1479	38.0115	0
AELQHIATDDNLVFTVPEFR	P12111	CO6A3_HUMAN	87	COL6A3	Collagen alpha-3(VI) chain	0	0	0	0	64.725	67.3834	156.937	0
ALGSAIEYTIENVFESAPNPR	P12111	CO6A3_HUMAN	87	COL6A3	Collagen alpha-3(VI) chain	0	0	0	0	26.6897	37.9031	20.3019	0
DEVQNAVQR	P12111	CO6A3_HUMAN	87	COL6A3	Collagen alpha-3(VI) chain	0	0	0	15.3879	201.392	6.4102	10.2907	0
DFVMNLVNSLDIGNDNIR	P12111	CO6A3_HUMAN	87	COL6A3	Collagen alpha-3(VI) chain	0	0	0	0	27.8275	36.5596	149.865	0
LLVLITGGK	P12111	CO6A3_HUMAN	87	COL6A3	Collagen alpha-3(VI) chain	0	0	0	0	126.037	72.8867	78.2235	0
DVVLSIVNDLTIAESNcPR	P12111	CO6A3_HUMAN	87	COL6A3	Collagen alpha-3(VI) chain	0	0	0	0	23.2925	21.1296	14.6979	0
LVDFLSR	P12111	CO6A3_HUMAN	87	COL6A3	Collagen alpha-3(VI) chain	11.3687	0	0	0	82.5073	50.4083	60.514	0
LPIGTQQIR	P12111	CO6A3_HUMAN	87	COL6A3	Collagen alpha-3(VI) chain	0	0	0	0	31.3222	14.2104	31.2071	0
QDVVNAVR	P12111	CO6A3_HUMAN	87	COL6A3	Collagen alpha-3(VI) chain	0	0	0	0	471.702	6.78484	9.21913	0
TRPEFYLNSYmNK	P12111	CO6A3_HUMAN	87	COL6A3	Collagen alpha-3(VI) chain	0	0	0	0	64.2861	14.2104	117.952	0
ELPNIEER	P12111	CO6A3_HUMAN	87	COL6A3	Collagen alpha-3(VI) chain	82.3556	0	52.2554	21.9143	536.882	453.184	509.54	0
GPIGSIGPK	P12111	CO6A3_HUMAN	87	COL6A3	Collagen alpha-3(VI) chain	0	0	0	0	69.7963	29.0668	36.7707	0
GFmYDRPLR	P12111	CO6A3_HUMAN	87	COL6A3	Collagen alpha-3(VI) chain	0	0	0	0	62.7257	33.2266	53.873	0
VDAILNR	P12111	CO6A3_HUMAN	87	COL6A3	Collagen alpha-3(VI) chain	0	0	0	0	527.455	47.4629	171.492	14.2022
ELPSLEQK	P12111	CO6A3_HUMAN	87	COL6A3	Collagen alpha-3(VI) chain	56.4305	0	0	0	318.261	153.473	407.671	0
EVYTFASEPNDVFFK	P12111	CO6A3_HUMAN	87	COL6A3	Collagen alpha-3(VI) chain	9.54046	0	0	0	24.9342	0	65.0002	2.19928
AIEDYINEFSVR	P02748	CO9_HUMAN	1	C9	Complement component C9	6.62706	26.6942	17.3931	6.52644	0	0	17.6566	0
HTENEEDKVSSSSFR	Q13057	COASY_HUMAN	1	COASY	Bifunctional coenzyme A synthase	0	0	13.7182	0	0	22.5249	33.2053	24.4946
ALALGALQNIR	Q99715	COCA1_HUMAN	6	COL12A1	Collagen alpha-1(XII) chain	23.5416	32.512	23.2365	0	36.5886	75.5221	416.291	0
SLLQAVANLPYK	Q99715	COCA1_HUMAN	6	COL12A1	Collagen alpha-1(XII) chain	0	26.1654	10.4998	0	9.85666	40.7969	229.989	0
ITVDPTTDGPTK	Q99715	COCA1_HUMAN	6	COL12A1	Collagen alpha-1(XII) chain	0	30.4699	0	0	30.2494	45.3959	248.207	0
IIYRPVAGGESR	Q99715	COCA1_HUMAN	6	COL12A1	Collagen alpha-1(XII) chain	17.6828	13.5969	15.4149	0	35.4183	59.2447	378.678	0
LKDEGVELFAIGIK	Q99715	COCA1_HUMAN	6	COL12A1	Collagen alpha-1(XII) chain	0	0	0	0	9.14797	20.2796	105.297	0
VAIIITDGK	Q99715	COCA1_HUMAN	6	COL12A1	Collagen alpha-1(XII) chain	0	0	0	0	62.173	36.9472	104.376	0
LQEIEGPSVSIMEK	Q05707	COEA1_HUMAN	4	COL14A1	Collagen alpha-1(XIV) chain	19.254	0	0	0	41.4649	30.4104	11.3917	0
DTLFTAESGTR	Q05707	COEA1_HUMAN	4	COL14A1	Collagen alpha-1(XIV) chain	0	0	0	0	76.103	49.6763	21.2749	0
LMWIPVYGGK	Q05707	COEA1_HUMAN	4	COL14A1	Collagen alpha-1(XIV) chain	6.01322	0	0	0	5.30218	18.7242	7.75575	0
LLVTPTSGGK	Q05707	COEA1_HUMAN	4	COL14A1	Collagen alpha-1(XIV) chain	23.4217	0	0	0	110.904	42.4763	24.9187	0
HELQANcYEEVKDR	P23528	COF1_HUMAN	11	CFL1	Cofilin-1	611.841	891.914	888.068	341.877	480.317	172.231	839.831	1081.46
EILVGDVGQTVDDPYATFVK	P23528	COF1_HUMAN	11	CFL1	Cofilin-1	284.549	304.552	424.556	182.597	267.547	367.405	469.772	521.165
KEDLVFIFWAPESAPLK	P23528	COF1_HUMAN	11	CFL1	Cofilin-1	292.272	46.6745	313.776	28.5502	507.625	561.959	216.08	776.002
LGGSAVISLEGKPL	P23528	COF1_HUMAN	11	CFL1	Cofilin-1	312.911	48.8195	373.731	136.99	344.593	114.381	279.16	437.674
HELQANcYEEVK	P23528	COF1_HUMAN	11	CFL1	Cofilin-1	81.7963	108.202	81.7004	26.7861	43.3017	33.1749	92.3481	91.9275
YALYDATYETK	P23528	COF1_HUMAN	11	CFL1	Cofilin-1	561.909	795.685	972.675	447.176	587.759	93.0397	715.825	1168.88
AVLFcLSEDKK	P23528	COF1_HUMAN	11	CFL1	Cofilin-1	369.368	448.381	593.009	239.519	300.706	173.91	433.53	749.965
NIILEEGKEILVGDVGQTVDDPYATFVK	P23528	COF1_HUMAN	11	CFL1	Cofilin-1	166.842	145.724	531.684	0	410.911	0	348.901	1017.6
EDLVFIFWAPESAPLK	P23528	COF1_HUMAN	11	CFL1	Cofilin-1	10.7322	0	47.1881	17.8836	28.0226	27.8525	43.5881	24.2328
AVLFcLSEDK	P23528	COF1_HUMAN	11	CFL1	Cofilin-1	56.8566	0	36.4753	28.0169	0	37.4122	0	7.02062
NIILEEGK	P23528	COF1_HUMAN	11	CFL1	Cofilin-1	212.513	0	0	173.981	398.233	327.615	0	288.437
TEAPSATGQASSLLGGR	P39060	COIA1_HUMAN	3	COL18A1	Collagen alpha-1(XVIII) chain	29.3071	127.8	34.6645	0	43.448	0	115.464	0
GADFQcFQQAR	P39060	COIA1_HUMAN	3	COL18A1	Collagen alpha-1(XVIII) chain	19.8665	108.04	25.2451	0	0	17.652	68.0954	0
LQDLYSIVR	P39060	COIA1_HUMAN	3	COL18A1	Collagen alpha-1(XVIII) chain	22.1701	81.9339	25.7929	12.3589	31.7773	17.1559	64.8239	0
YLPDTLLLEEcGLLR	P21964	COMT_HUMAN	4	COMT	Catechol O-methyltransferase	52.7688	133.442	95.0306	42.6663	46.39	0	31.5598	75.0402
GTVLLADNVIcPGAPDFLAHVR	P21964	COMT_HUMAN	4	COMT	Catechol O-methyltransferase	20.9717	6.37019	39.4122	0	0	0	0	38.051
LITIEINPDcAAITQR	P21964	COMT_HUMAN	4	COMT	Catechol O-methyltransferase	62.4225	25.7393	59.8639	65.0593	24.6254	0	22.4307	39.6801
GSScFEcTHYQSFLEYR	P21964	COMT_HUMAN	4	COMT	Catechol O-methyltransferase	38.4415	79.069	70.2724	0	0	0	0	87.9566
LLHDQVGVIQFGPYK	P53621	COPA_HUMAN	5	COPA	Coatomer subunit alpha	0	0	43.0643	32.2504	17.9936	85.366	0	34.7783
YAVTTGDHGIIR	P53621	COPA_HUMAN	5	COPA	Coatomer subunit alpha	0	0	0	0	16.7258	16.8743	0	17.7746
TLDLPIYVTR	P53621	COPA_HUMAN	5	COPA	Coatomer subunit alpha	0	0	46.6251	0	17.8961	22.5214	29.6595	0
LVGQSIIAYLQK	P53621	COPA_HUMAN	5	COPA	Coatomer subunit alpha	0	0	0	0	0	20.5871	14.5477	20.8146
VLTIDPTEFK	P53621	COPA_HUMAN	5	COPA	Coatomer subunit alpha	0	0	0	0	24.6904	0	40.0815	41.3674
LVEKPSPLTLAPHDFANIK	P53618	COPB_HUMAN	6	COPB1	Coatomer subunit beta	0	39.1966	0	0	16.0154	0	25.526	42.0801
GALWILGEYcSTK	P53618	COPB_HUMAN	6	COPB1	Coatomer subunit beta	4.94666	7.1121	14.2447	0	0	0	8.27685	0
NVEELVIVLK	P53618	COPB_HUMAN	6	COPB1	Coatomer subunit beta	10.1942	7.27664	7.53701	7.69224	14.6997	27.0774	14.9022	13.1542
VLQDLVMDILR	P53618	COPB_HUMAN	6	COPB1	Coatomer subunit beta	0	10.2634	36.0036	0	0	26.8707	14.7945	20.7128
AAAQcYIDLIIK	P53618	COPB_HUMAN	6	COPB1	Coatomer subunit beta	10.2648	15.2056	28.0755	0	0	13.4689	16.3813	6.58183
YEAAGTLVTLSSAPTAIK	P53618	COPB_HUMAN	6	COPB1	Coatomer subunit beta	16.8173	0	39.1687	0	16.3357	24.1733	19.3923	33.6874
AAESLADPTEYENLFPGLK	P35606	COPB2_HUMAN	5	COPB2	Coatomer subunit beta	0	22.4778	45.2708	11.576	14.7086	64.6446	27.3871	0
TFEVcDLPVR	P35606	COPB2_HUMAN	5	COPB2	Coatomer subunit beta	13.848	15.852	30.6167	0	0	0	20.7656	23.5637
VFNYNTLER	P35606	COPB2_HUMAN	5	COPB2	Coatomer subunit beta	0	23.9323	42.5165	50.4041	8.43603	0	30.5019	0
QLAELAISK	P35606	COPB2_HUMAN	5	COPB2	Coatomer subunit beta	22.8092	18.7168	32.0928	0	0	0	26.5055	48.0583
GSNNVALGYDEGSIIVK	P35606	COPB2_HUMAN	5	COPB2	Coatomer subunit beta	0	0	0	0	0	24.9355	18.9829	20.0291
NSNILEDLETLR	P48444	COPD_HUMAN	4	ARCN1	Coatomer subunit delta	10.3407	13.3089	38.4535	0	11.8998	0	25.3301	24.9891
LFTAESLIGLK	P48444	COPD_HUMAN	4	ARCN1	Coatomer subunit delta	16.6309	19.1429	44.4186	19.0631	13.4993	46.171	29.3069	33.571
IEGLLAAFPK	P48444	COPD_HUMAN	4	ARCN1	Coatomer subunit delta	0	0	19.4778	9.63069	16.7702	32.4773	15.8328	14.9819
VTQVDGNSPVR	P48444	COPD_HUMAN	4	ARCN1	Coatomer subunit delta	0	0	41.7861	0	31.4035	11.2857	22.9401	35.3455
LQDAYYIFQEMADK	O14579	COPE_HUMAN	1	COPE	Coatomer subunit epsilon	0	0	19.3713	0	0	15.2672	12.4868	14.7782
SIATLAITTLLK	Q9Y678	COPG1_HUMAN	4	COPG1	Coatomer subunit gamma-1	0	14.8383	44.0077	0	0	42.6572	22.7834	26.7346
DSPLFDFIEScLR	Q9Y678	COPG1_HUMAN	4	COPG1	Coatomer subunit gamma-1	0	0	14.8671	0	0	14.1743	14.6103	5.96656
AIVDcIISIIEENSESK	Q9Y678	COPG1_HUMAN	4	COPG1	Coatomer subunit gamma-1	1.035	0	13.7197	0	0	21.7239	9.94397	5.12728
TLEEAVGNIVK	Q9Y678	COPG1_HUMAN	4	COPG1	Coatomer subunit gamma-1	0	0	0	8.72471	0	39.2208	25.6631	12.0742
ILLLEAGPK	Q9Y2Z9	COQ6_HUMAN	1	COQ6	Ubiquinone biosynthesis monooxygenase COQ6	0	0	0	0	42.749	33.9759	0	19.1273
AAPEASGTPSSDAVSR	P31146	COR1A_HUMAN	3	CORO1A	Coronin-1A	53.6609	29.6766	41.01	11.7948	78.4924	127.351	78.0081	30.7637
VSQTTWDSGFcAVNPK	P31146	COR1A_HUMAN	3	CORO1A	Coronin-1A	0	0	0	0	15.653	89.1124	25.2321	0
QVALWDTK	P31146	COR1A_HUMAN	3	CORO1A	Coronin-1A	0	0	0	0	20.5455	20.7559	22.4503	0
DADPILISLR	Q9BR76	COR1B_HUMAN	2	CORO1B	Coronin-1B	49.3334	47.7617	59.3922	26.2015	31.6798	0	48.8971	98.1384
AIFLADGK	Q9BR76	COR1B_HUMAN	2	CORO1B	Coronin-1B	20.9184	22.61	39.0013	0	27.4374	0	20.3346	48.1456
YDGSTIVPGEQGAEYQHFIQQcTDDVR	Q14019	COTL1_HUMAN	2	COTL1	Coactosin-like protein	0	0	108.467	0	0	55.3949	61.7482	35.0837
EVVQNFAK	Q14019	COTL1_HUMAN	2	COTL1	Coactosin-like protein	0	0	39.7318	41.4014	58.8409	0	22.0781	21.7019
ILYMTDEVNDPSLTIK	P00403	COX2_HUMAN	2	MT-CO2	Cytochrome c oxidase subunit 2	28.7612	67.7273	75.8266	17.1383	31.9886	0	35.6933	19.2
VVLPIEAPIR	P00403	COX2_HUMAN	2	MT-CO2	Cytochrome c oxidase subunit 2	147.135	132.252	202.387	90.8026	194.402	36.7921	121.42	90.9093
DHPLPEVAHVK	P13073	COX41_HUMAN	5	COX4I1	Cytochrome c oxidase subunit 4 isoform 1, mitochondrial	215.975	67.36	257.016	129.298	296.643	252.584	150.355	112.64
SEDFSLPAYMDR	P13073	COX41_HUMAN	5	COX4I1	Cytochrome c oxidase subunit 4 isoform 1, mitochondrial	93.3141	86.0328	92.9154	27.5006	99.4443	100.662	51.9727	0
VNPIQGLASK	P13073	COX41_HUMAN	5	COX4I1	Cytochrome c oxidase subunit 4 isoform 1, mitochondrial	163.513	171.155	181.54	124.785	116.398	274.649	92.0738	89.4984
ASWSSLSMDEK	P13073	COX41_HUMAN	5	COX4I1	Cytochrome c oxidase subunit 4 isoform 1, mitochondrial	51.8234	61.9976	64.5964	0	90.6507	72.5508	38.3771	32.5673
ESFAEMNR	P13073	COX41_HUMAN	5	COX4I1	Cytochrome c oxidase subunit 4 isoform 1, mitochondrial	0	0	55.4662	49.1278	118.868	0	38.6514	27.4473
GINTLVTYDMVPEPK	P20674	COX5A_HUMAN	4	COX5A	Cytochrome c oxidase subunit 5A, mitochondrial	31.8859	64.0985	42.9273	0	0	0	11.6104	25.8619
RLNDFASTVR	P20674	COX5A_HUMAN	4	COX5A	Cytochrome c oxidase subunit 5A, mitochondrial	91.8361	53.8145	36.0797	34.8715	36.7512	0	18.7498	0
IIDAALR	P20674	COX5A_HUMAN	4	COX5A	Cytochrome c oxidase subunit 5A, mitochondrial	202.926	0	50.1554	0	90.6995	32.1156	37.5348	0
WVTYFNKPDIDAWELR	P20674	COX5A_HUMAN	4	COX5A	Cytochrome c oxidase subunit 5A, mitochondrial	103.926	0	39.5897	0	16.9208	0	18.1914	39.6074
AYADFYR	P09669	COX6C_HUMAN	2	COX6C	Cytochrome c oxidase subunit 6C	0	51.2876	40.523	27.3981	39.7257	0	36.6336	0
AGIFQSVK	P09669	COX6C_HUMAN	2	COX6C	Cytochrome c oxidase subunit 6C	41.3842	0	41.3143	21.7605	0	0	0	0
SDPFLEFFR	Q99829	CPNE1_HUMAN	1	CPNE1	Copine-1	9.97588	17.2036	27.5733	0	0	15.4816	26.721	20.4073
LYGPTNFSPIINHVAR	O75131	CPNE3_HUMAN	3	CPNE3	Copine-3	0	33.1438	24.0277	0	18.1562	213.829	48.6816	62.3711
DIVQFVPFR	O75131	CPNE3_HUMAN	3	CPNE3	Copine-3	18.2154	30.9694	28.5016	30.0544	32.6876	65.5231	43.4314	55.2001
FGVYDIDNK	O75131	CPNE3_HUMAN	3	CPNE3	Copine-3	0	19.2604	0	0	0	19.135	25.0166	19.1419
THYSNIEANESEEVR	P04632	CPNS1_HUMAN	9	CAPNS1	Calpain small subunit 1	351.659	126.61	144.943	151.452	130.458	80.6895	47.9371	139.884
YSDESGNMDFDNFIScLVR	P04632	CPNS1_HUMAN	9	CAPNS1	Calpain small subunit 1	108.933	39.5933	54.9488	32.0168	20.188	62.9652	18.4383	46.8656
SGTIcSSELPGAFEAAGFHLNEHLYNMIIR	P04632	CPNS1_HUMAN	9	CAPNS1	Calpain small subunit 1	10.0957	13.4661	20.6648	0	23.5689	90.2493	0	0
TDGFGIDTcR	P04632	CPNS1_HUMAN	9	CAPNS1	Calpain small subunit 1	360.447	90.5136	115.543	115.384	85.1567	104.511	46.2524	123.229
LGFEEFK	P04632	CPNS1_HUMAN	9	CAPNS1	Calpain small subunit 1	382.417	92.1884	117.217	126.529	121.81	188.353	0	129.018
ILGGVISAISEAAAQYNPEPPPPR	P04632	CPNS1_HUMAN	9	CAPNS1	Calpain small subunit 1	121.276	0	46.199	0	38.4741	86.6579	0	77.3238
LFAQLAGDDMEVSATELMNILNK	P04632	CPNS1_HUMAN	9	CAPNS1	Calpain small subunit 1	46.5905	0	28.182	0	6.62366	29.9453	0	14.2808
YLWNNIK	P04632	CPNS1_HUMAN	9	CAPNS1	Calpain small subunit 1	0	0	0	0	85.2543	135.852	0	96.3929
WQAIYK	P04632	CPNS1_HUMAN	9	CAPNS1	Calpain small subunit 1	209.584	0	53.4423	64.0336	65.3426	81.1288	0	48.4801
LPGGELNPGEDEVEGLKR	O43809	CPSF5_HUMAN	2	NUDT21	Cleavage and polyadenylation specificity factor subunit 5	0	39.7402	39.5948	0	39.0105	39.5826	34.0085	0
LFLVQLQEK	O43809	CPSF5_HUMAN	2	NUDT21	Cleavage and polyadenylation specificity factor subunit 5	11.0198	0	0	0	23.6014	35.2678	0	40.6255
AVSDASAGDYGSAIETLVTAISLIK	Q16630	CPSF6_HUMAN	1	CPSF6	Cleavage and polyadenylation specificity factor subunit 6	2.76161	14.0934	0	0	5.30056	10.2238	8.75093	9.59566
GVNIGGAGSYIYEKPLAEGPQVTGPIEVPAAR	P52943	CRIP2_HUMAN	2	CRIP2	Cysteine-rich protein 2	88.241	75.6753	85.6264	0	41.3837	0	64.6476	213.091
ASSVTTFTGEPNTcPR	P52943	CRIP2_HUMAN	2	CRIP2	Cysteine-rich protein 2	57.0963	71.0035	46.336	36.8544	0	0	57.6147	148.946
TAVAHRPGAFK	Q969H8	CS010_HUMAN	1	C19orf10	UPF0556 protein C19orf10	2.19837	11.6326	10.6093	0	0	0	6.23751	0
VGHDYQWIGLNDK	P13611	CSPG2_HUMAN	1	VCAN	Versican core protein	0	0	0	0	28.6077	18.8792	207.264	0
GYGYGQGAGTLSTDKGESLGIK	P21291	CSRP1_HUMAN	3	CSRP1	Cysteine and glycine-rich protein 1	105.165	99.9161	52.9858	51.6919	73.2748	142.156	139.815	47.0837
ScFLcMVcK	P21291	CSRP1_HUMAN	3	CSRP1	Cysteine and glycine-rich protein 1	34.3137	22.4337	15.1318	0	11.9453	28.7568	26.2116	15.4468
GLESTTLADKDGEIYcK	P21291	CSRP1_HUMAN	3	CSRP1	Cysteine and glycine-rich protein 1	70.9976	0	29.5211	25.128	52.0628	51.3643	77.9493	32.3201
FVDILGLR	Q8WYA6	CTBL1_HUMAN	1	CTNNBL1	Beta-catenin-like protein 1	0	0	0	0	0	9.24196	7.5827	11.6873
LLEPLVTQVTTLVNTNSK	P35221	CTNA1_HUMAN	23	CTNNA1	Catenin alpha-1	29.5468	0	0	0	61.1165	0	12.0989	44.5528
NAGNEQDLGIQYK	P35221	CTNA1_HUMAN	23	CTNNA1	Catenin alpha-1	53.7808	74.5294	69.7246	67.8969	111.44	70.6905	0	66.2402
AAAGEFADDPcSSVK	P35221	CTNA1_HUMAN	23	CTNNA1	Catenin alpha-1	49.4666	68.0211	57.1096	48.615	72.3483	0	0	58.9092
VIHVVTSEMDNYEPGVYTEK	P35221	CTNA1_HUMAN	23	CTNNA1	Catenin alpha-1	0	54.4757	68.7355	19.3024	60.2063	35.3453	0	55.491
WDDSGNDIIVLAK	P35221	CTNA1_HUMAN	23	CTNNA1	Catenin alpha-1	27.2832	35.039	46.0012	17.111	0	31.573	32.4021	54.4001
QALQDLLSEYMGNAGR	P35221	CTNA1_HUMAN	23	CTNNA1	Catenin alpha-1	16.045	29.6031	23.8451	0	22.5286	27.0257	8.38263	20.8
LLILADMADVYK	P35221	CTNA1_HUMAN	23	CTNNA1	Catenin alpha-1	38.9608	49.0545	53.1076	0	37.889	0	23.5866	47.0256
NLMNAVVQTVK	P35221	CTNA1_HUMAN	23	CTNNA1	Catenin alpha-1	48.175	59.221	62.8008	46.7005	55.4437	71.1039	26.6426	58.822
SQGMASLNLPAVSWK	P35221	CTNA1_HUMAN	23	CTNNA1	Catenin alpha-1	17.27	30.9401	39.3665	24.1912	0	20.5302	21.9057	37.2364
VLTDAVDDITSIDDFLAVSENHILEDVNK	P35221	CTNA1_HUMAN	23	CTNNA1	Catenin alpha-1	13.7281	64.9947	85.5808	0	12.5403	21.5585	25.5848	0
AIMAQLPQEQK	P35221	CTNA1_HUMAN	23	CTNNA1	Catenin alpha-1	39.9062	63.8194	57.3379	22.7451	90.4719	46.4036	0	39.4765
LLSNTVMPR	P35221	CTNA1_HUMAN	23	CTNNA1	Catenin alpha-1	0	49.6716	53.7619	78.7913	52.8755	28.0161	0	0
QIIVDPLSFSEER	P35221	CTNA1_HUMAN	23	CTNNA1	Catenin alpha-1	0	48.7313	60.1378	37.9142	0	0	0	59.4038
NVPILYTASQAcLQHPDVAAYK	P35221	CTNA1_HUMAN	23	CTNNA1	Catenin alpha-1	79.1466	141.067	90.0698	66.461	63.4084	34.3376	23.6453	118.313
TSVQTEDDQLIAGQSAR	P35221	CTNA1_HUMAN	23	CTNNA1	Catenin alpha-1	29.4802	40.6658	46.199	23.9622	0	39.9701	22.5875	45.6874
ALKPEVDKLNIMAAK	P35221	CTNA1_HUMAN	23	CTNNA1	Catenin alpha-1	26.4044	26.3123	35.9579	24.2323	36.865	34.2084	35.4647	26.7492
LAQENMDLFK	P35221	CTNA1_HUMAN	23	CTNNA1	Catenin alpha-1	144.605	40.8567	0	23.4596	52.5342	0	0	29.4401
cVIALQEK	P35221	CTNA1_HUMAN	23	CTNNA1	Catenin alpha-1	33.4615	49.3924	39.9448	0	43.2692	33.4592	17.3647	60.9601
QDLLAYLQR	P35221	CTNA1_HUMAN	23	CTNNA1	Catenin alpha-1	29.5069	32.0125	44.2664	29.9245	0	33.7175	20.5697	52.1747
EYAQVFR	P35221	CTNA1_HUMAN	23	CTNNA1	Catenin alpha-1	0	5.79869	6.00618	26.9878	48.0805	0	0	28.931
AHVLAASVEQATENFLEK	P35221	CTNA1_HUMAN	23	CTNNA1	Catenin alpha-1	0	0	0	0	44.9271	66.4274	0	30.0655
AEVQNLGGELVVSGVDSAMSLIQAAK	P35221	CTNA1_HUMAN	23	CTNNA1	Catenin alpha-1	10.0464	0	0	0	28.7703	32.9166	0	21.8473
LVYDGIR	P35221	CTNA1_HUMAN	23	CTNNA1	Catenin alpha-1	0	0	0	23.2032	45.0247	31.8572	0	31.971
LLEPLVTQVTTLVNTSNK	P26232	CTNA2_HUMAN	1	CTNNA2	Catenin alpha-2	29.5468	75.0436	52.0576	37.2988	61.1165	19.1557	0	44.5528
LLNDEDQVVVNK	P35222	CTNB1_HUMAN	8	CTNNB1	Catenin beta-1	17.0304	45.0144	41.8774	0	88.05	24.0622	0	0
NEGVATYAAAVLFR	P35222	CTNB1_HUMAN	8	CTNNB1	Catenin beta-1	14.061	34.3632	34.6645	0	0	0	9.59527	36.2474
LVQNcLWTLR	P35222	CTNB1_HUMAN	8	CTNNB1	Catenin beta-1	46.737	50.1564	67.8985	33.3741	56.8253	100.998	25.9962	140.8
NLALcPANHAPLR	P35222	CTNB1_HUMAN	8	CTNNB1	Catenin beta-1	0	51.7578	52.7271	28.3998	0	37.8256	0	0
EGLLAIFK	P35222	CTNB1_HUMAN	8	CTNNB1	Catenin beta-1	20.3725	25.754	49.4707	0	66.6755	93.6684	0	98.5311
LLWTTSR	P35222	CTNB1_HUMAN	8	CTNNB1	Catenin beta-1	0	25.4308	32.8384	22.6972	90.8783	70.9747	85.4197	68.9892
MEEIVEGcTGALHILAR	P35222	CTNB1_HUMAN	8	CTNNB1	Catenin beta-1	0	0	0	0	48.2755	51.9069	0	24.1407
VAAGVLcELAQDK	P35222	CTNB1_HUMAN	8	CTNNB1	Catenin beta-1	24.6201	0	0	0	55.1024	69.7862	0	29.5322
SNAAAYLQHLcYR	O60716	CTND1_HUMAN	15	CTNND1	Catenin delta-1	15.5657	55.0633	26.782	14.164	14.759	0	19.6489	36.4074
ALSAIADLLTNEHER	O60716	CTND1_HUMAN	15	CTNND1	Catenin delta-1	44.7929	63.2611	90.1155	52.7517	107.718	52.1136	15.4802	134.822
LVENcVcLLR	O60716	CTND1_HUMAN	15	CTNND1	Catenin delta-1	27.6693	60.8958	0	24.0169	42.7165	0	0	85.7457
QDVYGPQPQVR	O60716	CTND1_HUMAN	15	CTNND1	Catenin delta-1	24.5535	97.492	43.3838	35.7262	58.7921	0	0	84.8729
YQEAAPNVANNTGPHAAScFGAK	O60716	CTND1_HUMAN	15	CTNND1	Catenin delta-1	0	91.924	71.9919	36.9911	75.3716	0	0	107.171
GYELLFQPEVVR	O60716	CTND1_HUMAN	15	CTNND1	Catenin delta-1	32.1566	66.743	63.3639	56.8542	58.1419	62.5518	32.3042	93.9929
SLDNNYSTPNER	O60716	CTND1_HUMAN	15	CTNND1	Catenin delta-1	18.3219	64.216	26.9494	0	18.4487	0	0	49.5274
NcDGVPALVR	O60716	CTND1_HUMAN	15	CTNND1	Catenin delta-1	0	64.2895	52.301	31.9553	0	0	0	76.6256
DMDLTEVITGTLWNLSSHDSIK	O60716	CTND1_HUMAN	15	CTNND1	Catenin delta-1	0	31.513	30.9059	0	11.0595	19.2151	0	45.251
QPELPEVIAMLGFR	O60716	CTND1_HUMAN	15	CTNND1	Catenin delta-1	0	7.96714	26.7516	0	14.3282	17.5512	0	20.8873
HAIPNLVK	O60716	CTND1_HUMAN	15	CTNND1	Catenin delta-1	0	18.9078	74.3962	76.478	92.8613	57.2035	30.9525	106.051
IYISLLK	O60716	CTND1_HUMAN	15	CTNND1	Catenin delta-1	12.3473	20.7736	31.8037	0	61.7667	0	14.4105	40.4219
TPAILEASAGAIQNLcAGR	O60716	CTND1_HUMAN	15	CTNND1	Catenin delta-1	15.4059	27.0615	30.2667	9.34693	28.6727	18.5123	9.50319	58.2838
SDFQVNLNNASR	O60716	CTND1_HUMAN	15	CTNND1	Catenin delta-1	0	0	44.4947	36.3074	76.9483	65.3939	0	59.2729
SQSSHSYDDSTLPLIDR	O60716	CTND1_HUMAN	15	CTNND1	Catenin delta-1	16.4578	0	49.4098	38.1877	62.1568	25.9147	0	79.2438
TQSSLVPALTDFVR	O60888	CUTA_HUMAN	1	CUTA	Protein CutA	60.0124	26.4445	43.5665	0	0	25.6434	32.7939	0
VYQSLcPTSWVTDWDEQR	P14854	CX6B1_HUMAN	3	COX6B1	Cytochrome c oxidase subunit 6B1	71.437	76.5127	0	21.087	0	0	24.6248	0
NcWQNYLDFHR	P14854	CX6B1_HUMAN	3	COX6B1	Cytochrome c oxidase subunit 6B1	98.2275	133.133	43.8708	22.5229	14.4875	0	31.7753	24.0146
GGDISVcEWYQR	P14854	CX6B1_HUMAN	3	COX6B1	Cytochrome c oxidase subunit 6B1	11.1809	12.3364	18.0018	16.9708	0	22.6075	0	0
LFQEDDEIPLYLK	P14406	CX7A2_HUMAN	1	COX7A2	Cytochrome c oxidase subunit 7A2, mitochondrial	84.0999	98.3441	96.887	36.6151	66.1879	79.6302	57.9281	49.0231
LFDYFPKPYPNSEAAR	P08574	CY1_HUMAN	3	CYC1	Cytochrome c1, heme protein, mitochondrial	38.3216	165.719	76.4657	0	53.7045	70.303	42.5303	84.6547
GLLSSLDHTSIR	P08574	CY1_HUMAN	3	CYC1	Cytochrome c1, heme protein, mitochondrial	20.0529	42.0174	29.1407	0	31.6798	30.1778	0	15.1128
DVcTFLR	P08574	CY1_HUMAN	3	CYC1	Cytochrome c1, heme protein, mitochondrial	25.8052	49.2896	31.5298	13.6785	32.46	26.819	0	0
FLEEHPGGEEVLR	P00167	CYB5_HUMAN	3	CYB5A	Cytochrome b5	399.727	254.161	50.338	0	301.356	145.153	29.973	175.709
EQAGGDATENFEDVGHSTDAR	P00167	CYB5_HUMAN	3	CYB5A	Cytochrome b5	359.116	293.24	50.6272	0	224.148	129.315	0	173.819
TFIIGELHPDDRPK	P00167	CYB5_HUMAN	3	CYB5A	Cytochrome b5	408.116	0	0	17.8152	65.1151	235.997	0	63.7092
QYYIGDIHPSDLKPESGSK	O43169	CYB5B_HUMAN	2	CYB5B	Cytochrome b5 type B	103.62	67.3306	152.627	30.9126	39.3356	88.8024	56.7331	41.1783
GQEVETSVTYYR	O43169	CYB5B_HUMAN	2	CYB5B	Cytochrome b5 type B	107.708	0	70.2268	33.6134	0	0	25.8003	0
WDYLTQVEK	Q9HB71	CYBP_HUMAN	2	CACYBP	Calcyclin-binding protein	0	0	42.6991	12.5708	28.1201	49.5557	0	73.7311
SFDLLVK	Q9HB71	CYBP_HUMAN	2	CACYBP	Calcyclin-binding protein	0	0	31.4232	23.5326	34.6218	44.6983	29.6595	59.5492
TGQAPGYSYTAANK	P99999	CYC_HUMAN	5	CYCS	Cytochrome c	84.0333	91.4392	118.891	80.6489	163.194	203.39	135.897	259.055
ADLIAYLK	P99999	CYC_HUMAN	5	CYCS	Cytochrome c	61.8898	105.176	93.2502	80.1361	94.6168	79.8369	105.376	200.728
TGPNLHGLFGR	P99999	CYC_HUMAN	5	CYCS	Cytochrome c	74.0201	160.871	142.645	294.96	18.1074	171.972	144.948	263.855
MIFVGIK	P99999	CYC_HUMAN	5	CYCS	Cytochrome c	34.3537	66.3022	53.001	0	86.9285	53.7155	55.068	91.7675
GIIWGEDTLMEYLENPKK	P99999	CYC_HUMAN	5	CYCS	Cytochrome c	0	0	0	0	18.6438	32.8907	0	83.4475
YAPLHLVPLIER	Q7L576	CYFP1_HUMAN	3	CYFIP1	Cytoplasmic FMR1-interacting protein 1	4.98838	10.0122	6.73203	0	7.63631	18.5072	0	5.7508
FINMFAVLDELK	Q7L576	CYFP1_HUMAN	3	CYFIP1	Cytoplasmic FMR1-interacting protein 1	0	0	0	0	3.59385	15.3395	0	3.95055
NVIQSVLQAIR	Q7L576	CYFP1_HUMAN	3	CYFIP1	Cytoplasmic FMR1-interacting protein 1	0	0	0	0	1.96516	15.5359	0	9.62184
VFQSLPHENKPLTLSNYQTNK	P04080	CYTB_HUMAN	3	CSTB	Cystatin-B	382.018	383.445	541.727	395.894	0	181.48	228.225	477.092
VHVGDEDFVHLR	P04080	CYTB_HUMAN	3	CSTB	Cystatin-B	386.945	188.637	248.495	229.092	174.735	607.432	188.046	215.419
SQVVAGTNYFIK	P04080	CYTB_HUMAN	3	CSTB	Cystatin-B	407.184	145.93	258.69	275.109	197.491	569.71	117.012	151.855
FLEEYLSSTPQR	P61803	DAD1_HUMAN	2	DAD1	Dolichyl-diphosphooligosaccharide--protein glycosyltransferase subunit DAD1	33.7411	78.9515	94.2849	37.4698	0	122.287	79.399	72.8293
ADFQGISPER	P61803	DAD1_HUMAN	2	DAD1	Dolichyl-diphosphooligosaccharide--protein glycosyltransferase subunit DAD1	0	0	0	0	56.7766	65.704	0	49.9783
SQAPGQPGASQWGSR	Q96EP5	DAZP1_HUMAN	2	DAZAP1	DAZ-associated protein 1	0	56.1946	55.4053	0	22.6315	0	26.0549	41.411
LFVGGLDWSTTQETLR	Q96EP5	DAZP1_HUMAN	2	DAZAP1	DAZ-associated protein 1	0	17.612	48.8316	13.2443	23.0487	0	22.8813	45.5565
LAEAQIEELR	Q9NR28	DBLOH_HUMAN	1	DIABLO	Diablo homolog, mitochondrial	10.5014	0	36.0036	0	34.0529	31.7022	25.0362	31.5783
FQDVGPQAPVGSVYQK	Q9UJU6	DBNL_HUMAN	3	DBNL	Drebrin-like protein	22.9024	45.94	20.5887	70.6547	0	16.2077	0	38.4001
FVLINWTGEGVNDVR	Q9UJU6	DBNL_HUMAN	3	DBNL	Drebrin-like protein	21.9038	28.2222	27.1168	22.5229	15.8919	36.4046	26.5643	38.4292
SPTDWALFTYEGNSNDIR	Q9UJU6	DBNL_HUMAN	3	DBNL	Drebrin-like protein	13.3553	25.3133	10.5926	11.9076	0	0	0	25.2364
SVSTPSEAGSQDSGDGAVGSR	Q13409	DC1I2_HUMAN	1	DYNC1I2	Cytoplasmic dynein 1 intermediate chain 2	33.2618	44.559	58.814	0	45.6098	29.5319	29.5616	45.5856
KPDSMVTNSSTENEA	O43237	DC1L2_HUMAN	2	DYNC1LI2	Cytoplasmic dynein 1 light intermediate chain 2	11.6536	9.18065	15.354	0	0	0	9.5267	13.6466
GGPASVPSSSPGTSVK	O43237	DC1L2_HUMAN	2	DYNC1LI2	Cytoplasmic dynein 1 light intermediate chain 2	13.6882	16.0577	26.4929	17.1964	0	20.9927	0	0
ELTNQQEASVER	Q14203	DCTN1_HUMAN	1	DCTN1	Dynactin subunit 1	12.1902	3.94758	18.5344	0	0	26.0439	16.5321	18.2982
AALQEELSDVLIYLVALAAR	Q9H773	DCTP1_HUMAN	1	DCTPP1	dCTP pyrophosphatase 1	4.45133	14.4402	7.54919	0	3.5971	9.73287	5.63609	4.28219
LRDPEVVASELGYVFQAITLTR	P06132	DCUP_HUMAN	1	UROD	Uroporphyrinogen decarboxylase	0	0	0	0	0	9.92665	13.2763	6.73892
GVPGAIVNVSSQcSQR	Q7Z4W1	DCXR_HUMAN	2	DCXR	L-xylulose reductase	0	0	0	0	0	39.1175	19.2669	69.0911
TQADLDSLVR	Q7Z4W1	DCXR_HUMAN	2	DCXR	L-xylulose reductase	0	0	19.0213	0	26.0883	28.5242	0	92.7275
SNLVDNTNQVEVLQR	Q9NUU7	DD19A_HUMAN	1	DDX19A	ATP-dependent RNA helicase DDX19A	13.9811	19.3339	0	11.9418	0	0	0	0
YLAIAPPIIK	Q16531	DDB1_HUMAN	3	DDB1	DNA damage-binding protein 1	14.6735	14.52	28.3494	0	29.0872	26.9482	35.0566	36.8874
QSGESIDIITR	Q16531	DDB1_HUMAN	3	DDB1	DNA damage-binding protein 1	0	65.2591	0	0	59.4748	90.4818	0	99.593
DLLFILTAK	Q16531	DDB1_HUMAN	3	DDB1	DNA damage-binding protein 1	1.75763	0	0	0	4.00508	5.85987	0	6.31274
AASAGQEPLHNEELAGAGR	Q96HY6	DDRGK_HUMAN	3	DDRGK1	DDRGK domain-containing protein 1	0	43.9419	45.0425	24.2118	0	0	0	0
VAQPGPLEPEEPR	Q96HY6	DDRGK_HUMAN	3	DDRGK1	DDRGK domain-containing protein 1	47.8288	29.7207	26.9038	16.6084	0	27.3099	0	28.2473
FIYITPEELAAVANFIR	Q96HY6	DDRGK_HUMAN	3	DDRGK1	DDRGK domain-containing protein 1	11.9439	0	0	5.89055	4.13187	9.41765	8.5609	3.28437
LDDLVSTGK	Q92499	DDX1_HUMAN	4	DDX1	ATP-dependent RNA helicase DDX1	0	0	0	0	27.1286	0	30.0513	15.5297
ELLIIGGVAAR	Q92499	DDX1_HUMAN	4	DDX1	ATP-dependent RNA helicase DDX1	12.5564	0	10.4648	0	18.5788	0	22.1369	35.7819
SQHSGNAQVTQTK	Q92499	DDX1_HUMAN	4	DDX1	ATP-dependent RNA helicase DDX1	0	0	0	0	4.91533	0	1.28453	2.03782
TGAFSIPVIQIVYETLK	Q92499	DDX1_HUMAN	4	DDX1	ATP-dependent RNA helicase DDX1	5.55384	0	14.0408	5.34696	3.74664	0	0	14.4669
ELAQQVQQVADDYGK	Q92841	DDX17_HUMAN	15	DDX17	Probable ATP-dependent RNA helicase DDX17	23.8079	80.4941	83.8765	19.4426	62.6119	16.479	67.0767	112.306
SSQSSSQQFSGIGR	Q92841	DDX17_HUMAN	15	DDX17	Probable ATP-dependent RNA helicase DDX17	0	49.4512	47.6142	17.2169	46.2762	0	40.1403	88.3202
APILIATDVASR	Q92841	DDX17_HUMAN	15	DDX17	Probable ATP-dependent RNA helicase DDX17	56.1909	172.183	207.104	67.2473	166.933	0	187.87	198.4
MLDMGFEPQIR	Q92841	DDX17_HUMAN	15	DDX17	Probable ATP-dependent RNA helicase DDX17	18.1222	50.3033	57.6118	0	26.1858	26.8965	43.4902	0
GDGPIcLVLAPTR	Q92841	DDX17_HUMAN	15	DDX17	Probable ATP-dependent RNA helicase DDX17	25.965	64.7449	63.7747	0	31.5823	23.9537	52.3253	109.571
VLEEANQAINPK	Q92841	DDX17_HUMAN	15	DDX17	Probable ATP-dependent RNA helicase DDX17	29.5734	87.4725	109.548	41.333	108.401	84.4101	106.277	121.368
DMVGIAQTGSGK	Q92841	DDX17_HUMAN	15	DDX17	Probable ATP-dependent RNA helicase DDX17	17.776	65.9349	63.6986	0	52.9893	0	50.5426	61.1492
QTLMWSATWPK	Q92841	DDX17_HUMAN	15	DDX17	Probable ATP-dependent RNA helicase DDX17	0	36.2877	49.3794	10.2563	0	0	39.6701	49.1783
DWVLNEFR	Q92841	DDX17_HUMAN	15	DDX17	Probable ATP-dependent RNA helicase DDX17	0	36.9929	39.7774	10.7418	25.3406	17.0448	40.8455	59.9856
GTAYTFFTPGNLK	Q92841	DDX17_HUMAN	15	DDX17	Probable ATP-dependent RNA helicase DDX17	0	46.6158	51.3424	17.4084	34.1992	33.0458	38.1617	74.2838
LIDFLESGK	Q92841	DDX17_HUMAN	15	DDX17	Probable ATP-dependent RNA helicase DDX17	18.6815	46.1163	25.8984	19.275	53.4607	19.8042	40.6104	0
NFYVEHPEVAR	Q92841	DDX17_HUMAN	15	DDX17	Probable ATP-dependent RNA helicase DDX17	0	18.1537	56.4097	0	51.884	0	45.508	59.0983
QLAEDFLR	Q92841	DDX17_HUMAN	15	DDX17	Probable ATP-dependent RNA helicase DDX17	0	34.4513	44.1751	0	40.2946	0	43.2551	47.6074
KIVDQIRPDR	Q92841	DDX17_HUMAN	15	DDX17	Probable ATP-dependent RNA helicase DDX17	0	56.3855	126.971	0	98.209	0	132.234	132.248
WDLSELPK	Q92841	DDX17_HUMAN	15	DDX17	Probable ATP-dependent RNA helicase DDX17	0	0	25.1995	11.0221	25.0643	0	20.4325	31.331
NLQcLVIDEADR	Q9NVP1	DDX18_HUMAN	1	DDX18	ATP-dependent RNA helicase DDX18	0	0	0	0	11.4642	21.9073	16.3656	25.3091
EGAFSNFPISEETIK	Q9NR30	DDX21_HUMAN	1	DDX21	Nucleolar RNA helicase 2	0	0	14.1245	6.69738	0	32.684	19.4687	19.5928
SFLLDLLNATGK	O00571	DDX3X_HUMAN	1	DDX3X	ATP-dependent RNA helicase DDX3X	6.21828	11.9441	37.8448	0	0	38.3941	17.4627	36.0292
VRPcVVYGGADIGQQIR	O15523	DDX3Y_HUMAN	5	DDX3Y	ATP-dependent RNA helicase DDX3Y	0	41.3856	30.4189	9.7606	0	0	0	0
SPILVATAVAAR	O15523	DDX3Y_HUMAN	5	DDX3Y	ATP-dependent RNA helicase DDX3Y	0	55.8713	52.7271	16.9879	33.0072	0	43.6665	56.1892
DLLDLLVEAK	O15523	DDX3Y_HUMAN	5	DDX3Y	ATP-dependent RNA helicase DDX3Y	7.62305	30.2202	29.1102	6.49909	16.8233	36.8955	25.3497	29.9201
DFLDEYIFLAVGR	O15523	DDX3Y_HUMAN	5	DDX3Y	ATP-dependent RNA helicase DDX3Y	0	0	19.2496	0	6.21893	30.9788	17.5352	12.0083
DREEALHQFR	O15523	DDX3Y_HUMAN	5	DDX3Y	ATP-dependent RNA helicase DDX3Y	0	0	63.9878	18.3075	36.8975	19.0988	57.8694	76.3202
TGTAYTFFTPNNIK	P17844	DDX5_HUMAN	6	DDX5	Probable ATP-dependent RNA helicase DDX5	0	35.5825	35.8058	0	19.6353	30.9013	46.5658	53.7019
ELAQQVQQVAAEYcR	P17844	DDX5_HUMAN	6	DDX5	Probable ATP-dependent RNA helicase DDX5	0	0	0	0	33.7008	0	41.0022	60.0292
NFYQEHPDLAR	P17844	DDX5_HUMAN	6	DDX5	Probable ATP-dependent RNA helicase DDX5	0	43.5159	50.0185	0	0	61.415	67.5469	46.7637
QVSDLISVLR	P17844	DDX5_HUMAN	6	DDX5	Probable ATP-dependent RNA helicase DDX5	0	20.3916	41.3143	14.5093	21.4883	38.4199	41.6487	47.3747
DWVLNEFK	P17844	DDX5_HUMAN	6	DDX5	Probable ATP-dependent RNA helicase DDX5	0	15.1321	34.1775	0	30.2619	25.7416	35.2231	40.5965
TTYLVLDEADR	P17844	DDX5_HUMAN	6	DDX5	Probable ATP-dependent RNA helicase DDX5	0	0	30.282	0	0	16.1405	34.0869	34.1964
SIEEQLGTEIKPIPSNIDK	P26196	DDX6_HUMAN	2	DDX6	Probable ATP-dependent RNA helicase DDX6	0	27.3554	28.882	0	15.783	33.2783	0	23.6364
SGAYLIPLLER	P26196	DDX6_HUMAN	2	DDX6	Probable ATP-dependent RNA helicase DDX6	0	0	0	0	0	29.7903	23.7433	32.6837
VAGHPNIVINNAAGNFISPTER	Q16698	DECR_HUMAN	5	DECR1	2,4-dienoyl-CoA reductase, mitochondrial	0	150.734	214.561	102.734	74.5426	196.492	54.6566	0
VAFITGGGTGLGK	Q16698	DECR_HUMAN	5	DECR1	2,4-dienoyl-CoA reductase, mitochondrial	115.364	79.642	116.821	74.4609	92.6175	90.6885	23.136	42.4437
FNVIQPGPIK	Q16698	DECR_HUMAN	5	DECR1	2,4-dienoyl-CoA reductase, mitochondrial	89.1864	52.6099	107.737	52.3072	53.6395	71.8015	21.3925	34.7686
EQWDTIEELIR	Q16698	DECR_HUMAN	5	DECR1	2,4-dienoyl-CoA reductase, mitochondrial	36.6306	33.7167	81.4722	118.518	21.5208	39.2208	0	32.4946
FFSPLQK	Q16698	DECR_HUMAN	5	DECR1	2,4-dienoyl-CoA reductase, mitochondrial	56.5504	0	83.2373	44.1364	54.566	65.213	0	24.0146
NVGQFSGFPFEK	P35659	DEK_HUMAN	2	DEK	Protein DEK	0	11.474	35.6536	0	28.9491	42.373	47.6237	106.342
LLYNRPGTVSSLK	P35659	DEK_HUMAN	2	DEK	Protein DEK	0	37.9919	33.2189	0	0	50.0725	52.6976	88.8875
GATTTFSAVER	Q07507	DERM_HUMAN	2	DPT	Dermatopontin	0	48.1877	0	0	50.7462	35.4228	76.147	0
QGFSYQcPQGQVIVAVR	Q07507	DERM_HUMAN	2	DPT	Dermatopontin	0	0	0	0	13.6569	52.2945	62.2184	0
ALLQAILQTEDMLK	P15924	DESP_HUMAN	17	DSP	Desmoplakin	0	0	0	0	23.5038	40.2285	0	82.2838
ITNLTQQLEQASIVK	P15924	DESP_HUMAN	17	DSP	Desmoplakin	0	0	0	0	39.3356	25.5633	0	74.8074
SVQNDSQAIAEVLNQLK	P15924	DESP_HUMAN	17	DSP	Desmoplakin	0	0	0	0	29.3067	38.6007	0	82.4875
AQQIHSQTSQQYPLYDLDLGK	P15924	DESP_HUMAN	17	DSP	Desmoplakin	0	0	0	0	30.2657	84.255	0	166.982
TLELQGLINDLQR	P15924	DESP_HUMAN	17	DSP	Desmoplakin	0	0	0	0	18.9689	17.9258	0	46.4874
FGDSNTVMR	P15924	DESP_HUMAN	17	DSP	Desmoplakin	0	0	0	0	54.3547	64.9288	0	75.6511
LLQLQEQMR	P15924	DESP_HUMAN	17	DSP	Desmoplakin	0	0	0	0	63.9285	40.0476	0	61.1929
VVIVDPETNK	P15924	DESP_HUMAN	17	DSP	Desmoplakin	0	0	0	0	58.207	57.2294	0	93.3384
TGSQYDIQDAIDK	P15924	DESP_HUMAN	17	DSP	Desmoplakin	0	0	0	0	37.954	24.4368	0	53.2219
AELIVQPELK	P15924	DESP_HUMAN	17	DSP	Desmoplakin	0	0	0	0	51.8678	34.2343	0	107.098
LQSLTENLTK	P15924	DESP_HUMAN	17	DSP	Desmoplakin	0	0	0	0	44.537	35.3711	0	53.7747
FFDQYR	P15924	DESP_HUMAN	17	DSP	Desmoplakin	0	0	0	0	25.9095	21.9125	0	36.0146
TIADLELHYQEFIR	P15924	DESP_HUMAN	17	DSP	Desmoplakin	0	0	0	0	22.7887	35.6036	0	73.862
LVFDGLR	P15924	DESP_HUMAN	17	DSP	Desmoplakin	0	0	0	0	34.3238	41.7012	0	68.6692
QLLQEQESVK	P15924	DESP_HUMAN	17	DSP	Desmoplakin	0	0	0	0	40.3109	36.0429	0	56.8001
FLDQNLQK	P15924	DESP_HUMAN	17	DSP	Desmoplakin	0	0	0	0	66.4804	39.7893	0	110.866
KQQLEVELR	P15924	DESP_HUMAN	17	DSP	Desmoplakin	0	0	0	0	15.9829	9.59851	0	24.8728
KEELMFFLWAPELAPLK	P60981	DEST_HUMAN	4	DSTN	Destrin	12.5378	85.0778	49.8968	21.5143	23.13	35.707	51.816	26.4243
YALYDASFETK	P60981	DEST_HUMAN	4	DSTN	Destrin	77.6419	139.73	0	45.9825	60.6776	0	0	120.931
IFYDMK	P60981	DEST_HUMAN	4	DSTN	Destrin	41.7304	60.3963	42.2274	0	52.9731	79.4752	40.7671	53.9347
HFVGMLPEK	P60981	DEST_HUMAN	4	DSTN	Destrin	0	0	0	0	47.5928	45.5768	0	47.1274
VAPAEPQEAPDSTAAGGSASK	Q3LXA3	DHAK_HUMAN	1	DAK	Bifunctional ATP-dependent dihydroxyacetone kinase/FAD-AMP lyase (cyclizing)	20.266	38.4033	0	0	36.0685	35.9395	0	53.091
NPSTSLGPTLEPEEVVNR	Q8NBQ5	DHB11_HUMAN	1	HSD17B11	Estradiol 17-beta-dehydrogenase 11	0	10.6777	4.40585	4.84782	8.9074	39.2984	0	0
TFVDFFSQcLHEEYR	Q53GQ0	DHB12_HUMAN	1	HSD17B12	Estradiol 17-beta-dehydrogenase 12	9.45258	38.3298	50.2924	0	0	0	23.5866	35.8983
GALVVVNDLGGDFK	P51659	DHB4_HUMAN	8	HSD17B4	Peroxisomal multifunctional enzyme type 2	34.3137	18.9299	19.6072	0	17.3434	0	6.96757	0
VLQQFADNDVSR	P51659	DHB4_HUMAN	8	HSD17B4	Peroxisomal multifunctional enzyme type 2	30.4389	22.1546	45.3925	0	0	30.2553	0	0
LQSTFVFEEIGR	P51659	DHB4_HUMAN	8	HSD17B4	Peroxisomal multifunctional enzyme type 2	25.0728	9.22129	0	0	12.6502	19.5277	0	22.9673
VAVAIPNRPPDAVLTDTTSLNQAALYR	P51659	DHB4_HUMAN	8	HSD17B4	Peroxisomal multifunctional enzyme type 2	26.1913	42.8009	103.065	0	0	0	0	75.302
IDSEGGVSANHTSR	P51659	DHB4_HUMAN	8	HSD17B4	Peroxisomal multifunctional enzyme type 2	0	1.27668	3.36449	7.03584	2.05781	1.42854	0	1.57673
LGLLGLANSLAIEGR	P51659	DHB4_HUMAN	8	HSD17B4	Peroxisomal multifunctional enzyme type 2	0	0	0	0	12.1193	28.085	0	28.2764
IDVVVNNAGILR	P51659	DHB4_HUMAN	8	HSD17B4	Peroxisomal multifunctional enzyme type 2	31.158	0	11.8693	0	11.3103	18.8482	0	19.7528
VLHGEQYLELYKPLPR	P51659	DHB4_HUMAN	8	HSD17B4	Peroxisomal multifunctional enzyme type 2	43.1285	0	0	0	25.6576	40.784	0	45.9201
AKPYEGSILEADcDILIPAASEK	P00367	DHE3_HUMAN	11	GLUD1	Glutamate dehydrogenase 1, mitochondrial	32.2898	55.3131	119.378	35.0424	46.215	21.1787	56.4981	70.1965
DIVHSGLAYTMER	P00367	DHE3_HUMAN	11	GLUD1	Glutamate dehydrogenase 1, mitochondrial	16.0184	28.6188	24.1647	15.6682	0	9.57009	2.41873	0
TAAYVNAIEK	P00367	DHE3_HUMAN	11	GLUD1	Glutamate dehydrogenase 1, mitochondrial	0	67.9036	64.4899	46.6663	0	25.7493	41.2765	48.6983
IIAEGANGPTTPEADKIFLER	P00367	DHE3_HUMAN	11	GLUD1	Glutamate dehydrogenase 1, mitochondrial	33.9542	50.1221	116.943	0	68.6423	36.0945	73.5611	65.7602
DDGSWEVIEGYR	P00367	DHE3_HUMAN	11	GLUD1	Glutamate dehydrogenase 1, mitochondrial	0	28.942	44.8903	15.8221	20.9031	0	20.2954	30.4728
YSTDVSVDEVK	P00367	DHE3_HUMAN	11	GLUD1	Glutamate dehydrogenase 1, mitochondrial	0	69.5637	87.4373	40.4441	48.3243	0	58.8489	45.4983
ALASLMTYK	P00367	DHE3_HUMAN	11	GLUD1	Glutamate dehydrogenase 1, mitochondrial	0	35.0536	37.2666	28.2664	28.9003	0	27.2695	26.6037
YNLGLDLR	P00367	DHE3_HUMAN	11	GLUD1	Glutamate dehydrogenase 1, mitochondrial	28.0155	33.4523	42.8513	41.6749	0	19.8998	34.4787	31.3892
cAVVDVPFGGAK	P00367	DHE3_HUMAN	11	GLUD1	Glutamate dehydrogenase 1, mitochondrial	0	43.8097	47.112	11.4426	0	0	23.1556	23.7237
MVEGFFDR	P00367	DHE3_HUMAN	11	GLUD1	Glutamate dehydrogenase 1, mitochondrial	17.9891	36.4346	46.8686	22.7793	10.056	0	0	26.9964
NYTDNELEK	P00367	DHE3_HUMAN	11	GLUD1	Glutamate dehydrogenase 1, mitochondrial	0	0	21.7604	0	56.3702	0	23.567	24.3055
LQGEGLSVAGIVcHVGK	Q13268	DHRS2_HUMAN	9	DHRS2	Dehydrogenase/reductase SDR family member 2, mitochondrial	628.619	1740.93	153.236	104.204	754.041	0	137.17	0
VAVVTGSTSGIGFAIAR	Q13268	DHRS2_HUMAN	9	DHRS2	Dehydrogenase/reductase SDR family member 2, mitochondrial	58.8273	89.6615	21.0756	16.6597	130.376	0	14.3322	0
VFHGNESLWK	Q13268	DHRS2_HUMAN	9	DHRS2	Dehydrogenase/reductase SDR family member 2, mitochondrial	236.481	751.171	92.3828	40.5808	676.833	0	48.8383	0
SPALLLSQLLPYMENR	Q13268	DHRS2_HUMAN	9	DHRS2	Dehydrogenase/reductase SDR family member 2, mitochondrial	97.6416	260.331	78.7027	344.441	147.85	24.0648	6.98781	0
TLALELAPK	Q13268	DHRS2_HUMAN	9	DHRS2	Dehydrogenase/reductase SDR family member 2, mitochondrial	503.854	900.141	166.323	119.076	1361.31	66.1173	563.603	0
VNcVVPGIIK	Q13268	DHRS2_HUMAN	9	DHRS2	Dehydrogenase/reductase SDR family member 2, mitochondrial	477.223	1371.29	0	126.392	768.507	0	0	0
DGAHVVISSR	Q13268	DHRS2_HUMAN	9	DHRS2	Dehydrogenase/reductase SDR family member 2, mitochondrial	72.5155	345.248	56.2271	0	430.741	19.8197	23.9392	0
TALLGLTR	Q13268	DHRS2_HUMAN	9	DHRS2	Dehydrogenase/reductase SDR family member 2, mitochondrial	316.64	693.58	121.021	89.2642	1140.25	636.585	73.757	0
ILSVNVK	Q13268	DHRS2_HUMAN	9	DHRS2	Dehydrogenase/reductase SDR family member 2, mitochondrial	257.919	232.418	83.7091	64.8883	768.02	0	53.7358	0
SVNVKPLVTHR	Q00796	DHSO_HUMAN	7	SORD	Sorbitol dehydrogenase	0	14.1875	26.5081	103.11	102.598	12.0143	27.4654	31.0983
IGNFIVK	Q00796	DHSO_HUMAN	7	SORD	Sorbitol dehydrogenase	0	14.5033	30.8906	47.8286	83.3037	0	33.7539	21.4546
VAIEPGAPR	Q00796	DHSO_HUMAN	7	SORD	Sorbitol dehydrogenase	0	0	55.451	79.9993	128.914	24.4678	53.3832	37.9346
ALEAFETFK	Q00796	DHSO_HUMAN	7	SORD	Sorbitol dehydrogenase	0	0	0	28.4818	60.0112	33.5625	33.029	25.6582
KPMVLGHEASGTVEK	Q00796	DHSO_HUMAN	7	SORD	Sorbitol dehydrogenase	0	0	47.8272	35.8174	96.1285	0	42.6086	34.7492
AMGAAQVVVTDLSATR	Q00796	DHSO_HUMAN	7	SORD	Sorbitol dehydrogenase	0	0	4.77359	32.1741	35.3208	0	27.5438	31.7964
LENYPIPEPGPNEVLLR	Q00796	DHSO_HUMAN	7	SORD	Sorbitol dehydrogenase	0	0	0	63.4524	80.1504	0	68.9574	53.411
SNLGSVVLQLK	O43143	DHX15_HUMAN	4	DHX15	Putative pre-mRNA-splicing factor ATP-dependent RNA helicase DHX15	13.3007	31.4983	0	11.658	27.3886	45.9127	33.2837	45.2656
FTDILVR	O43143	DHX15_HUMAN	4	DHX15	Putative pre-mRNA-splicing factor ATP-dependent RNA helicase DHX15	0	17.9235	0	0	20.2042	25.7803	17.5019	31.3164
YYDILK	O43143	DHX15_HUMAN	4	DHX15	Putative pre-mRNA-splicing factor ATP-dependent RNA helicase DHX15	0	12.5802	0	0	15.9212	22.9021	13.6152	14.3229
LQLPVWEYK	O43143	DHX15_HUMAN	4	DHX15	Putative pre-mRNA-splicing factor ATP-dependent RNA helicase DHX15	0	19.187	14.094	0	11.8787	0	16.2383	35.2146
LAAQScALSLVR	Q08211	DHX9_HUMAN	16	DHX9	ATP-dependent RNA helicase A	39.6585	64.3777	56.6988	28.2801	41.4812	89.345	54.1864	73.542
AAEcNIVVTQPR	Q08211	DHX9_HUMAN	16	DHX9	ATP-dependent RNA helicase A	27.403	109.568	135.204	30.2801	67.8296	0	46.0369	64.6401
ELDALDANDELTPLGR	Q08211	DHX9_HUMAN	16	DHX9	ATP-dependent RNA helicase A	15.4591	51.508	71.155	0	63.6739	50.3825	58.1044	99.433
TTQVPQFILDDFIQNDR	Q08211	DHX9_HUMAN	16	DHX9	ATP-dependent RNA helicase A	0	66.7283	74.8527	0	25.8445	45.4476	56.6744	61.1347
AENNSEVGASGYGVPGPTWDR	Q08211	DHX9_HUMAN	16	DHX9	ATP-dependent RNA helicase A	0	48.3053	55.9988	0	45.7398	29.1443	25.2517	52.4947
DFVNYLVR	Q08211	DHX9_HUMAN	16	DHX9	ATP-dependent RNA helicase A	23.4351	53.9174	73.1484	116.66	58.7271	29.9711	64.2949	85.1057
LGGIGQFLAK	Q08211	DHX9_HUMAN	16	DHX9	ATP-dependent RNA helicase A	14.354	30.7785	55.1923	20.5126	35.077	43.8715	49.635	54.4729
QPAIISQLDPVNER	Q08211	DHX9_HUMAN	16	DHX9	ATP-dependent RNA helicase A	0	41.0037	51.3576	0	31.6961	0	39.1999	62.7201
TPLHEIALSIK	Q08211	DHX9_HUMAN	16	DHX9	ATP-dependent RNA helicase A	0	10.6464	33.0819	0	18.66	17.0784	0	31.9419
YQILPLHSQIPR	Q08211	DHX9_HUMAN	16	DHX9	ATP-dependent RNA helicase A	0	89.735	30.9819	0	32.265	136.911	103.808	125.28
AIEPPPLDAVIEAEHTLR	Q08211	DHX9_HUMAN	16	DHX9	ATP-dependent RNA helicase A	0	83.3002	154.149	0	0	88.544	92.877	188.8
DINTDFLLVVLR	Q08211	DHX9_HUMAN	16	DHX9	ATP-dependent RNA helicase A	0	0	32.6863	0	12.5581	31.418	22.7442	32.3783
LAQFEPSQR	Q08211	DHX9_HUMAN	16	DHX9	ATP-dependent RNA helicase A	0	0	103.02	42.3244	76.2331	34.1568	76.7151	89.0184
FSDHVALLSVFQAWDDAR	Q08211	DHX9_HUMAN	16	DHX9	ATP-dependent RNA helicase A	0	0	0	0	8.86514	22.853	0	7.02693
DVVQAYPEVR	Q08211	DHX9_HUMAN	16	DHX9	ATP-dependent RNA helicase A	22.6827	0	51.8445	58.2388	0	34.0792	0	40.6983
VFDPVPVGVTK	Q08211	DHX9_HUMAN	16	DHX9	ATP-dependent RNA helicase A	0	0	35.8514	0	21.9272	26.664	28.7192	0
IPNIYAIGDVVAGPMLAHK	P09622	DLDH_HUMAN	4	DLD	Dihydrolipoyl dehydrogenase, mitochondrial	16.9638	48.511	0	0	22.5123	29.4544	31.2463	72.6402
NETLGGTcLNVGcIPSK	P09622	DLDH_HUMAN	4	DLD	Dihydrolipoyl dehydrogenase, mitochondrial	20.9717	61.0427	42.3795	0	0	0	0	69.062
EANLAASFGK	P09622	DLDH_HUMAN	4	DLD	Dihydrolipoyl dehydrogenase, mitochondrial	66.5769	125.2	57.9922	197.525	222.848	0	21.0203	82.9529
GIEMSEVR	P09622	DLDH_HUMAN	4	DLD	Dihydrolipoyl dehydrogenase, mitochondrial	11.0677	0	17.9105	8.90591	0	0	0	15.04
DIDPQNDLTFLR	Q8TF09	DLRB2_HUMAN	1	DYNLRB2	Dynein light chain roadblock-type 2	25.6055	23.1242	20.3148	0	11.3862	32.1156	19.9232	0
QISQAYEVLSDAK	P31689	DNJA1_HUMAN	2	DNAJA1	DnaJ homolog subfamily A member 1	0	17.5709	24.1951	0	0	34.6735	26.4271	29.4982
ILEVHIDK	P31689	DNJA1_HUMAN	2	DNAJA1	DnaJ homolog subfamily A member 1	0	0	0	0	0	3.33558	1.26455	0.938911
EGDQTSNNIPADIVFVLK	P25685	DNJB1_HUMAN	1	DNAJB1	DnaJ homolog subfamily B member 1	0	29.9117	29.2015	0	11.7373	0	8.18477	31.9419
DTLQSELVGQLYK	O00429	DNM1L_HUMAN	1	DNM1L	Dynamin-1-like protein	13.4885	0	16.7692	10.1811	0	0	0	14.5746
FGTVLTEHVAAAELGAR	O43598	DNPH1_HUMAN	1	DNPH1	2-deoxynucleoside 5-phosphate N-hydrolase 1	0	36.5816	0	11.1896	47.0239	44.8275	53.9709	0
FFPLESWQIGK	P30046	DOPD_HUMAN	2	DDT	D-dopachrome decarboxylase	69.7792	88.7654	67.5485	179.161	22.6749	0	56.3805	48.5383
LcAAAASILGKPADR	P30046	DOPD_HUMAN	2	DDT	D-dopachrome decarboxylase	0	0	0	0	25.048	0	38.1421	27.331
HESLRPAAGQSRPPTAR	Q9UKG1	DP13A_HUMAN	1	APPL1	DCC-interacting protein 13-alpha	0	8.76341	17.3475	11.87	0	0	0	22.2837
LAQDFLDSQNLSAYNTR	Q9NY33	DPP3_HUMAN	5	DPP3	Dipeptidyl peptidase 3	28.5348	33.3935	49.9881	25.0904	36.5399	0	34.1653	34.0946
FSTIASSYEEcR	Q9NY33	DPP3_HUMAN	5	DPP3	Dipeptidyl peptidase 3	20.4258	28.7657	32.3363	0	0	0	30.4039	24.2037
VILGSEAAQQHPEEVR	Q9NY33	DPP3_HUMAN	5	DPP3	Dipeptidyl peptidase 3	62.6754	27.2682	0	29.4425	27.3995	52.1653	0	44.1892
LVASAEQLLK	Q9NY33	DPP3_HUMAN	5	DPP3	Dipeptidyl peptidase 3	0	26.2535	50.8402	25.1622	61.5066	0	34.2436	27.9273
LASVLGSEPSLDSEVTSK	Q9NY33	DPP3_HUMAN	5	DPP3	Dipeptidyl peptidase 3	30.359	41.1065	58.6922	0	48.1455	24.752	43.3335	36.7564
ERPPNPIEFLASYLLK	Q9C005	DPY30_HUMAN	2	DPY30	Protein dpy-30 homolog	7.52318	10.5705	11.9454	11.2375	0	9.05852	9.74219	3.34983
AYLDQTVVPILLQGLAVLAK	Q9C005	DPY30_HUMAN	2	DPY30	Protein dpy-30 homolog	2.30223	3.20566	2.45756	3.00886	0	3.50869	0	4.08146
SSAEVIAQAR	Q16555	DPYL2_HUMAN	2	DPYSL2	Dihydropyrimidinase-related protein 2	4.57383	21.993	10.3765	0	0	18.8198	40.6692	0
IVLEDGTLHVTEGSGR	Q16555	DPYL2_HUMAN	2	DPYSL2	Dihydropyrimidinase-related protein 2	0	31.131	0	0	36.6374	50.8734	59.3386	0
VEHWGLDEPLLK	P01903	DRA_HUMAN	1	HLA-DRA	HLA class II histocompatibility antigen, DR alpha chain	31.371	0	0	0	53.6557	163.627	42.9808	20.0146
IQLLDLPGIIEGAK	Q9Y295	DRG1_HUMAN	1	DRG1	Developmentally-regulated GTP-binding protein 1	0	0	14.4075	0	0	14.8615	10.7021	15.1128
IVAISEDYPR	Q14126	DSG2_HUMAN	1	DSG2	Desmoglein-2	0	0	0	0	47.3165	22.5042	0	22.0946
NcPHIVVGTPGR	Q13838	DX39B_HUMAN	12	DDX39B	Spliceosome RNA helicase DDX39B	38.6678	156.023	125.389	36.3074	68.9186	105.493	141.5	136.786
GLAITFVSDENDAK	Q13838	DX39B_HUMAN	12	DDX39B	Spliceosome RNA helicase DDX39B	46.3375	72.7664	101.315	40.5808	95.1694	49.9174	122.595	156.073
LTLHGLQQYYVK	Q13838	DX39B_HUMAN	12	DDX39B	Spliceosome RNA helicase DDX39B	0	97.8593	93.2958	42.5295	61.1165	181.231	109.568	170.037
VNIAFNYDMPEDSDTYLHR	Q13838	DX39B_HUMAN	12	DDX39B	Spliceosome RNA helicase DDX39B	0	39.5002	122.741	0	77.994	0	106.179	130.546
HFILDEcDK	Q13838	DX39B_HUMAN	12	DDX39B	Spliceosome RNA helicase DDX39B	0	33.325	103.552	0	26.3646	0	107.158	105.077
DFLLKPELLR	Q13838	DX39B_HUMAN	12	DDX39B	Spliceosome RNA helicase DDX39B	29.7998	105.029	137.288	33.5348	72.8522	66.5824	194.432	140.989
GSYVSIHSSGFR	Q13838	DX39B_HUMAN	12	DDX39B	Spliceosome RNA helicase DDX39B	0	72.0612	65.7377	14.0409	52.7943	17.5279	74.1292	78.5602
VAVFFGGLSIK	Q13838	DX39B_HUMAN	12	DDX39B	Spliceosome RNA helicase DDX39B	5.04786	4.76735	14.0393	0	0	0	18.8164	18.7055
ELAFQISK	Q13838	DX39B_HUMAN	12	DDX39B	Spliceosome RNA helicase DDX39B	18.5084	43.8832	53.4423	0	61.7667	31.8314	73.5023	69.8474
ILVATNLFGR	Q13838	DX39B_HUMAN	12	DDX39B	Spliceosome RNA helicase DDX39B	32.5428	0	96.6436	49.2987	85.0267	61.8284	103.789	135.317
MLEQLDMR	Q13838	DX39B_HUMAN	12	DDX39B	Spliceosome RNA helicase DDX39B	15.9518	0	42.8513	0	38.8968	35.8878	48.1918	60.771
ILNDVQDR	Q13838	DX39B_HUMAN	12	DDX39B	Spliceosome RNA helicase DDX39B	0	0	35.7601	0	0	12.0246	50.1704	79.8838
SPLVMDVLNIQGVQR	Q14204	DYHC1_HUMAN	34	DYNC1H1	Cytoplasmic dynein 1 heavy chain 1	10.3261	20.0684	34.7101	7.66489	0	0	16.7849	0
IQFVGAcNPPTDPGR	Q14204	DYHC1_HUMAN	34	DYNC1H1	Cytoplasmic dynein 1 heavy chain 1	16.5643	28.2662	49.8511	14.4067	15.3555	44.2591	0	42.2692
IQGLTVEQAEAVVR	Q14204	DYHC1_HUMAN	34	DYNC1H1	Cytoplasmic dynein 1 heavy chain 1	0	28.5307	43.5969	13.3948	21.9597	64.0245	25.8982	0
WAIAQLNYADMLK	Q14204	DYHC1_HUMAN	34	DYNC1H1	Cytoplasmic dynein 1 heavy chain 1	0	16.9686	21.7756	0	0	7.96044	12.5808	18.7491
LGGSPFGPAGTGK	Q14204	DYHC1_HUMAN	34	DYNC1H1	Cytoplasmic dynein 1 heavy chain 1	26.3777	29.8235	53.5641	23.1793	34.5297	46.6361	33.029	41.9201
VLLTTQGVDMISK	Q14204	DYHC1_HUMAN	34	DYNC1H1	Cytoplasmic dynein 1 heavy chain 1	17.5497	20.7442	32.6863	23.0665	14.3933	42.5538	19.6685	0
SLLQALNEVK	Q14204	DYHC1_HUMAN	34	DYNC1H1	Cytoplasmic dynein 1 heavy chain 1	0	27.1056	58.0835	21.8665	0	57.1002	37.5935	0
LAETVFNFQEK	Q14204	DYHC1_HUMAN	34	DYNC1H1	Cytoplasmic dynein 1 heavy chain 1	14.0211	22.0518	31.5602	52.7403	24.6417	64.6963	24.8991	37.411
FNYGFEYLGVQDK	Q14204	DYHC1_HUMAN	34	DYNC1H1	Cytoplasmic dynein 1 heavy chain 1	0	0	0	0	33.9635	35.4486	40.9337	40.8292
EQPWVSVQPR	Q14204	DYHC1_HUMAN	34	DYNC1H1	Cytoplasmic dynein 1 heavy chain 1	14.0211	33.3935	47.9946	0	34.5731	69.9413	25.193	42.0656
VFYEEELDVPLVLFNEVLDHVLR	Q14204	DYHC1_HUMAN	34	DYNC1H1	Cytoplasmic dynein 1 heavy chain 1	1.94005	12.7844	28.5776	0	0	4.64036	6.91337	17.1782
QLQNISLAAASGGAK	Q14204	DYHC1_HUMAN	34	DYNC1H1	Cytoplasmic dynein 1 heavy chain 1	0	23.6531	29.7646	0	26.9985	45.6285	19.0338	32.9455
AATSPALFNR	Q14204	DYHC1_HUMAN	34	DYNC1H1	Cytoplasmic dynein 1 heavy chain 1	0	2.32858	38.3166	0	0	17.5409	18.9692	36.0437
EYQTQLIQR	Q14204	DYHC1_HUMAN	34	DYNC1H1	Cytoplasmic dynein 1 heavy chain 1	25.0728	32.7099	61.6595	25.4494	0	83.9192	31.4814	59.331
IMFEVQDLK	Q14204	DYHC1_HUMAN	34	DYNC1H1	Cytoplasmic dynein 1 heavy chain 1	0	16.1458	29.2624	0	0	17.0887	16.5086	19.3164
QNISPDKIPWSALK	Q14204	DYHC1_HUMAN	34	DYNC1H1	Cytoplasmic dynein 1 heavy chain 1	0	25.3279	32.9754	14.0067	0	0	17.0199	39.7674
INEWLTLVEK	Q14204	DYHC1_HUMAN	34	DYNC1H1	Cytoplasmic dynein 1 heavy chain 1	15.4148	18.4965	33.6906	0	8.79362	22.1993	22.2753	29.251
VLRPQVTAVAQQNQGEVPEPQDMK	Q14204	DYHC1_HUMAN	34	DYNC1H1	Cytoplasmic dynein 1 heavy chain 1	19.4538	44.794	35.684	0	0	0	24.4485	48.4365
IFVFEPPPGVK	Q14204	DYHC1_HUMAN	34	DYNC1H1	Cytoplasmic dynein 1 heavy chain 1	19.5869	21.611	44.7686	0	19.3265	30.7204	23.2927	17.2946
TSFLDDAFR	Q14204	DYHC1_HUMAN	34	DYNC1H1	Cytoplasmic dynein 1 heavy chain 1	0	12.4333	22.8408	0	14.1673	24.2973	0	8.78547
QTDVLQQLSIQMANAK	Q14204	DYHC1_HUMAN	34	DYNC1H1	Cytoplasmic dynein 1 heavy chain 1	5.55251	8.09642	17.9866	0	0	0	6.75469	16.8582
EWTDGLFTHVLR	Q14204	DYHC1_HUMAN	34	DYNC1H1	Cytoplasmic dynein 1 heavy chain 1	20.4391	22.5513	23.3582	52.4782	9.3414	42.528	7.78513	38.7928
VNFLPEIITLSK	Q14204	DYHC1_HUMAN	34	DYNC1H1	Cytoplasmic dynein 1 heavy chain 1	7.94262	18.0263	26.8733	0	0	0	15.1217	23.0837
LEGVEGVAHIIDPK	Q14204	DYHC1_HUMAN	34	DYNC1H1	Cytoplasmic dynein 1 heavy chain 1	18.2687	24.9019	45.3164	0	28.5102	54.8265	26.4859	0
IFTIESTR	Q14204	DYHC1_HUMAN	34	DYNC1H1	Cytoplasmic dynein 1 heavy chain 1	0	29.7647	45.1795	0	32.3625	53.4313	23.0184	0
EVWNTYELDLVNYQNK	Q14204	DYHC1_HUMAN	34	DYNC1H1	Cytoplasmic dynein 1 heavy chain 1	7.67498	16.9832	31.3776	0	0	14.6884	0	27.4764
ALGEYLER	Q14204	DYHC1_HUMAN	34	DYNC1H1	Cytoplasmic dynein 1 heavy chain 1	22.3965	18.2124	30.9972	0	0	0	0	20.4655
FYFVGDEDLLEIIGNSK	Q14204	DYHC1_HUMAN	34	DYNC1H1	Cytoplasmic dynein 1 heavy chain 1	0	0	0	0	6.20105	38.0065	0	21.1782
NTISLLVAGLK	Q14204	DYHC1_HUMAN	34	DYNC1H1	Cytoplasmic dynein 1 heavy chain 1	0	0	0	0	0	15.7013	7.76358	15.7382
FTQDTQPHYIYSPR	Q14204	DYHC1_HUMAN	34	DYNC1H1	Cytoplasmic dynein 1 heavy chain 1	0	0	75.994	0	40.6035	139.986	42.3539	64.1601
TEYLSNADER	Q14204	DYHC1_HUMAN	34	DYNC1H1	Cytoplasmic dynein 1 heavy chain 1	0	0	34.6493	0	26.6572	35.9395	26.8581	35.8983
LLNTFLER	Q14204	DYHC1_HUMAN	34	DYNC1H1	Cytoplasmic dynein 1 heavy chain 1	17.7494	0	38.1644	43.7717	26.4947	29.4544	20.2562	37.7455
ESPEVLLTLDILK	Q14204	DYHC1_HUMAN	34	DYNC1H1	Cytoplasmic dynein 1 heavy chain 1	0	0	19.1583	0	0	17.1171	7.73028	12.7928
LVQTPLTDR	Q14204	DYHC1_HUMAN	34	DYNC1H1	Cytoplasmic dynein 1 heavy chain 1	0	0	0	0	21.3745	0	23.3515	42.0365
YNPTWHcIVGR	Q96FJ2	DYL2_HUMAN	2	DYNLL2	Dynein light chain 2, cytoplasmic	29.9463	38.1388	84.0286	0	0	39.4275	42.589	0
DIAAYIK	Q96FJ2	DYL2_HUMAN	2	DYNLL2	Dynein light chain 2, cytoplasmic	20.9184	34.084	31.4232	0	0	35.5778	34.7334	0
VPVGDQPPDIEYQIK	P50570	DYN2_HUMAN	6	DNM2	Dynamin-2	23.4084	53.0359	42.2578	34.1604	25.6169	0	22.9401	13.3188
NLVDSYVAIINK	P50570	DYN2_HUMAN	6	DNM2	Dynamin-2	20.1595	44.75	37.2514	39.5894	0	31.2888	53.4812	0
DMILQFISR	P50570	DYN2_HUMAN	6	DNM2	Dynamin-2	10.5298	24.8578	23.4343	17.1486	0	0	0	0
LQSQLLSLEK	P50570	DYN2_HUMAN	6	DNM2	Dynamin-2	0	23.1096	28.0146	30.6254	0	34.441	0	0
FPFEIVK	P50570	DYN2_HUMAN	6	DNM2	Dynamin-2	22.7027	39.7108	42.8513	36.2732	18.7738	0	25.2125	27.7528
TGLFTPDLAFEAIVK	P50570	DYN2_HUMAN	6	DNM2	Dynamin-2	10.9719	0	38.7731	0	0	20.8558	15.3489	20.5237
IGDFGLVTSLK	P19525	E2AK2_HUMAN	1	EIF2AK2	Interferon-induced, double-stranded RNA-activated protein kinase	0	10.1723	15.491	4.71107	0	0	15.3293	0
VIGNQSLVNELAFTAR	Q13011	ECH1_HUMAN	5	ECH1	Delta(3,5)-Delta(2,4)-dienoyl-CoA isomerase, mitochondrial	0	24.0498	74.731	0	26.706	47.8505	83.8459	107.898
MMADEALGSGLVSR	Q13011	ECH1_HUMAN	5	ECH1	Delta(3,5)-Delta(2,4)-dienoyl-CoA isomerase, mitochondrial	0	19.3045	20.0713	0	18.8551	0	28.1315	34.7637
VFPDKEVMLDAALALAAEISSK	Q13011	ECH1_HUMAN	5	ECH1	Delta(3,5)-Delta(2,4)-dienoyl-CoA isomerase, mitochondrial	7.33677	38.844	52.0728	7.65464	5.70854	23.9537	43.3726	17.3382
YQETFNVIER	Q13011	ECH1_HUMAN	5	ECH1	Delta(3,5)-Delta(2,4)-dienoyl-CoA isomerase, mitochondrial	0	41.0771	67.7007	82.5634	41.3349	62.526	79.9867	100.378
YcAQDAFFQVK	Q13011	ECH1_HUMAN	5	ECH1	Delta(3,5)-Delta(2,4)-dienoyl-CoA isomerase, mitochondrial	31.1047	30.039	57.7944	0	43.2475	0	38.2008	87.7384
TLQEVTQLSQEAQR	P40939	ECHA_HUMAN	15	HADHA	Trifunctional enzyme subunit alpha, mitochondrial	81.2104	89.6028	92.8089	208.511	25.8282	30.6687	40.6692	62.7347
DSIFSNLTGQLDYQGFEK	P40939	ECHA_HUMAN	15	HADHA	Trifunctional enzyme subunit alpha, mitochondrial	22.5962	44.559	54.7053	0	12.2054	20.9565	31.403	38.9965
FGGGNPELLTQMVSK	P40939	ECHA_HUMAN	15	HADHA	Trifunctional enzyme subunit alpha, mitochondrial	71.3438	92.8349	92.0328	26.3758	29.0954	80.612	55.1659	88.5238
TGIEQGSDAGYLcESQK	P40939	ECHA_HUMAN	15	HADHA	Trifunctional enzyme subunit alpha, mitochondrial	43.8076	59.8674	81.3656	19.0836	0	94.3057	50.3076	70.8656
DLNSDMDSILASLK	P40939	ECHA_HUMAN	15	HADHA	Trifunctional enzyme subunit alpha, mitochondrial	14.4472	34.6423	33.4623	7.92472	10.3573	34.6218	25.2321	23.6801
LTAYAMTIPFVR	P40939	ECHA_HUMAN	15	HADHA	Trifunctional enzyme subunit alpha, mitochondrial	15.5257	36.1114	36.3079	9.04608	0	0	15.823	36.5383
DTSASAVAVGLK	P40939	ECHA_HUMAN	15	HADHA	Trifunctional enzyme subunit alpha, mitochondrial	47.9344	76.2336	71.3832	31.4459	39.6607	54.0255	56.8899	60.0729
MQLLEIITTEK	P40939	ECHA_HUMAN	15	HADHA	Trifunctional enzyme subunit alpha, mitochondrial	41.9567	48.937	64.779	0	17.5222	0	33.6167	62.9238
GFYIYQEGVK	P40939	ECHA_HUMAN	15	HADHA	Trifunctional enzyme subunit alpha, mitochondrial	45.472	69.2552	60.9443	0	36.4261	71.879	43.2943	53.6583
TVLGTPEVLLGALPGAGGTQR	P40939	ECHA_HUMAN	15	HADHA	Trifunctional enzyme subunit alpha, mitochondrial	44.8329	116.752	77.3179	16.417	22.5123	44.6725	55.6949	75.9565
FVDLYGAQK	P40939	ECHA_HUMAN	15	HADHA	Trifunctional enzyme subunit alpha, mitochondrial	81.2104	103.119	89.522	0	54.7123	70.0704	0	74.7929
DGPGFYTTR	P40939	ECHA_HUMAN	15	HADHA	Trifunctional enzyme subunit alpha, mitochondrial	48.1351	77.9966	66.5899	0	0	70.5355	48.2114	66.7492
ALMGLYHGQVLcK	P40939	ECHA_HUMAN	15	HADHA	Trifunctional enzyme subunit alpha, mitochondrial	16.9638	29.6766	33.1884	0	0	0	0	35.0546
DATLTALDR	P40939	ECHA_HUMAN	15	HADHA	Trifunctional enzyme subunit alpha, mitochondrial	0	54.3581	52.3315	0	29.0466	0	34.0673	17.0958
ILQEGVDPK	P40939	ECHA_HUMAN	15	HADHA	Trifunctional enzyme subunit alpha, mitochondrial	80.1718	9.84323	97.9218	51.7261	58.7596	156.935	72.0918	95.3748
AMDSDWFAENYMGR	P55084	ECHB_HUMAN	8	HADHB	Trifunctional enzyme subunit beta, mitochondrial	13.8879	29.4415	26.5386	0	0	0	0	25.9637
FNNWGGSLSLGHPFGATGcR	P55084	ECHB_HUMAN	8	HADHB	Trifunctional enzyme subunit beta, mitochondrial	20.772	45.3376	21.1822	0	0	0	0	54.3856
DQLLLGPTYATPK	P55084	ECHB_HUMAN	8	HADHB	Trifunctional enzyme subunit beta, mitochondrial	72.662	106.968	96.3392	0	0	96.9928	0	88.2911
DFMYVSQDPK	P55084	ECHB_HUMAN	8	HADHB	Trifunctional enzyme subunit beta, mitochondrial	24.3316	46.3219	35.4405	0	0	0	26.1921	37.1928
LAAAFAVSR	P55084	ECHB_HUMAN	8	HADHB	Trifunctional enzyme subunit beta, mitochondrial	38.6279	49.554	35.0814	21.9554	0	0	0	40.5674
NVVVVDGVR	P55084	ECHB_HUMAN	8	HADHB	Trifunctional enzyme subunit beta, mitochondrial	0	101.547	90.6633	37.6065	49.5109	86.1928	56.9486	76.0002
AQDEGLLSDVVPFKVPGK	P55084	ECHB_HUMAN	8	HADHB	Trifunctional enzyme subunit beta, mitochondrial	9.50185	18.0998	18.1692	0	0	0	0	24.9746
VGLPPLEK	P55084	ECHB_HUMAN	8	HADHB	Trifunctional enzyme subunit beta, mitochondrial	50.8647	62.5706	0	31.6442	0	46.4036	38.6122	0
IcPVETLVEEAIQcAEK	P30084	ECHM_HUMAN	6	ECHS1	Enoyl-CoA hydratase, mitochondrial	18.9078	28.0165	118.769	0	20.8056	13.965	36.4769	83.0111
AQFAQPEILIGTIPGAGGTQR	P30084	ECHM_HUMAN	6	ECHS1	Enoyl-CoA hydratase, mitochondrial	52.4093	133.824	100.235	36.1023	38.019	0	52.0707	83.5347
LFYSTFATDDR	P30084	ECHM_HUMAN	6	ECHS1	Enoyl-CoA hydratase, mitochondrial	0	6.48331	15.491	10.458	0	0	0	0
ALNALcDGLIDELNQALK	P30084	ECHM_HUMAN	6	ECHS1	Enoyl-CoA hydratase, mitochondrial	25.6055	54.7107	89.5829	0	15.4823	0	40.2186	62.4001
NNTVGLIQLNRPK	P30084	ECHM_HUMAN	6	ECHS1	Enoyl-CoA hydratase, mitochondrial	42.3562	44.3974	71.9158	38.1535	57.9631	23.5248	55.5577	65.0329
AFAAGADIK	P30084	ECHM_HUMAN	6	ECHS1	Enoyl-CoA hydratase, mitochondrial	25.1261	0	53.9901	39.8287	0	0	0	49.9638
DADVQNFVSFISK	P42126	ECI1_HUMAN	1	ECI1	Enoyl-CoA delta isomerase 1, mitochondrial	17.2834	0	0	0	14.6598	0	16.0052	56.5238
INEKPQVIADYESGR	O60869	EDF1_HUMAN	1	EDF1	Endothelial differentiation-related factor 1	0	0	0	18.9605	30.4607	0	31.6838	43.3165
DLDcQQLQSR	Q15075	EEA1_HUMAN	1	EEA1	Early endosome antigen 1	16.8573	9.35841	0	5.84952	0	0	0	0
VETGVLKPGMVVTFAPVNVTTEVK	P68104	EF1A1_HUMAN	14	EEF1A1	Elongation factor 1-alpha 1	742.066	460.428	2150.17	135.965	1212.74	271.549	1299.02	1677.09
EHALLAYTLGVK	P68104	EF1A1_HUMAN	14	EEF1A1	Elongation factor 1-alpha 1	175.23	252.251	285.32	231.314	485.193	448.792	399.052	400.001
SGDAAIVDMVPGKPMcVESFSDYPPLGR	P68104	EF1A1_HUMAN	14	EEF1A1	Elongation factor 1-alpha 1	291.607	619.536	1238.36	0	0	0	612.193	815.566
DGNASGTTLLEALDcILPPTRPTDKPLR	P68104	EF1A1_HUMAN	14	EEF1A1	Elongation factor 1-alpha 1	52.8753	19.3486	325.797	0	302.007	0	97.559	507.928
YYVTIIDAPGHR	P68104	EF1A1_HUMAN	14	EEF1A1	Elongation factor 1-alpha 1	380.287	557.685	1071.28	183.007	838.401	899.392	690.553	594.329
IGGIGTVPVGR	P68104	EF1A1_HUMAN	14	EEF1A1	Elongation factor 1-alpha 1	1274.15	1908.41	3308.19	1416.4	2950.17	624.226	1777.81	1626.19
KDGNASGTTLLEALDcILPPTRPTDKPLR	P68104	EF1A1_HUMAN	14	EEF1A1	Elongation factor 1-alpha 1	0	4.97059	15.4453	0	185.137	0	141.572	149.673
SGDAAIVDMVPGKPmcVESFSDYPPLGR	P68104	EF1A1_HUMAN	14	EEF1A1	Elongation factor 1-alpha 1	19.5248	48.4228	16.7844	0	0	0	44.8811	14.56
LPLQDVYK	P68104	EF1A1_HUMAN	14	EEF1A1	Elongation factor 1-alpha 1	535.677	987.996	1635.83	1034.18	1304.74	167.683	985.777	1122.62
STTTGHLIYK	P68104	EF1A1_HUMAN	14	EEF1A1	Elongation factor 1-alpha 1	37.9488	158.667	254.581	1017.09	305.582	95.0033	120.656	131.244
QTVAVGVIK	P68104	EF1A1_HUMAN	14	EEF1A1	Elongation factor 1-alpha 1	633.945	887.213	1602.36	728.199	1345.38	0	924.46	951.566
IGYNPDTVAFVPISGWNGDNMLEPSANMPWFK	P68104	EF1A1_HUMAN	14	EEF1A1	Elongation factor 1-alpha 1	16.804	28.5601	221.865	0	52.014	0	154.214	76.8147
QLIVGVNK	P68104	EF1A1_HUMAN	14	EEF1A1	Elongation factor 1-alpha 1	404.92	236.384	1145.84	524.098	971.525	946.933	723.661	568.729
MDSTEPPYSQK	P68104	EF1A1_HUMAN	14	EEF1A1	Elongation factor 1-alpha 1	9.86669	0	778.505	43.5894	0	14.0089	47.6433	26.5892
SPAGLQVLNDYLADK	P24534	EF1B_HUMAN	3	EEF1B2	Elongation factor 1-beta	91.0505	77.0269	138.764	49.4355	49.3808	0	85.1585	181.673
SIQADGLVWGSSK	P24534	EF1B_HUMAN	3	EEF1B2	Elongation factor 1-beta	0	62.3502	100.843	40.3415	69.2437	0	57.8498	106.124
SSILLDVKPWDDETDMAK	P24534	EF1B_HUMAN	3	EEF1B2	Elongation factor 1-beta	32.383	0	61.5378	8.28369	14.5444	0	31.5989	88.742
FYEQMNGPVAGASR	P29692	EF1D_HUMAN	5	EEF1D	Elongation factor 1-delta	0	38.5796	49.5468	0	42.5377	0	40.3558	31.7237
GVVQELQQAISK	P29692	EF1D_HUMAN	5	EEF1D	Elongation factor 1-delta	37.2964	46.9537	90.7089	0	41.4162	0	76.3037	90.6911
SLAGSSGPGASSGTSGDHGELVVR	P29692	EF1D_HUMAN	5	EEF1D	Elongation factor 1-delta	77.0427	157.785	167.996	44.4099	114.008	144.43	128.982	136.96
SIQLDGLVWGASK	P29692	EF1D_HUMAN	5	EEF1D	Elongation factor 1-delta	22.7959	25.8421	64.5051	18.2904	21.2607	35.6036	57.0074	57.1201
IASLEVENQSLR	P29692	EF1D_HUMAN	5	EEF1D	Elongation factor 1-delta	42.5959	0	109.152	0	82.9461	75.2379	85.4131	105.629
ALIAAQYSGAQVR	P26641	EF1G_HUMAN	10	EEF1G	Elongation factor 1-gamma	53.3414	149.852	152.475	75.1105	83.2875	172.592	175.822	191.71
KLDPGSEETQTLVR	P26641	EF1G_HUMAN	10	EEF1G	Elongation factor 1-gamma	37.8423	128.285	151.364	51.897	118.592	182.049	121.87	164.8
EYFSWEGAFQHVGK	P26641	EF1G_HUMAN	10	EEF1G	Elongation factor 1-gamma	29.2272	82.7419	45.5599	9.84607	53.2819	167.89	120.597	169.309
ILGLLDAYLK	P26641	EF1G_HUMAN	10	EEF1G	Elongation factor 1-gamma	21.4644	83.212	135.797	59.1448	36.8812	110.351	104.083	129.586
[truncated: 4,872 more rows]

## Sheet: ProteinList_LFQ
UniprotID	UniprotAccession	Symbol	Name	# peptides	Sequence Coverage (%)	Avg. pTa	SD pTa	Avg. pT2+	SD pT2+	Log2 (Avg. pTa)	Log2 (Avg. pT2+)	Log2 Ratio = [log2 (Avg. pT2+)] - [log2 (Avg. pTa)]	p-value (t-test)	3_pTa	11_pTa	16_pTa	19_pTa	9_pT2+	12_pT2+	15_pT2+	17_pT2+	3_pTa_log2	11_pTa_log2	16_pTa_log2	19_pTa_log2	9_pT2+_log2	12_pT2+_log2	15_pT2+_log2	17_pT2+_log2
Q15149	PLEC_HUMAN	PLEC	Plectin	97	24.5517	3606.43	1195.61	2642.62	758.366	11.8164	11.3678	-0.448603	0.269226	2098.2	3205.54	4684.72	4437.25	2561.86	3295.78	3107.53	1605.28	11.0349	11.6464	12.1937	12.1154	11.323	11.6864	11.6016	10.6486
Q09666	AHNK_HUMAN	AHNAK	Neuroblast differentiation-associated protein AHNAK	94	11.4094	3421.62	1234.65	5486.79	2099.62	11.7405	12.4217	0.681282	0.12473	5177.69	2914.85	2321.51	3272.43	6671.12	3773.19	3660.23	7842.6	12.3381	11.5092	11.1808	11.6761	12.7037	11.8816	11.8377	12.9371
P12111	CO6A3_HUMAN	COL6A3	Collagen alpha-3(VI) chain	87	64.0927	5727.94	5171.3	19130.4	12885.8	12.4838	14.2236	1.73978	0.26501	4618.31	13301.8	3103.3	1888.31	24591.2	18905.4	31588.3	1436.81	12.1731	13.6993	11.5996	10.8829	14.5859	14.2065	14.9471	10.4887
P35579	MYH9_HUMAN	MYH9	Myosin-9	75	41.4286	6231.04	1922.55	8221.63	2203.61	12.6053	13.0052	0.399952	0.231037	5318.22	8114.45	7511.68	3979.79	8270.31	8152.54	10930	5533.65	12.3767	12.9863	12.8749	11.9585	13.0137	12.993	13.416	12.434
P21333	FLNA_HUMAN	FLNA	Filamin-A	66	38.2342	2571.75	1868.78	6067.79	4272.37	11.3285	12.567	1.23842	0.320559	2708.43	4980.18	2141.5	456.875	4245.56	9237.31	9893.33	894.946	11.4032	12.282	11.0644	8.83565	12.0517	13.1733	13.2722	9.80566
P02768	ALBU_HUMAN	ALB	Serum albumin	61	80.2956	94831.8	10436.6	104928	28316.6	16.5331	16.679	0.145951	0.623671	94360.9	107442	81911.7	95612.9	136674	90568.7	119040	73426.9	16.5259	16.7132	16.3218	16.5449	17.0604	16.4667	16.8611	16.164
P49327	FAS_HUMAN	FASN	Fatty acid synthase	59	30.6651	1796.48	1390.92	6587.31	7110.41	10.811	12.6855	1.87452	0.189525	493.488	1042.12	3668.01	1982.29	3668.63	4746.18	953.546	16980.9	8.94687	10.0253	11.8408	10.953	11.841	12.2126	9.89716	14.0516
O75369	FLNB_HUMAN	FLNB	Filamin-B	46	25.5957	1763.78	416.891	280.389	173.397	10.7845	8.13129	-2.65317	0.0170562	1901.81	1968.02	1144.28	2041.01	324.945	25.7132	360.161	410.736	10.8932	10.9425	10.1602	10.9951	8.34405	4.68444	8.4925	8.68207
Q00610	CLH1_HUMAN	CLTC	Clathrin heavy chain 1	43	32.597	1895.38	1183.68	2135.69	1022.48	10.8883	11.0605	0.172217	0.794907	1216.37	2153.52	3445.03	766.596	649.665	2960	2344.7	2588.41	10.2484	11.0725	11.7503	9.58232	9.34355	11.5314	11.1952	11.3378
P46940	IQGA1_HUMAN	IQGAP1	Ras GTPase-activating-like protein IQGAP1	43	35.6669	1276.81	553.055	2977.05	777.278	10.3183	11.5397	1.22134	0.0183746	935.042	1625.39	1856.19	690.62	3405.74	3144.68	1835.44	3522.34	9.86889	10.6666	10.8581	9.43175	11.7338	11.6187	10.8419	11.7823
P02545	LMNA_HUMAN	LMNA	Prelamin-A/C	38	55.5749	4400.21	930.672	5469.66	1433.97	12.1034	12.4172	0.313879	0.263987	4139.84	5285.81	4968.19	3206.99	5628.57	3989.19	4889.75	7371.11	12.0154	12.3679	12.2785	11.647	12.4586	11.9619	12.2555	12.8477
P01024	CO3_HUMAN	C3	Complement C3	35	28.2622	1545.49	576.094	1210.25	454.415	10.5939	10.2411	-0.352763	0.386379	1438.19	2378.11	1064.82	1300.85	1565.11	1164.12	1526.94	584.841	10.49	11.2156	10.0564	10.3452	10.612	10.185	10.5764	9.1919
P02787	TRFE_HUMAN	TF	Serotransferrin	35	51.8625	4280.02	1276.9	4809.6	2677.12	12.0634	12.2317	0.168298	0.870393	4420.2	5649.69	4488.4	2561.78	3888.33	2536.52	8685.3	4128.23	12.1099	12.464	12.132	11.3229	11.9249	11.3086	13.0844	12.0113
Q14204	DYHC1_HUMAN	DYNC1H1	Cytoplasmic dynein 1 heavy chain 1	34	9.23375	567.142	393.33	768.101	298.135	9.14757	9.58515	0.437586	0.32825	280.352	575.774	1120.42	292.025	440.247	1120.33	624.003	887.82	8.1311	9.16936	10.1298	8.18995	8.78217	10.1297	9.28541	9.79412
P13639	EF2_HUMAN	EEF2	Elongation factor 2	34	45.2214	2492.25	1701.51	3863.95	903.689	11.2832	11.9159	0.632629	0.140486	1126.94	2269.45	4946.22	1626.38	2748.29	3636.38	4181.05	4890.07	10.1382	11.1481	12.2721	10.6675	11.4243	11.8283	12.0297	12.2556
P08238	HS90B_HUMAN	HSP90AB1	Heat shock protein HSP 90-beta	33	46.8232	6202.59	2044.92	11696.7	2956.05	12.5987	13.5138	0.91516	0.0230353	4488.29	6432.55	9000.46	4889.08	7507.63	11893.4	14266.5	13119.3	12.1319	12.6512	13.1358	12.2553	12.8741	13.5379	13.8003	13.6794
P08670	VIME_HUMAN	VIM	Vimentin	31	63.3047	4851.88	3414.41	10804.7	4270.99	12.2443	13.3994	1.15504	0.0944666	6771.86	8670.09	2333.55	1632.01	13039.6	10974.6	14440	4764.43	12.7253	13.0818	11.1883	10.6724	13.6706	13.4219	13.8178	12.2181
P14618	KPYM_HUMAN	PKM	Pyruvate kinase PKM	30	54.6139	8597.23	2962.7	6537.9	2007.22	13.0697	12.6746	-0.395046	0.280276	9151.8	5619.47	12475.5	7142.16	5973.36	5483.62	5185.55	9509.05	13.1598	12.4562	13.6068	12.8021	12.5443	12.4209	12.3403	13.2151
Q13813	SPTN1_HUMAN	SPTAN1	Spectrin alpha chain, non-erythrocytic 1	30	15.6149	816.211	598.412	636.792	239.463	9.6728	9.31468	-0.358121	0.869945	1566.34	397.847	1025.51	275.142	349.696	532.101	801.9	863.471	10.6132	8.63607	10.0021	8.10403	8.44996	9.05556	9.64728	9.754
P07437	TBB5_HUMAN	TUBB	Tubulin beta chain	30	59.6847	6818.54	2871.48	9121.2	3086.95	12.7352	13.155	0.41976	0.28935	5438.54	6179.46	11020.7	4635.52	5740.72	7277.19	11970.4	11496.5	12.409	12.5933	13.4279	12.1785	12.487	12.8292	13.5472	13.4889
P12814	ACTN1_HUMAN	ACTN1	Alpha-actinin-1	29	42.3767	1873.04	734.698	3639.64	1319.98	10.8712	11.8296	0.958417	0.0715489	1629.39	2620.67	2282.11	959.975	1893.47	4281.29	4952.24	3431.57	10.6701	11.3557	11.1562	9.90685	10.8868	12.0638	12.2739	11.7447
P18206	VINC_HUMAN	VCL	Vinculin	29	33.8624	1461.04	658.07	1153.36	700.665	10.5128	10.1716	-0.34115	0.491775	1710.36	2177.08	1337.76	618.958	1246.85	1481.27	1738.82	146.502	10.7401	11.0882	10.3856	9.2737	10.2841	10.5326	10.7639	7.19478
P01023	A2MG_HUMAN	A2M	Alpha-2-macroglobulin	28	27.137	2147.68	1726.82	891.905	615.627	11.0686	9.80075	-1.26781	0.229634	1450.48	4545.17	501.859	2093.2	1417.64	485.935	1418.8	245.248	10.5023	12.1501	8.97114	11.0315	10.4693	8.92462	10.4705	7.9381
O43707	ACTN4_HUMAN	ACTN4	Alpha-actinin-4	28	40.6147	2414.67	1043.3	3481.3	1202.31	11.2376	11.7654	0.5278	0.222735	1874.35	3433.9	3129.14	1221.28	2276.05	2838.17	3788.19	5022.79	10.8722	11.7456	11.6115	10.2542	11.1523	11.4707	11.8873	12.2943
P07384	CAN1_HUMAN	CAPN1	Calpain-1 catalytic subunit	25	41.0364	1480.84	282.636	1434.81	1014.01	10.5322	10.4866	-0.04555	0.586564	1538.82	1226.78	1855.03	1302.72	1328.94	1222.15	373.943	2814.22	10.5876	10.2607	10.8572	10.3473	10.3761	10.2552	8.54667	11.4585
P07237	PDIA1_HUMAN	P4HB	Protein disulfide-isomerase	25	52.5591	2836.14	1268.16	5524.53	1686.82	11.4697	12.4316	0.961926	0.0311711	2258.8	2207.15	4737.01	2141.58	4136.87	7186.48	4007.03	6767.75	11.1413	11.108	12.2098	11.0645	12.0143	12.8111	11.9683	12.7245
P98160	PGBM_HUMAN	HSPG2	Basement membrane-specific heparan sulfate proteoglycan core protein	25	8.56297	1973	2567.95	1889.16	2336.65	10.9462	10.8835	-0.0626441	0.824122	1000.05	5790.68	878.925	222.34	948.514	1231.08	5313.77	63.2714	9.96585	12.4995	9.7796	7.79662	9.88952	10.2657	12.3755	5.98348
P10809	CH60_HUMAN	HSPD1	60 kDa heat shock protein, mitochondrial	24	54.6248	1959.81	368.468	2335.82	1090.19	10.9365	11.1897	0.253217	0.752486	1624.61	2090.71	2420.38	1703.52	3348.23	1699.58	1131.61	3163.86	10.6659	11.0298	11.241	10.7343	11.7092	10.731	10.1442	11.6275
Q14697	GANAB_HUMAN	GANAB	Neutral alpha-glucosidase AB	24	32.203	975.655	766.948	1797.54	484.266	9.93023	10.8118	0.88158	0.135867	366.743	1150.6	1989.22	396.056	1713.34	2328.88	1970.3	1177.63	8.51862	10.1682	10.958	8.62956	10.7426	11.1854	10.9442	10.2017
P11021	GRP78_HUMAN	HSPA5	78 kDa glucose-regulated protein	24	40.8257	3483.22	1402.46	4670.78	684.245	11.7662	12.1894	0.423243	0.140408	2869.84	3276.3	5497.3	2289.42	3823	4608.86	4759.39	5491.85	11.4868	11.6779	12.4245	11.1608	11.9005	12.1702	12.2166	12.4231
P11142	HSP7C_HUMAN	HSPA8	Heat shock cognate 71 kDa protein	24	39.9381	4799.08	1663.59	5526.76	1078.85	12.2285	12.4322	0.203674	0.439019	4394.8	5580.49	6541.51	2679.53	4874.83	4502.72	5810.79	6918.68	12.1016	12.4462	12.6754	11.3878	12.2511	12.1366	12.5045	12.7563
P55072	TERA_HUMAN	VCP	Transitional endoplasmic reticulum ATPase	24	41.1911	1036.98	556.783	1478.4	694.755	10.0182	10.5298	0.511642	0.358324	567.82	1254.06	1724.72	601.327	682.611	1355.74	1502.9	2372.34	9.14929	10.2924	10.7522	9.23201	9.41492	10.4049	10.5535	11.2121
Q9Y490	TLN1_HUMAN	TLN1	Talin-1	24	13.4593	395.828	222.115	841.072	533.245	8.62873	9.71609	1.08736	0.216579	370.918	717.033	260.264	235.097	559.634	1399.23	1163.15	242.27	8.53496	9.4859	8.02383	7.87711	9.12834	10.4504	10.1838	7.92047
P35221	CTNA1_HUMAN	CTNNA1	Catenin alpha-1	23	36.8653	793.118	188.782	714.403	329.769	9.63139	9.48059	-0.150797	0.568416	686.813	964.206	939.953	581.498	939.739	659.141	270.235	988.497	9.42377	9.9132	9.87645	9.18363	9.87612	9.36444	8.07807	9.94909
P50395	GDIB_HUMAN	GDI2	Rab GDP dissociation inhibitor beta	23	63.75	1258.2	432.33	1802.03	498.804	10.2971	10.8154	0.518261	0.170533	1022.66	1396.12	1797.65	816.366	1084.22	2088	1850.41	2185.49	9.99811	10.4472	10.8119	9.67307	10.0824	11.0279	10.8536	11.0937
P07476	INVO_HUMAN	IVL	Involucrin	23	54.5299	2114.88	1151.66	2235.66	860.417	11.0464	11.1265	0.0801297	0.733361	831.079	2869.76	3279.65	1479.02	3296.82	1296.65	1853.9	2495.28	9.69884	11.4867	11.6793	10.5304	11.6869	10.3406	10.8564	11.285
P30101	PDIA3_HUMAN	PDIA3	Protein disulfide-isomerase A3	23	49.505	3627.21	863.696	4285.1	989.39	11.8246	12.0651	0.240469	0.339729	2949.01	3314.25	4893.77	3351.82	5523.47	3886.17	4533.1	3197.68	11.526	11.6945	12.2567	11.7107	12.4314	11.9241	12.1463	11.6428
P07355	ANXA2_HUMAN	ANXA2	Annexin A2	22	65.1917	4620.49	2004.16	7294.51	2062.87	12.1738	12.8326	0.658764	0.0959825	4472.47	3171.91	7499.07	3338.51	8302.87	6433.24	4876.07	9565.84	12.1269	11.6311	12.8725	11.705	13.0194	12.6513	12.2515	13.2237
P06733	ENOA_HUMAN	ENO1	Alpha-enolase	22	61.0599	7012.93	3873.44	7009.19	2238.34	12.7758	12.775	-0.000770483	0.826608	6618.65	5176.65	12543.8	3712.59	6691.01	4960.23	10183.9	6201.59	12.6923	12.3378	13.6147	11.8582	12.708	12.2762	13.314	12.5984
P02751	FINC_HUMAN	FN1	Fibronectin	22	12.9512	888.787	1221.14	2527.24	2049.35	9.79569	11.3033	1.50765	0.292472	265.961	2718.4	214.848	355.935	1971.54	2888.24	5088.47	160.709	8.05507	11.4085	7.74717	8.47547	10.9451	11.496	12.313	7.3283
P04406	G3P_HUMAN	GAPDH	Glyceraldehyde-3-phosphate dehydrogenase	22	77.3134	14526.8	7174.26	11240.3	2925.39	13.8264	13.4564	-0.370029	0.467753	11828.1	12807	24933.8	8538.25	9515.76	8329.93	12237.4	14878.3	13.5299	13.6446	14.6058	13.0597	13.2161	13.0241	13.579	13.8609
P07900	HS90A_HUMAN	HSP90AA1	Heat shock protein HSP 90-alpha	22	32.2404	3314.05	1131.37	5108.79	3553.27	11.6944	12.3188	0.624389	0.451827	2609.03	3603.24	4781.49	2262.43	3607.66	4640.31	2003.09	10184.1	11.3493	11.8151	12.2232	11.1437	11.8168	12.18	10.968	13.314
P08107	HSP71_HUMAN	HSPA1A	Heat shock 70 kDa protein 1A/1B	21	42.2777	3524.19	1733.11	4355.69	1389.97	11.7831	12.0887	0.305609	0.468009	2842.77	4943.45	4924.46	1386.06	4857.39	2285.51	5020.2	5259.64	11.4731	12.2713	12.2657	10.4368	12.246	11.1583	12.2935	12.3607
P22314	UBA1_HUMAN	UBA1	Ubiquitin-like modifier-activating enzyme 1	21	26.7486	1186.81	596.036	2034.23	2374.53	10.2129	10.9903	0.777392	0.686165	892.636	1553.03	1799.84	501.746	698.894	781.761	5588.12	1068.16	9.80193	10.6009	10.8137	8.97081	9.44893	9.61058	12.4481	10.0609
P06576	ATPB_HUMAN	ATP5B	ATP synthase subunit beta, mitochondrial	20	58.6011	2945.34	1354.41	3371.97	1035.61	11.5242	11.7194	0.195159	0.537782	2390.13	3527.44	4490.07	1373.72	3457.83	2811.14	2429.91	4789.03	11.2229	11.7844	12.1325	10.4239	11.7557	11.4569	11.2467	12.2255
P02675	FIBB_HUMAN	FGB	Fibrinogen beta chain	20	56.6191	2759.54	1782.86	2293.51	1830.27	11.4302	11.1633	-0.266874	0.60509	1586.08	5340.07	1551.15	2560.87	5016.58	1472.87	1617.5	1067.08	10.6313	12.3826	10.5991	11.3224	12.2925	10.5244	10.6596	10.0595
Q12906	ILF3_HUMAN	ILF3	Interleukin enhancer-binding factor 3	20	24.7204	714.695	631.792	1171.8	153.311	9.48118	10.1945	0.713326	0.205442	218.03	1045.21	1441.11	154.433	1189.09	980.44	1162.8	1354.87	7.76838	10.0296	10.493	7.27084	10.2156	9.93729	10.1834	10.4039
P78527	PRKDC_HUMAN	PRKDC	DNA-dependent protein kinase catalytic subunit	20	5.81536	196.04	197.57	320.215	112.378	7.615	8.32289	0.707891	0.242427	21.5722	238.375	457.223	66.9897	322.071	168.316	353.087	437.384	4.4311	7.89709	8.83675	6.06587	8.33123	7.39502	8.46388	8.77276
P01009	A1AT_HUMAN	SERPINA1	Alpha-1-antitrypsin	19	54.3062	3342.29	446.06	3128.27	1067.17	11.7066	11.6112	-0.0954707	0.613962	3706.58	2743.79	3657.6	3261.19	3981.35	1650.02	3833.41	3048.31	11.8559	11.422	11.8367	11.6712	11.959	10.6883	11.9044	11.5738
Q86VP6	CAND1_HUMAN	CAND1	Cullin-associated NEDD8-dissociated protein 1	19	21.1688	431.496	235.182	617.052	221.219	8.7532	9.26925	0.516047	0.286779	145.774	488.639	711.474	380.096	384.748	821.085	471.784	790.593	7.18759	8.93263	9.47467	8.57022	8.58777	9.68139	8.88198	9.62679
P14625	ENPL_HUMAN	HSP90B1	Endoplasmin	19	28.0199	2297.87	846.164	2711.92	407.048	11.1661	11.4051	0.239018	0.340032	1377.21	2165.81	3427.89	2220.56	3207.29	2773.22	2217.98	2649.2	10.4275	11.0807	11.7431	11.1167	11.6471	11.4373	11.115	11.3713
P13667	PDIA4_HUMAN	PDIA4	Protein disulfide-isomerase A4	19	33.7984	1003.98	528.213	1095.62	214.458	9.97151	10.0975	0.126023	0.544308	713.837	889.093	1779.91	633.062	917.62	921.23	1188.78	1354.85	9.47945	9.79619	10.7976	9.3062	9.84175	9.84742	10.2153	10.4039
P00558	PGK1_HUMAN	PGK1	Phosphoglycerate kinase 1	19	57.0743	5060.2	2983.47	2952.96	358.077	12.305	11.5279	-0.77703	0.156335	4583.98	3154.14	9414.07	3088.6	3086.94	2550.99	3377.84	2796.09	12.1624	11.623	13.2006	11.5927	11.592	11.3168	11.7219	11.4492
P12109	CO6A1_HUMAN	COL6A1	Collagen alpha-1(VI) chain	18	26.5564	1736.34	2018.54	4651.38	3477.36	10.7618	12.1834	1.42161	0.366951	1478.53	4658.59	588.307	219.94	6183.12	3794.58	8373.95	253.851	10.53	12.1857	9.20043	7.78097	12.5941	11.8897	13.0317	7.98784
P02679	FIBG_HUMAN	FGG	Fibrinogen gamma chain	18	51.2141	2901.15	2440.45	2695.1	1096.82	11.5024	11.3961	-0.106287	0.865248	1881.93	6548.69	1774.1	1399.88	4108.35	2891	2263.83	1517.21	10.878	12.677	10.7929	10.4511	12.0043	11.4974	11.1445	10.5672
P61978	HNRPK_HUMAN	HNRNPK	Heterogeneous nuclear ribonucleoprotein K	18	44.181	2164.24	714.484	2871.07	514.777	11.0796	11.4874	0.407724	0.167657	1579.06	2756.95	2807.66	1513.29	2584.64	2900.69	2416.76	3582.17	10.6249	11.4289	11.4552	10.5635	11.3357	11.5022	11.2389	11.8066
P04083	ANXA1_HUMAN	ANXA1	Annexin A1	17	59.5376	650.858	497.194	3098.91	2161.29	9.3462	11.5975	2.25135	0.0226049	667.743	327.14	1347.16	261.386	1269.16	3645.39	1556.11	5924.97	9.38315	8.35377	10.3957	8.03004	10.3097	11.8319	10.6037	12.5326
P25705	ATPA_HUMAN	ATP5A1	ATP synthase subunit alpha, mitochondrial	17	35.9855	2447.85	1178.99	3024.32	969.328	11.2573	11.5624	0.305096	0.419781	1696.54	3103.15	3755.13	1236.58	3966.64	2408.33	1995.67	3726.64	10.7284	11.5995	11.8746	10.2721	11.9537	11.2338	10.9627	11.8637
P15924	DESP_HUMAN	DSP	Desmoplakin	17	6.79206	0	0	643.476	517.955	0	9.32974	9.32974	0.058271	0	0	0	0	658.026	647.469	0	1268.41	0	0	0	0	9.362	9.33867	0	10.3088
P21266	GSTM3_HUMAN	GSTM3	Glutathione S-transferase Mu 3	17	66.2222	4469.56	2024.59	676.721	600.385	12.1259	9.40242	-2.7235	0.0394991	1646.15	5320.93	6365.51	4545.66	25.4706	1390.2	375.171	916.046	10.6849	12.3775	12.6361	12.1503	4.67076	10.4411	8.55141	9.83928
P19367	HXK1_HUMAN	HK1	Hexokinase-1	17	21.6157	370.318	200.255	474.111	327.828	8.53262	8.88908	0.356461	0.748575	252.894	528.229	551.025	149.124	525.89	905.18	139.57	325.804	7.98239	9.04502	9.10597	7.22036	9.03862	9.82206	7.12485	8.34786
P35749	MYH11_HUMAN	MYH11	Myosin-11	17	10.1285	1265.96	502.655	2153.69	1516.06	10.306	11.0726	0.76658	0.381866	1066.51	2004.14	877.897	1115.29	1236.43	4181.95	2411.48	784.889	10.0587	10.9688	9.77791	10.1232	10.272	12.03	11.2357	9.61634
P04843	RPN1_HUMAN	RPN1	Dolichyl-diphosphooligosaccharide--protein glycosyltransferase subunit 1	17	35.4201	451.092	278.64	691.164	195.082	8.81728	9.43288	0.615607	0.169953	264.699	448.513	845.841	245.314	401.735	823.32	752.936	786.664	8.04821	8.80901	9.72424	7.93849	8.6501	9.68531	9.55638	9.6196
P50990	TCPQ_HUMAN	CCT8	T-complex protein 1 subunit theta	17	35.5839	629.558	323.397	708.313	200.523	9.29819	9.46824	0.170049	0.538623	490.89	660.363	1062.81	304.172	994.996	618.157	535.883	684.215	8.93926	9.36712	10.0537	8.24874	9.95855	9.27183	9.06577	9.41831
Q08211	DHX9_HUMAN	DHX9	ATP-dependent RNA helicase A	16	16.6142	526.095	389.076	751.845	224.598	9.03918	9.55429	0.515112	0.279701	142.992	649.869	1015.22	296.296	540.578	679.867	718.247	1068.69	7.15979	9.344	9.98758	8.2109	9.07836	9.40911	9.48834	10.0616
P38646	GRP75_HUMAN	HSPA9	Stress-70 protein, mitochondrial	16	32.5479	729.59	407.568	1226.05	651.936	9.51094	10.2598	0.748861	0.330027	547.195	1123.41	1003.1	244.652	1664.96	395.425	1024.57	1819.25	9.09591	10.1337	9.97026	7.93459	10.7013	8.62726	10.0008	10.8291
P48735	IDHP_HUMAN	IDH2	Isocitrate dehydrogenase [NADP], mitochondrial	16	37.8319	553.185	195.205	1435.27	502.398	9.11162	10.4871	1.37549	0.00760079	732.665	332.108	701.187	446.781	1197.6	1257.69	1103.01	2182.79	9.51701	8.37551	9.45366	8.80343	10.2259	10.2966	10.1072	11.092
P42704	LPPRC_HUMAN	LRPPRC	Leucine-rich PPR motif-containing protein, mitochondrial	16	12.5538	190.775	104.454	379.101	145.716	7.57573	8.56644	0.990711	0.0771243	156.014	183.842	335.328	87.9172	332.242	427.833	206.225	550.106	7.28553	7.52232	8.38943	6.45807	8.37609	8.7409	7.68808	9.10356
P29401	TKT_HUMAN	TKT	Transketolase	16	34.5483	1243.12	532.153	1537.14	732.814	10.2797	10.586	0.306284	0.584532	846.591	1408.18	1923.78	793.918	770.328	2459.03	1175.75	1743.44	9.72552	10.4596	10.9097	9.63285	9.58933	11.2639	10.1994	10.7677
P60709	ACTB_HUMAN	ACTB	Actin, cytoplasmic 1	15	46.1333	26052.4	11767.4	34127.2	12223.5	14.6691	15.0586	0.389506	0.338862	22849	28571.8	40511.3	12277.6	23101.6	51575.4	31813.8	30018.2	14.4798	14.8023	15.306	13.5837	14.4957	15.6544	14.9574	14.8736
Q01518	CAP1_HUMAN	CAP1	Adenylyl cyclase-associated protein 1	15	32.9114	1120.45	364.278	2727.37	3326.58	10.1299	11.4133	1.28344	0.412653	855.762	1247.89	1577.9	800.239	903.132	915.701	1384.74	7705.91	9.74107	10.2853	10.6238	9.64429	9.81879	9.83873	10.4354	12.9117
O60716	CTND1_HUMAN	CTNND1	Catenin delta-1	15	21.9721	488.269	222.28	560.768	426.48	8.93153	9.13126	0.19973	0.923215	207.271	670.108	662.916	412.779	723.741	318.456	122.299	1078.58	7.69537	9.38825	9.37268	8.68923	9.49933	8.31495	6.93427	10.0749
Q92841	DDX17_HUMAN	DDX17	Probable ATP-dependent RNA helicase DDX17	15	22.9081	575.507	439.547	784.587	397.936	9.16869	9.61579	0.447101	0.493754	190.117	845.587	1052.38	213.943	823.431	221.634	948.438	1144.85	7.57074	9.72381	10.0394	7.74109	9.6855	7.79203	9.88941	10.1609
P40939	ECHA_HUMAN	HADHA	Trifunctional enzyme subunit alpha, mitochondrial	15	25.2949	743.647	291.635	622.723	227.204	9.53847	9.28245	-0.256027	0.61091	655.608	943.789	1004.66	370.53	336.126	729.283	562.467	863.018	9.35669	9.88232	9.97249	8.53345	8.39286	9.51033	9.13562	9.75325
P52272	HNRPM_HUMAN	HNRNPM	Heterogeneous nuclear ribonucleoprotein M	15	24.3836	874.983	380.303	1180.93	132.52	9.77311	10.2057	0.432593	0.192982	501.708	968.99	1365.85	663.389	1234.72	985.017	1226.39	1277.59	8.9707	9.92034	10.4156	9.37371	10.27	9.944	10.2602	10.3192
Q00839	HNRPU_HUMAN	HNRNPU	Heterogeneous nuclear ribonucleoprotein U	15	22.5455	1648.86	1014.38	2395.55	388.834	10.6873	11.2261	0.538888	0.220781	910.208	2280.21	2736.18	668.839	2106.52	2256.09	2250.07	2969.51	9.83005	11.1549	11.4179	9.38551	11.0406	11.1396	11.1358	11.536
P04792	HSPB1_HUMAN	HSPB1	Heat shock protein beta-1	15	84.878	5674.76	1256.45	18444.2	13392.9	12.4703	14.1709	1.70054	0.0936723	7067.6	4825.64	4421.27	6384.53	13599	20055.7	4142.44	35979.8	12.787	12.2365	12.1102	12.6404	13.7312	14.2917	12.0163	15.1349
P40926	MDHM_HUMAN	MDH2	Malate dehydrogenase, mitochondrial	15	59.1716	1822.7	871.034	2153.64	1104.58	10.8319	11.0726	0.240699	0.642991	1297.74	2790.83	2295.76	906.488	2163.18	1257	1487.52	3706.86	10.3418	11.4465	11.1648	9.82414	11.0789	10.2958	10.5387	11.856
Q8WUM4	PDC6I_HUMAN	PDCD6IP	Programmed cell death 6-interacting protein	15	18.4332	412.703	102.853	194.51	95.9124	8.68896	7.6037	-1.08526	0.0468651	527.559	360.894	464.464	297.895	258.287	169.699	69.7763	280.277	9.04319	8.49543	8.85942	8.21866	8.01283	7.40683	6.12466	8.13071
P14923	PLAK_HUMAN	JUP	Junction plakoglobin	15	27.2483	179.507	63.9048	860.582	560.069	7.48789	9.74917	2.26128	0.198767	236.368	189.268	204.091	88.3001	964.62	1079.65	54.8153	1343.24	7.88489	7.56428	7.67307	6.46434	9.91382	10.0764	5.77651	10.3915
Q15063	POSTN_HUMAN	POSTN	Periostin	15	32.5359	90.1801	122.954	1274.42	1193.57	6.49474	10.3156	3.82089	0.354001	49.5638	271.805	39.3513	0	1027.85	2881.13	1188.7	0	5.63122	8.08643	5.29834	0	10.0054	11.4924	10.2152	0
Q99832	TCPH_HUMAN	CCT7	T-complex protein 1 subunit eta	15	34.8066	305.328	161.262	358.578	131.679	8.25422	8.48614	0.231927	0.545096	260.923	364.615	488.175	107.599	486.539	277.215	217.088	453.47	8.02748	8.51023	8.93125	6.74952	8.92641	8.11486	7.76213	8.82486
P60174	TPIS_HUMAN	TPI1	Triosephosphate isomerase	15	68.8623	6298.88	2890.78	4974.79	2517.43	12.6209	12.2804	-0.34046	0.455125	5907.66	4694.92	10486.6	4106.36	4706.95	2340.05	4453	8399.18	12.5284	12.1969	13.3563	12.0036	12.2006	11.1923	12.1206	13.036
P08133	ANXA6_HUMAN	ANXA6	Annexin A6	14	23.1798	146.301	240.641	606.207	413.707	7.1928	9.24367	2.05087	0.0468948	47.2083	506.55	19.1583	12.2871	313.275	885.766	1030.87	194.917	5.56097	8.98456	4.2599	3.61907	8.29128	9.79078	10.0096	7.60671
P02647	APOA1_HUMAN	APOA1	Apolipoprotein A-I	14	52.0599	4077.41	1813.2	2411.37	1251.55	11.9934	11.2356	-0.757803	0.218435	6486.29	3826.63	2084.91	3911.83	2869.27	3581.9	2544.1	650.198	12.6632	11.9019	11.0258	11.9336	11.4865	11.8065	11.3129	9.34474
P68104	EF1A1_HUMAN	EEF1A1	Elongation factor 1-alpha 1	14	41.9913	7527.24	4397.3	7525.61	2822.3	12.8779	12.8776	-0.000312486	0.928755	4574.9	6169.87	14050.3	5313.83	9952.89	3467.59	8019.05	8662.9	12.1595	12.591	13.7783	12.3755	13.2809	11.7597	12.9692	13.0806
P06744	G6PI_HUMAN	GPI	Glucose-6-phosphate isomerase	14	36.2007	1857.72	1463.64	1817.09	473.027	10.8593	10.8274	-0.0319043	0.715354	1221.3	1094.89	4050.8	1063.88	1327.2	2301.58	1506.31	2133.26	10.2542	10.0966	11.984	10.0551	10.3742	11.1684	10.5568	11.0588
O75874	IDHC_HUMAN	IDH1	Isocitrate dehydrogenase [NADP] cytoplasmic	14	44.4444	1768.31	910.865	994.095	377.546	10.7882	9.95724	-0.830917	0.167329	2868.48	925.7	1122.09	2156.98	1444.61	535.801	1083.41	912.555	11.4861	9.8544	10.132	11.0748	10.4965	9.06555	10.0814	9.83377
Q14974	IMB1_HUMAN	KPNB1	Importin subunit beta-1	14	21.2329	421.314	222.103	611.561	126.413	8.71875	9.25635	0.537599	0.137751	234.896	383.357	741.619	325.385	472.177	607.551	587.823	778.693	7.87588	8.58254	9.53453	8.34601	8.88318	9.24686	9.19924	9.60491
P00338	LDHA_HUMAN	LDHA	L-lactate dehydrogenase A chain	14	54.5181	2546.68	1200.88	2282.96	764.329	11.3144	11.1567	-0.157707	0.821024	2795.11	1929.93	4112.21	1349.45	1342.87	2089.29	2542.76	3156.93	11.4487	10.9143	12.0057	10.3982	10.3911	11.0288	11.3122	11.6243
P07195	LDHB_HUMAN	LDHB	L-lactate dehydrogenase B chain	14	54.491	2730.4	1275.25	2928.37	883.171	11.4149	11.5159	0.100986	0.693852	2068.55	3811.43	3782.61	1259.01	3521.82	2621.13	1822.86	3747.66	11.0144	11.8961	11.8852	10.2981	11.7821	11.356	10.832	11.8718
P20700	LMNB1_HUMAN	LMNB1	Lamin-B1	14	30.5461	396.986	289.501	813.467	218.835	8.63295	9.66794	1.03499	0.103928	167.087	534.943	739.032	146.884	1062	631.522	932.786	627.565	7.38445	9.06324	9.52949	7.19854	10.0526	9.30269	9.8654	9.29362
P62937	PPIA_HUMAN	PPIA	Peptidyl-prolyl cis-trans isomerase A	14	63.6364	5683.12	2059.66	6105.31	1902.08	12.4725	12.5758	0.103383	0.726607	4607.73	6849.54	7896.53	3378.68	5062.51	4286.55	6448.87	8623.33	12.1698	12.7418	12.947	11.7222	12.3056	12.0656	12.6548	13.074
P23284	PPIB_HUMAN	PPIB	Peptidyl-prolyl cis-trans isomerase B	14	54.1667	1720.39	632.673	2207.47	557.109	10.7485	11.1082	0.359653	0.272332	1077.13	2008.78	2463.92	1331.75	2760.97	1881.1	1597.7	2590.1	10.073	10.9721	11.2667	10.3791	11.431	10.8774	10.6418	11.3388
P22626	ROA2_HUMAN	HNRNPA2B1	Heterogeneous nuclear ribonucleoproteins A2/B1	14	48.1586	2033.44	1030.68	2342.91	1434.61	10.9897	11.1941	0.204373	0.860101	1328.65	3135.61	2670.37	999.154	2086.04	767.871	4246.19	2271.53	10.3757	11.6145	11.3828	9.96456	11.0265	9.58472	12.052	11.1494
P31948	STIP1_HUMAN	STIP1	Stress-induced-phosphoprotein 1	14	31.86	652.174	337.364	804.401	207.084	9.34911	9.65177	0.302658	0.343315	1132.61	466.05	632.847	377.193	836.093	661.775	634.976	1084.76	10.1454	8.86434	9.30571	8.55916	9.70752	9.3702	9.31056	10.0832
P49368	TCPG_HUMAN	CCT3	T-complex protein 1 subunit gamma	14	27.5229	605.161	150.019	585.343	198.151	9.24118	9.19314	-0.048037	0.801729	613.882	555.473	804.716	446.573	770.425	450.164	381.482	739.301	9.26182	9.11757	9.65234	8.80275	9.58951	8.81431	8.57547	9.53002
P13010	XRCC5_HUMAN	XRCC5	X-ray repair cross-complementing protein 5	14	24.7268	462.974	295.06	747.611	229.456	8.85479	9.54614	0.691356	0.181572	225.429	669.56	762.705	194.203	702.081	504.59	725.774	1058	7.81653	9.38707	9.57498	7.60143	9.45549	8.97897	9.50338	10.0471
P12956	XRCC6_HUMAN	XRCC6	X-ray repair cross-complementing protein 6	14	31.3629	743.628	304.369	994.966	370.686	9.53844	9.9585	0.420066	0.336023	574.04	1023.56	975.429	401.48	1079.79	591.661	844.643	1463.77	9.16501	9.99938	9.92989	8.64919	10.0765	9.20863	9.7222	10.5155
P52209	6PGD_HUMAN	PGD	6-phosphogluconate dehydrogenase, decarboxylating	13	34.3685	350.045	128.471	1251.74	828.14	8.4514	10.2897	1.83833	0.0386014	167.217	464.299	402.817	365.846	402.333	2343.65	1369.53	891.457	7.38558	8.85891	8.65398	8.51509	8.65225	11.1945	10.4195	9.80002
P04075	ALDOA_HUMAN	ALDOA	Fructose-bisphosphate aldolase A	13	51.9231	3611.95	2248.08	4212.72	1007.63	11.8186	12.0405	0.221975	0.437165	2046.64	1890.17	6729.33	3781.64	5013.86	3031.73	3718.08	5087.2	10.999	10.8843	12.7162	11.8848	12.2917	11.5659	11.8603	12.3127
P08758	ANXA5_HUMAN	ANXA5	Annexin A5	13	45.625	489.892	107.265	1774.26	426.812	8.93632	10.793	1.85668	0.000373007	339.838	561.115	485.597	573.017	1191.03	1796.5	2210.46	1899.06	8.4087	9.13215	8.92362	9.16243	10.218	10.811	11.1101	10.8911
P27797	CALR_HUMAN	CALR	Calreticulin	13	54.9161	1450.04	990.138	2398.66	620.324	10.5019	11.228	0.726138	0.112494	855.306	1427.03	2853.46	664.353	1794.69	3245.93	2131.81	2422.2	9.7403	10.4788	11.4785	9.37581	10.8095	11.6644	11.0579	11.2421
P12110	CO6A2_HUMAN	COL6A2	Collagen alpha-2(VI) chain	13	16.0131	1140.66	1414.83	4494.44	2515.62	10.1557	12.1339	1.97827	0.0850563	852.872	3209.7	415.974	84.0916	4929.5	5675.19	6523.45	849.617	9.73618	11.6482	8.70035	6.39389	12.2672	12.4705	12.6714	9.73067
P02671	FIBA_HUMAN	FGA	Fibrinogen alpha chain	13	18.7067	1598.02	777.053	1357.96	1240.74	10.6421	10.4072	-0.23484	0.48525	1000.79	2670.94	1051.59	1668.75	3216.02	686.91	838.812	690.096	9.96692	11.3831	10.0384	10.7046	11.6511	9.42398	9.7122	9.43065
P68871	HBB_HUMAN	HBB	Hemoglobin subunit beta	13	72.1088	163843	106795	61929.2	21929.6	17.322	15.9183	-1.40363	0.106343	212037	105970	49317.4	288050	92078.7	59670.5	56340.7	39626.8	17.694	16.6933	15.5898	18.136	16.4906	15.8647	15.7819	15.2742
O60506	HNRPQ_HUMAN	SYNCRIP	Heterogeneous nuclear ribonucleoprotein Q	13	25.4448	412.492	304.686	855.127	184.431	8.68822	9.73999	1.05177	0.110441	133.349	652.813	698.427	165.376	618.628	1062.41	832.851	906.62	7.05907	9.35053	9.44797	7.36961	9.27293	10.0531	9.70191	9.82435
P34932	HSP74_HUMAN	HSPA4	Heat shock 70 kDa protein 4	13	21.9048	441.968	300.266	285.595	227.761	8.7878	8.15783	-0.629969	0.508543	456.522	545.472	738.317	27.5622	241.025	0	356.952	544.404	8.83454	9.09136	9.5281	4.78462	7.91304	0	8.47959	9.08853
Q7Z406	MYH14_HUMAN	MYH14	Myosin-14	13	7.63854	506.554	395.707	387.334	190.367	8.98457	8.59743	-0.387141	0.717927	384.858	356.707	197.568	1087.08	191.672	605.078	269.571	483.013	8.58818	8.4786	7.6262	10.0862	7.58249	9.24098	8.07452	8.91592
P19338	NUCL_HUMAN	NCL	Nucleolin	13	23.3803	847.345	460.269	1352.19	751.458	9.72681	10.4011	0.674278	0.35837	431.777	1084.23	1378.71	494.666	1513.49	464.547	1160.23	2270.5	8.75414	10.0825	10.4291	8.95031	10.5637	8.85968	10.1802	11.1488
Q99623	PHB2_HUMAN	PHB2	Prohibitin-2	13	50.5747	637.706	309.723	843.112	539.562	9.31675	9.71958	0.402834	0.616044	352.049	896.411	914.708	387.654	915.788	533.9	351.252	1571.51	8.45963	9.80802	9.83717	8.59862	9.83887	9.06042	8.45636	10.6179
P09651	ROA1_HUMAN	HNRNPA1	Heterogeneous nuclear ribonucleoprotein A1	13	36.5591	1134.85	700.254	1319.39	639.643	10.1483	10.3657	0.217371	0.748924	452.487	1788.44	1686.75	611.714	1636.72	382.615	1459.81	1798.42	8.82173	10.8045	10.72	9.25671	10.6766	8.57975	10.5116	10.8125
P23396	RS3_HUMAN	RPS3	40S ribosomal protein S3	13	55.5556	996.052	323.093	1264.71	260.677	9.96008	10.3046	0.344509	0.241718	604.584	1231.02	1289.32	859.285	1086.91	1462.04	996.946	1512.93	9.2398	10.2656	10.3324	9.74699	10.086	10.5138	9.96137	10.5631
P68363	TBA1B_HUMAN	TUBA1B	Tubulin alpha-1B chain	13	15.5211	3426.65	1289.12	5908.29	1101.25	11.7426	12.5285	0.785939	0.0298569	2481.37	3625.07	5173.7	2426.47	4429.62	6404.24	5798.4	7000.88	11.2769	11.8238	12.337	11.2446	12.113	12.6448	12.5014	12.7733
P27348	1433T_HUMAN	YWHAQ	14-3-3 protein theta	12	43.6735	1040.5	509.254	1706.71	565.028	10.0231	10.737	0.713939	0.110959	883.473	929.862	1768.18	580.494	1119.57	2004.28	2342.7	1360.29	9.78704	9.86087	10.788	9.18114	10.1287	10.9689	11.194	10.4097
P30153	2AAA_HUMAN	PPP2R1A	Serine/threonine-protein phosphatase 2A 65 kDa regulatory subunit A alpha isoform	12	28.6927	402.045	93.107	387.409	109.026	8.65121	8.59771	-0.0534988	0.821106	281.142	377.179	483.492	466.366	420.743	316.429	286.228	526.236	8.13515	8.55911	8.91735	8.86532	8.71679	8.30574	8.16102	9.03957
P68032	ACTC_HUMAN	ACTC1	Actin, alpha cardiac muscle 1	12	22.8117	18405.1	4446.19	21912.3	2278.3	14.1678	14.4195	0.251636	0.168559	15817.1	16969.7	25024.1	15809.5	25063	21410.4	21558.9	19617	13.9492	14.0507	14.611	13.9485	14.6133	14.386	14.396	14.2598
P09525	ANXA4_HUMAN	ANXA4	Annexin A4	12	40.4984	937.43	823.59	763.929	525.111	9.87257	9.5773	-0.295271	0.97507	2102.23	613.248	848.577	185.663	378.12	1539.48	547.349	590.765	11.0377	9.26033	9.7289	7.53655	8.5627	10.5882	9.09632	9.20644
P05023	AT1A1_HUMAN	ATP1A1	Sodium/potassium-transporting ATPase subunit alpha-1	12	15.7258	438.009	153.151	496.423	260.225	8.77482	8.95543	0.18061	0.897741	356.197	621.93	497.933	275.977	825.837	494.88	189.509	475.468	8.47653	9.28061	8.95981	8.1084	9.68971	8.95094	7.56612	8.8932
P27824	CALX_HUMAN	CANX	Calnexin	12	26.0135	714.851	433.192	900.792	202.041	9.4815	9.81505	0.333551	0.349042	544.351	860.92	1233.16	220.972	846.919	1188.47	852.701	715.079	9.08839	9.74973	10.2681	7.78772	9.72608	10.2149	9.7359	9.48196
Q07065	CKAP4_HUMAN	CKAP4	Cytoskeleton-associated protein 4	12	27.7409	376.491	231.299	428.48	205.35	8.55647	8.74308	0.186612	0.603372	426.674	60.5755	616.291	402.424	436.578	197.197	385.084	695.061	8.73699	5.92066	9.26747	8.65257	8.7701	7.62349	8.58903	9.441
Q13838	DX39B_HUMAN	DDX39B	Spliceosome RNA helicase DDX39B	12	31.0748	505.104	381.332	908.962	360.43	8.98044	9.82808	0.847638	0.161901	186.856	625.214	992.055	216.292	640.9	562.324	1150.03	1282.59	7.54578	9.28821	9.95428	7.75684	9.32395	9.13526	10.1675	10.3248
P63244	GBLP_HUMAN	GNB2L1	Guanine nucleotide-binding protein subunit beta-2-like 1	12	46.3722	605.436	510.094	888.364	382.291	9.24183	9.79501	0.553176	0.292867	281.54	773.457	1246.98	119.77	630.069	759.096	708.041	1456.25	8.1372	9.59518	10.2842	6.90412	9.29937	9.56814	9.46769	10.508
P06396	GELS_HUMAN	GSN	Gelsolin	12	24.7606	560.586	200.14	1097.27	359.53	9.13079	10.0997	0.96891	0.0618977	689.278	640.373	650.651	262.042	600.941	1283.41	1423.66	1081.06	9.42894	9.32277	9.34574	8.03366	9.23108	10.3258	10.4754	10.0782
P09488	GSTM1_HUMAN	GSTM1	Glutathione S-transferase Mu 1	12	60.0917	6487.57	1774.5	1527.79	2233.19	12.6635	10.5772	-2.08623	0.127461	5948.01	7701.05	8081.37	4219.83	0	4741.67	1346.86	22.6328	12.5382	12.9108	12.9804	12.043	0	12.2112	10.3954	4.50034
P69905	HBA_HUMAN	HBA1	Hemoglobin subunit alpha	12	83.8028	91848.5	59036.8	35464.8	8356.89	16.487	15.1141	-1.37287	0.132093	135890	52269.4	30710.9	148523	45061	37265.2	34728.7	24804.5	17.0521	15.6737	14.9065	17.1803	15.4596	15.1855	15.0838	14.5983
P00738	HPT_HUMAN	HP	Haptoglobin	12	37.7522	1710.54	496.278	2140.01	906.67	10.7402	11.0634	0.323167	0.491934	1064.91	1929.07	2226.64	1621.53	3345.67	1247.51	1694.51	2272.33	10.0565	10.9137	11.1207	10.6631	11.7081	10.2848	10.7267	11.15
P05455	LA_HUMAN	SSB	Lupus La protein	12	31.8627	239.378	134.693	463.691	115.98	7.90315	8.85702	0.953872	0.0632783	92.6803	299.482	395.689	169.661	364.8	477.817	390.352	621.795	6.53419	8.22633	8.62822	7.40651	8.51096	8.90032	8.60863	9.28029
P11940	PABP1_HUMAN	PABPC1	Polyadenylate-binding protein 1	12	22.4843	356.556	212.534	634.919	91.2699	8.47799	9.31043	0.832443	0.0862847	215.31	363.597	654.425	192.893	574.408	542.391	688.446	734.431	7.75027	8.5062	9.35408	7.59166	9.16593	9.08319	9.4272	9.52048
P13797	PLST_HUMAN	PLS3	Plastin-3	12	24.6032	400.423	153.622	747.656	432.889	8.64538	9.54623	0.900848	0.20455	424.507	351.39	596.615	229.181	596.861	1312.75	799.625	281.387	8.72965	8.45693	9.22066	7.84034	9.22125	10.3584	9.64318	8.13641
P30041	PRDX6_HUMAN	PRDX6	Peroxiredoxin-6	12	61.6071	978.887	360.672	1115.82	674.035	9.935	10.1239	0.188886	0.892215	767.351	875.107	1514.05	759.036	1087.43	536.302	771.088	2068.44	9.58374	9.77332	10.5642	9.56802	10.0867	9.0669	9.59075	11.0143
Q01082	SPTB2_HUMAN	SPTBN1	Spectrin beta chain, non-erythrocytic 1	12	5.75406	229.762	201.574	216.883	147.973	7.84399	7.76077	-0.0832193	0.845676	206.668	119.256	520.422	72.7002	183.407	26.2764	368.487	289.362	7.69117	6.89792	9.02354	6.18389	7.51891	4.7157	8.52547	8.17673
P37802	TAGL2_HUMAN	TAGLN2	Transgelin-2	12	69.0909	2621.31	489.048	1748.4	872.991	11.3561	10.7718	-0.584258	0.11711	2449.67	3150.1	2857.87	2027.62	1786.15	1345.12	2944.93	917.384	11.2584	11.6212	11.4807	10.9856	10.8026	10.3935	11.524	9.84138
P63104	1433Z_HUMAN	YWHAZ	14-3-3 protein zeta/delta	11	43.6735	4064.68	987.763	5179.62	1322.39	11.9889	12.3386	0.349704	0.234853	2932.23	3572.9	5081.36	4672.23	3632.11	5543.81	4766.62	6775.93	11.5178	11.8029	12.311	12.1899	11.8266	12.4367	12.2188	12.7262
P04040	CATA_HUMAN	CAT	Catalase	11	25.9962	819.075	406.689	427.916	121.918	9.67785	8.74119	-0.936667	0.0729983	850.881	533.9	508.866	1382.65	298.886	584.974	375.935	451.87	9.73281	9.06042	8.99114	10.4332	8.22345	9.19223	8.55434	8.81976
P23528	COF1_HUMAN	CFL1	Cofilin-1	11	57.2289	2909.45	1080.54	3720.35	1775.46	11.5065	11.8612	0.354693	0.511411	2961.59	2789.95	4262.86	1623.38	3369.01	1908.98	3439.03	6164.36	11.5322	11.446	12.0576	10.6648	11.7181	10.8986	11.7478	12.5897
P00367	DHE3_HUMAN	GLUD1	Glutamate dehydrogenase 1, mitochondrial	11	24.3728	372.112	229.1	286.729	125.717	8.53959	8.16355	-0.376048	0.685674	128.267	449.214	653.162	257.806	279.411	112.493	361.369	393.645	7.00301	8.81126	9.3513	8.01014	8.12625	6.81369	8.49733	8.62075
P49411	EFTU_HUMAN	TUFM	Elongation factor Tu, mitochondrial	11	31.4286	553.218	370.952	567.49	196.581	9.11171	9.14845	0.0367463	0.665174	293.031	841.131	901.185	177.527	410.843	552.29	457.969	848.859	8.19491	9.71619	9.81568	7.47189	8.68244	9.10928	8.83911	9.72938
O60814	H2B1K_HUMAN	HIST1H2BK	Histone H2B type 1-K	11	55.5556	11180.8	8244.74	17583.4	5401.08	13.4487	14.1019	0.653193	0.24884	6193.02	17196.3	19102.9	2230.76	17705.4	11270.7	16904.6	24452.8	12.5964	14.0698	14.2215	11.1233	14.1119	13.4603	14.0451	14.5777
P62805	H4_HUMAN	HIST1H4A	Histone H4	11	53.3981	20065.8	9661.15	27996.8	4702.11	14.2924	14.773	0.480527	0.200543	11096.5	30214.2	26400.1	12552.3	26948.8	25599.5	24545.1	34893.9	13.4378	14.8829	14.6883	13.6157	14.7179	14.6438	14.5831	15.0907
P02790	HEMO_HUMAN	HPX	Hemopexin	11	32.9004	651.501	234.03	1010.57	388.682	9.34762	9.98096	0.633334	0.169077	628.957	828.494	819.784	328.77	838.288	632.401	1539.79	1031.81	9.29682	9.69435	9.6791	8.36093	9.7113	9.3047	10.5885	10.011
P14866	HNRPL_HUMAN	HNRNPL	Heterogeneous nuclear ribonucleoprotein L	11	37.5212	422.076	323.525	518.463	231.445	8.72136	9.0181	0.296737	0.47278	201.234	667.986	729.266	89.818	420.306	237.315	714.669	701.561	7.65273	9.38368	9.5103	6.48893	8.7153	7.89066	9.48113	9.45442
P11047	LAMC1_HUMAN	LAMC1	Laminin subunit gamma-1	11	9.19826	305.888	334.484	459.871	376.872	8.25686	8.84509	0.588226	0.822771	239.069	791.667	157.349	35.4664	335.344	580.501	906.809	16.8291	7.90128	9.62875	7.29782	5.14838	8.3895	9.18116	9.82466	4.07289
P18669	PGAM1_HUMAN	PGAM1	Phosphoglycerate mutase 1	11	62.9921	2504.04	1187.07	978.396	130.637	11.29	9.93427	-1.35577	0.0302946	1587.41	1536.57	4027.59	2864.6	829.375	1029.25	923.588	1131.37	10.6325	10.5855	11.9757	11.4841	9.69588	10.0074	9.85111	10.1439
Q96G03	PGM2_HUMAN	PGM2	Phosphoglucomutase-2	11	23.2026	358.09	164.061	400.11	149.845	8.48418	8.64425	0.160074	0.682348	297.875	542.901	428.467	163.117	408.843	400.835	212.024	578.736	8.21857	9.08454	8.74304	7.34976	8.6754	8.64687	7.72809	9.17676
P13796	PLSL_HUMAN	LCP1	Plastin-2	11	20.2552	446.596	287.742	684.349	652.042	8.80283	9.41859	0.615762	0.553564	492.593	99.7246	797.892	396.174	345.888	1652.58	481.554	257.368	8.94425	6.63988	9.64005	8.62999	8.43416	10.6905	8.91155	8.00769
Q06323	PSME1_HUMAN	PSME1	Proteasome activator complex subunit 1	11	46.988	974.957	621.842	692.357	234.994	9.92919	9.43537	-0.493822	0.463149	1885.9	527.083	849.363	637.485	642.299	1037.68	557.352	532.094	10.881	9.04189	9.73024	9.31625	9.3271	10.0192	9.12245	9.05554
P51149	RAB7A_HUMAN	RAB7A	Ras-related protein Rab-7a	11	61.3527	385.71	194.866	714.677	194.707	8.59137	9.48115	0.889773	0.0436145	275.394	353.059	669.87	244.518	511.384	786.432	609.266	951.624	8.10535	8.46377	9.38774	7.93379	8.99826	9.61918	9.25093	9.89425
P36578	RL4_HUMAN	RPL4	60S ribosomal protein L4	11	30.9133	429.82	381.632	732.398	285.756	8.74759	9.51648	0.768895	0.211437	129.745	627.851	869.726	91.9582	460.015	627.079	711.064	1131.44	7.01954	9.29428	9.76442	6.52291	8.84554	9.2925	9.47384	10.1439
P18124	RL7_HUMAN	RPL7	60S ribosomal protein L7	11	47.5806	683.562	606.474	1103.17	332.537	9.41693	10.1074	0.69051	0.216192	222.277	909.113	1438.61	164.252	836.135	937.786	1055.19	1583.57	7.79622	9.82832	10.4905	7.35976	9.70759	9.87312	10.0433	10.629
P61247	RS3A_HUMAN	RPS3A	40S ribosomal protein S3a	11	42.803	591.037	335.149	956.795	241.293	9.20711	9.90207	0.69496	0.143554	352.674	741.111	991.369	278.996	790.922	1021.76	744.722	1269.78	8.46219	9.53355	9.95328	8.1241	9.62739	9.99684	9.54056	10.3104
P31949	S10AB_HUMAN	S100A11	Protein S100-A11	11	82.8571	6547.43	2268.86	5600.8	2155.07	12.6767	12.4514	-0.225295	0.627065	7528.34	3212.04	8265.19	7184.14	5166.28	8765.37	4275.25	4196.31	12.8781	11.6493	13.0128	12.8106	12.3349	13.0976	12.0618	12.0349
P23526	SAHH_HUMAN	AHCY	Adenosylhomocysteinase	11	30.787	589.368	219.628	894.667	320.911	9.20302	9.80521	0.602182	0.165409	422.258	725.608	825.876	383.73	844.448	529.529	893.968	1310.72	8.72198	9.50305	9.68978	8.58395	9.72186	9.04857	9.80408	10.3561
Q01995	TAGL_HUMAN	TAGLN	Transgelin	11	56.2189	1310.68	1295.79	3103.48	2464.86	10.3561	11.5997	1.24357	0.247538	3049.01	1469.98	669.739	53.9859	1425.79	6064.35	4168.06	755.745	11.5741	10.5216	9.38745	5.75451	10.4775	12.5661	12.0252	9.56176
P17987	TCPA_HUMAN	TCP1	T-complex protein 1 subunit alpha	11	23.2014	382.786	172.852	335.56	125.328	8.5804	8.39043	-0.189967	0.682816	257.967	343.764	636.621	292.794	514.458	259.653	239.059	329.071	8.01104	8.42527	9.31429	8.19374	9.00691	8.02044	7.90122	8.36226
P78371	TCPB_HUMAN	CCT2	T-complex protein 1 subunit beta	11	29.9065	392.432	143.339	333.303	158.257	8.6163	8.38069	-0.235608	0.503907	332.341	340.536	605.052	291.799	514.825	218.838	183.94	415.608	8.37652	8.41166	9.24091	8.18883	9.00794	7.77372	7.52309	8.69908
P48643	TCPE_HUMAN	CCT5	T-complex protein 1 subunit epsilon	11	25.6932	369.202	217.347	303.175	177.333	8.52827	8.24401	-0.284258	0.586738	314.873	229.154	690.292	242.49	374.68	120.556	201.086	516.379	8.29862	7.84017	9.43106	7.92178	8.54951	6.91356	7.65167	9.01229
P67936	TPM4_HUMAN	TPM4	Tropomyosin alpha-4 chain	11	27.1127	1645.77	1098.81	2001.14	1101.71	10.6845	10.9666	0.282057	0.622401	3147.25	1118.8	1713.11	603.916	1458	3346.41	2379.44	820.705	11.6199	10.1277	10.7424	9.2382	10.5098	11.7084	11.2164	9.68072
O75083	WDR1_HUMAN	WDR1	WD repeat-containing protein 1	11	30.6931	893.203	281.036	436.126	181.695	9.80284	8.7686	-1.03424	0.0324692	604.984	1206.54	1047.05	714.243	262.386	633.372	546.174	302.571	9.24075	10.2367	10.0321	9.48027	8.03555	9.30691	9.09322	8.24113
P62258	1433E_HUMAN	YWHAE	14-3-3 protein epsilon	10	43.1373	1620.25	824.872	1669.47	322.207	10.662	10.7052	0.043179	0.697696	1026.4	1937.61	2638.73	878.249	1870.56	1442.75	1351.17	2013.42	10.0034	10.9201	11.3656	9.77849	10.8693	10.4946	10.4	10.9754
Q04917	1433F_HUMAN	YWHAH	14-3-3 protein eta	10	38.6179	2417.71	387.658	3194.3	710.394	11.2394	11.6413	0.401861	0.0932107	1881.28	2597.31	2779.36	2412.87	3200.64	2553.04	2840.51	4183.01	10.8775	11.3428	11.4405	11.2365	11.6441	11.318	11.4719	12.0303
P00505	AATM_HUMAN	GOT2	Aspartate aminotransferase, mitochondrial	10	29.0698	534.791	107.864	440.519	159.658	9.06283	8.78306	-0.279772	0.329242	386.019	539.419	641.221	572.504	430.01	652.699	413.864	265.502	8.59253	9.07526	9.32468	9.16114	8.74823	9.35027	8.69301	8.05258
P62736	ACTA_HUMAN	ACTA2	Actin, aortic smooth muscle	10	36.6048	4217.26	1776.1	9416.15	5397	12.0421	13.2009	1.15883	0.0897424	3431.81	6042.91	5273.98	2120.35	4988.7	16343.6	11052.9	5279.45	11.7448	12.561	12.3647	11.0501	12.2844	13.9964	13.4321	12.3662
P39687	AN32A_HUMAN	ANP32A	Acidic leucine-rich nuclear phosphoprotein 32 family member A	10	38.5542	568.148	255.157	766.639	395.192	9.15012	9.5824	0.432281	0.407847	673.878	512.112	843.101	243.499	645.686	485.246	584.551	1351.07	9.39634	9.00032	9.71956	7.92777	9.33469	8.92257	9.19119	10.3999
Q96KP4	CNDP2_HUMAN	CNDP2	Cytosolic non-specific dipeptidase	10	30.9474	634.356	532.189	452.056	153.309	9.30915	8.82036	-0.48879	0.856211	1311.27	736.597	441.584	47.9722	400.573	324.205	408.62	674.828	10.3568	9.52473	8.78654	5.58413	8.64592	8.34076	8.67461	9.39838
P26641	EF1G_HUMAN	EEF1G	Elongation factor 1-gamma	10	27.0023	524.395	347.061	926.326	336.272	9.03451	9.85538	0.820866	0.154926	216.367	708.967	921.373	250.873	456.456	1235.1	935.666	1078.08	7.75734	9.46957	9.84764	7.97081	8.83433	10.2704	9.86985	10.0742
P15311	EZRI_HUMAN	EZR	Ezrin	10	19.7952	910.911	397.536	736.385	353.303	9.83117	9.52432	-0.306849	0.604723	1287.22	363.465	1091.75	901.206	884.988	599.325	322.243	1138.98	10.33	8.50567	10.0924	9.81571	9.78951	9.2272	8.332	10.1535
P14314	GLU2B_HUMAN	PRKCSH	Glucosidase 2 subunit beta	10	23	725.391	269.515	868.587	181.474	9.50262	9.76253	0.259911	0.341887	656.208	690.422	1098.78	456.157	1115.2	843.92	837.441	677.791	9.35801	9.43133	10.1017	8.83339	10.1231	9.72096	9.70984	9.4047
P01876	IGHA1_HUMAN	IGHA1	Ig alpha-1 chain C region	10	41.9263	1358.58	993.905	2399.56	962.894	10.4079	11.2286	0.820675	0.195224	378.046	2398.63	651.093	2006.54	1218.73	3073.58	2018.78	3287.16	8.56242	11.228	9.34672	10.9705	10.2512	11.5857	10.9793	11.6826
P60660	MYL6_HUMAN	MYL6	Myosin light polypeptide 6	10	58.2781	2229.98	1616.99	2815.37	1120.19	11.1228	11.4591	0.336293	0.396389	4539.65	1952.1	1643.11	785.057	2687.19	4397.66	2394.26	1782.37	12.1484	10.9308	10.6822	9.61665	11.3919	12.1025	11.2254	10.7996
Q15084	PDIA6_HUMAN	PDIA6	Protein disulfide-isomerase A6	10	33.6364	1009.91	343.89	1438.97	322.211	9.98001	10.4908	0.510812	0.0994797	773.454	999.808	1499.5	766.877	1259.47	1535.79	1845.32	1115.32	9.59517	9.96551	10.5503	9.58285	10.2986	10.5848	10.8497	10.1232
P62140	PP1B_HUMAN	PPP1CB	Serine/threonine-protein phosphatase PP1-beta catalytic subunit	10	42.8135	314.384	235.363	342.927	219.406	8.29638	8.42176	0.125372	0.631652	186.884	517.279	506.82	46.5534	179.998	234.111	292.912	664.685	7.546	9.0148	8.98533	5.54082	7.49184	7.87105	8.19432	9.37653
Q06830	PRDX1_HUMAN	PRDX1	Peroxiredoxin-1	10	43.7186	2090.97	216.628	2972.34	1205.46	11.03	11.5374	0.507428	0.339446	1793.94	2286.17	2073.81	2209.96	1300.35	2941.62	4061.71	3585.7	10.8089	11.1587	11.0181	11.1098	10.3447	11.5224	11.9879	11.808
P37837	TALDO_HUMAN	TALDO1	Transaldolase	10	31.1573	523.663	243.269	826.662	494.768	9.03249	9.69115	0.658658	0.326602	364.921	844.283	577.708	307.74	393.941	1488.12	916.554	508.028	8.51144	9.72158	9.1742	8.26557	8.62184	10.5393	9.84008	8.98877
P50991	TCPD_HUMAN	CCT4	T-complex protein 1 subunit delta	10	21.8924	395.886	112.262	401.188	147.869	8.62894	8.64814	0.0191951	0.961895	320.753	375.942	560.142	326.706	591.146	330.136	248.478	434.993	8.32532	8.55437	9.12965	8.35185	9.20737	8.36692	7.95697	8.76485
Q13263	TIF1B_HUMAN	TRIM28	Transcription intermediary factor 1-beta	10	14.8503	349.868	175.499	519.026	323.428	8.45067	9.01966	0.568995	0.374331	297.878	512.643	463.39	125.561	452.365	307.548	321.962	994.228	8.21858	9.00181	8.85608	6.97225	8.82134	8.26467	8.33075	9.95743
P21796	VDAC1_HUMAN	VDAC1	Voltage-dependent anion-selective channel protein 1	10	42.7562	1322.45	588.506	1140.69	303.937	10.369	10.1557	-0.213315	0.818249	1486.2	1951.61	1314.6	537.404	1511.3	946.812	844.262	1260.37	10.5374	10.9305	10.3604	9.06986	10.5616	9.88693	9.72155	10.2996
Q96QK1	VPS35_HUMAN	VPS35	Vacuolar protein sorting-associated protein 35	10	14.8241	261.724	127.871	332.717	189.263	8.0319	8.37815	0.346252	0.542904	236.654	227.07	442.318	140.853	266.767	611.204	264.99	187.909	7.88664	7.82699	8.78894	7.13805	8.05944	9.25551	8.04979	7.55389
P53396	ACLY_HUMAN	ACLY	ATP-citrate synthase	9	10.0825	113.441	80.9343	225.538	117.039	6.8258	7.81722	0.991427	0.298373	3.82817	126.247	199.17	124.519	52.7569	290.22	304.235	254.939	1.93665	6.98011	7.63785	6.96022	5.72129	8.181	8.24904	7.99401
P14550	AK1A1_HUMAN	AKR1A1	Alcohol dehydrogenase [NADP(+)]	9	32.3077	223.705	90.8411	255.29	186.191	7.80546	7.996	0.19054	0.765679	207.182	165.616	356.734	165.29	32.5332	171.013	417.241	400.374	7.69475	7.3717	8.4787	7.36885	5.02384	7.41796	8.70474	8.64521
Q10567	AP1B1_HUMAN	AP1B1	AP-1 complex subunit beta-1	9	11.1697	168.945	100.661	208.423	56.5639	7.40041	7.70337	0.30296	0.361915	104.185	98.1884	314.211	159.195	155.012	255.488	164.107	259.084	6.703	6.61748	8.29559	7.31465	7.27623	7.99711	7.35849	8.01728
P61158	ARP3_HUMAN	ACTR3	Actin-related protein 3	9	32.5359	583.044	394.05	700.51	192.4	9.18746	9.45226	0.2648	0.436432	516.011	875.122	889.27	51.7739	431.226	870.403	701.544	798.867	9.01126	9.77334	9.79648	5.69415	8.7523	9.76554	9.45439	9.64181
O15144	ARPC2_HUMAN	ARPC2	Actin-related protein 2/3 complex subunit 2	9	30.6667	329.874	159.102	441.709	133.815	8.36577	8.78695	0.421182	0.333685	275.511	436.305	477.481	130.199	252.023	517.941	550.836	446.037	8.10597	8.76919	8.8993	7.02458	7.97741	9.01664	9.10548	8.80102
P16615	AT2A2_HUMAN	ATP2A2	Sarcoplasmic/endoplasmic reticulum calcium ATPase 2	9	10.1304	286.834	211.987	438.621	229.807	8.16407	8.77683	0.61276	0.283601	63.5587	310.817	566.105	206.855	374.964	327.104	274.611	777.805	5.99002	8.27992	9.14493	7.69248	8.55061	8.35361	8.10125	9.60327
P40121	CAPG_HUMAN	CAPG	Macrophage-capping protein	9	31.0345	492.519	263.25	987.141	591.907	8.94404	9.94711	1.00308	0.14533	871.158	422.36	415.845	260.715	618.122	1773.77	1101.52	455.153	9.76679	8.72233	8.6999	8.02633	9.27175	10.7926	10.1053	8.83021
P04632	CPNS1_HUMAN	CAPNS1	Calpain small subunit 1	9	43.7888	755.982	563.861	556.333	318.287	9.56221	9.1198	-0.442404	0.538192	1591	362.372	581.14	489.415	576.876	860.352	112.628	675.475	10.6357	8.50133	9.18274	8.93491	9.17212	9.74878	6.81542	9.39976
Q13268	DHRS2_HUMAN	DHRS2	Dehydrogenase/reductase SDR family member 2, mitochondrial	9	37.1429	2678.17	2614.89	1961.72	2839.1	11.387	10.9379	-0.44913	0.353218	2649.72	6384.77	772.677	905.507	6177.92	746.587	922.363	0	11.3716	12.6404	9.59372	9.82258	12.5929	9.54417	9.84919	0
O75367	H2AY_HUMAN	H2AFY	Core histone macro-H2A.1	9	34.6774	767.967	373.006	1003.37	157.389	9.5849	9.97064	0.385742	0.262765	447.699	1188.15	976.159	459.86	942.803	1128.15	808.46	1134.08	8.80639	10.2145	9.93097	8.84505	9.88081	10.1397	9.65903	10.1473
P02042	HBD_HUMAN	HBD	Hemoglobin subunit delta	9	59.1837	7632.12	8296.82	1819.32	1046.37	12.8979	10.8292	-2.06869	0.187473	6836.79	3177.7	976.449	19537.6	3310.49	1427.73	1658.88	880.162	12.7391	11.6338	9.9314	14.254	11.6928	10.4795	10.696	9.78163
P51884	LUM_HUMAN	LUM	Lumican	9	34.6154	385.899	323.032	2222.77	1568.28	8.59208	11.1181	2.52606	0.055964	845.677	364.487	217.274	116.156	1570.08	3660.3	3343.3	317.398	9.72396	8.50973	7.76337	6.85992	10.6166	11.8377	11.7071	8.31015
P40925	MDHC_HUMAN	MDH1	Malate dehydrogenase, cytoplasmic	9	35.0299	912.334	312.232	1073.39	172.052	9.83342	10.068	0.234535	0.362069	595.597	1120.98	1233.56	699.201	922.561	928.464	1195.55	1246.97	9.21819	10.1305	10.2686	9.44956	9.8495	9.8587	10.2235	10.2842
P30086	PEBP1_HUMAN	PEBP1	Phosphatidylethanolamine-binding protein 1	9	74.8663	1721.16	361.663	1516.88	1074.28	10.7492	10.5669	-0.182276	0.467249	1667.11	1423.73	1551.04	2242.76	665.633	682.016	2916.34	1803.52	10.7031	10.4755	10.599	11.1311	9.37858	9.41366	11.5099	10.8166
P35232	PHB_HUMAN	PHB	Prohibitin	9	38.9706	554.607	121.351	671.845	451.189	9.11532	9.39199	0.276663	0.972999	407.393	620.181	681.664	509.191	844.139	233.343	384.645	1225.25	8.67028	9.27655	9.41292	8.99206	9.72134	7.86631	8.58738	10.2589
P07737	PROF1_HUMAN	PFN1	Profilin-1	9	62.8571	2446.21	1504.06	2776.53	501.029	11.2563	11.4391	0.182734	0.482993	1646.42	2816.26	4381.21	940.956	3114.21	2502.12	3274.87	2214.91	10.6851	11.4596	12.0971	9.87798	11.6047	11.2889	11.6772	11.113
P26599	PTBP1_HUMAN	PTBP1	Polypyrimidine tract-binding protein 1	9	26.9303	633.675	256.807	606.166	254.519	9.3076	9.24357	-0.0640296	0.939041	261.064	730.227	847.81	695.601	558.891	305.804	636.005	923.966	8.02826	9.5122	9.7276	9.44212	9.12642	8.25646	9.3129	9.8517
P35241	RADI_HUMAN	RDX	Radixin	9	5.83658	1092.06	370.59	1074.58	380.823	10.0928	10.0696	-0.0232796	0.896487	1000.84	751.28	1619.7	996.402	554.968	1034.97	1294.35	1414.01	9.96699	9.55321	10.6615	9.96058	9.11626	10.0154	10.338	10.4656
Q15907	RB11B_HUMAN	RAB11B	Ras-related protein Rab-11B	9	42.6606	428.483	165.471	788.148	359.143	8.74309	9.62232	0.879229	0.0810908	374.601	275.836	663.297	400.197	663.342	729.72	460.735	1298.8	8.54921	8.10767	9.37351	8.64457	9.37361	9.5112	8.84779	10.343
Q02878	RL6_HUMAN	RPL6	60S ribosomal protein L6	9	33.3333	590.226	441.254	1004.35	134.073	9.20512	9.97204	0.766917	0.138884	251.7	624.972	1201.55	282.678	868.737	1026.72	941.327	1180.6	7.97556	9.28765	10.2307	8.14302	9.76278	10.0038	9.87855	10.2053
P62424	RL7A_HUMAN	RPL7A	60S ribosomal protein L7a	9	36.8421	544.321	482.796	854.059	302.608	9.08831	9.73819	0.649879	0.258901	196.189	837.864	1066.8	76.4267	522.837	883.037	761.777	1248.58	7.6161	9.71057	10.0591	6.256	9.03022	9.78633	9.57322	10.2861
P05388	RLA0_HUMAN	RPLP0	60S acidic ribosomal protein P0	9	34.0694	557.334	338.325	711.437	353.356	9.1224	9.47459	0.352194	0.491111	206.282	660.099	980.451	382.505	558.598	356.967	744.988	1185.2	7.68847	9.36654	9.9373	8.57933	9.12567	8.47964	9.54107	10.2109
P62701	RS4X_HUMAN	RPS4X	40S ribosomal protein S4, X isoform	9	39.924	494.182	241.687	618.412	233.034	8.9489	9.27243	0.323528	0.455706	180.437	622.547	733.741	440.001	358.258	604.848	585.58	924.962	7.49535	9.28204	9.51913	8.78136	8.48486	9.24043	9.19372	9.85325
P08865	RSSA_HUMAN	RPSA	40S ribosomal protein SA	9	42.3729	943.963	493.626	1072.06	460.096	9.88259	10.0662	0.183583	0.663078	793.676	1088.73	1533	360.445	1024.89	532.969	1073.33	1657.06	9.63241	10.0884	10.5821	8.49363	10.0013	9.05791	10.0679	10.6944
P45974	UBP5_HUMAN	USP5	Ubiquitin carboxyl-terminal hydrolase 5	9	16.2005	118.686	66.8368	201.416	45.3406	6.89101	7.65403	0.763025	0.0676247	70.7619	111.624	215.256	77.1036	210.628	158.524	175.387	261.125	6.1449	6.8025	7.74991	6.26873	7.71855	7.30856	7.4544	8.0286
P45880	VDAC2_HUMAN	VDAC2	Voltage-dependent anion-selective channel protein 2	9	37.0748	552.616	238.556	429.99	169.309	9.11013	8.74816	-0.361974	0.460133	348.703	797.522	716.955	347.286	662.797	293.51	447.14	316.514	8.44585	9.63938	9.48574	8.43998	9.37242	8.19727	8.80458	8.30613
O14980	XPO1_HUMAN	XPO1	Exportin-1	9	10.5509	38.0238	45.17	138.525	67.0666	5.24883	7.114	1.86517	0.120357	0	63.0525	89.0427	0	56.2889	157.428	123.457	216.926	0	5.97848	6.47642	0	5.81478	7.29855	6.94787	7.76106
P55060	XPO2_HUMAN	CSE1L	Exportin-2	9	12.1524	5928.63	4890.39	227.918	103.643	12.5335	7.83237	-4.70111	0.0506739	3629.38	137.912	9653.61	10293.6	136.797	252.148	158.655	364.074	11.8255	7.10761	13.2369	13.3295	7.09589	7.97812	7.30975	8.50809
P31946	1433B_HUMAN	YWHAB	14-3-3 protein beta/alpha	8	42.6829	1099.24	195.251	1383.31	205.998	10.1023	10.4339	0.33162	0.100303	957.502	918.542	1190.99	1329.91	1448.7	1491.95	1077.11	1515.47	9.90313	9.8432	10.218	10.3771	10.5005	10.543	10.0729	10.5655
P31947	1433S_HUMAN	SFN	14-3-3 protein sigma	8	35.8871	615.86	235.85	1419.86	948.974	9.26646	10.4715	1.20507	0.360177	515.105	934.637	632.026	381.672	1520.24	1420.92	210.163	2528.11	9.00872	9.86826	9.30384	8.57619	10.5701	10.4726	7.71537	11.3038
Q99798	ACON_HUMAN	ACO2	Aconitate hydratase, mitochondrial	8	14.1026	248.156	102.587	116.491	99.383	7.9551	6.86408	-1.09103	0.0939224	168.61	350.581	321.841	151.592	119.269	56.4465	255.528	34.7201	7.39755	8.4536	8.3302	7.24405	6.89808	5.81881	7.99734	5.1177
P11766	ADHX_HUMAN	ADH5	Alcohol dehydrogenase class-3	8	27.2727	313.153	122.469	428.016	285.311	8.29072	8.74152	0.450795	0.781835	314.482	356.217	436.136	145.777	96.291	362.832	786.389	466.551	8.29684	8.47661	8.76864	7.18761	6.58933	8.50316	9.6191	8.86589
P50995	ANX11_HUMAN	ANXA11	Annexin A11	8	16.8317	326.882	74.4447	199.897	89.0779	8.35263	7.64311	-0.709513	0.0880113	340.314	426.234	260.128	280.852	92.5281	308.444	215.014	183.602	8.41072	8.7355	8.02308	8.13367	6.53182	8.26887	7.74829	7.52044
P61160	ARP2_HUMAN	ACTR2	Actin-related protein 2	8	26.1421	339.255	238.972	491.279	205.213	8.40623	8.9404	0.53417	0.339855	307.647	447.744	579.74	21.8904	286.159	769.622	499.98	409.354	8.26513	8.80653	9.17926	4.45223	8.16067	9.58801	8.96573	8.6772
P36542	ATPG_HUMAN	ATP5C1	ATP synthase subunit gamma, mitochondrial	8	35.0168	241.86	173.404	224.609	87.0911	7.91803	7.81127	-0.10676	0.761879	175.399	313.867	439.824	38.3518	191.943	286.457	116.646	303.39	7.4545	8.29401	8.78078	5.26122	7.58453	8.16217	6.866	8.24503
Q15582	BGH3_HUMAN	TGFBI	Transforming growth factor-beta-induced protein ig-h3	8	13.7628	78.8822	88.4522	648.123	436.652	6.30163	9.34012	3.03849	0.216094	80.0627	202.08	33.3862	0	758.912	843.412	982.29	7.87638	6.32306	7.65878	5.06118	0	9.56779	9.72009	9.94001	2.97753
P47756	CAPZB_HUMAN	CAPZB	F-actin-capping protein subunit beta	8	38.9892	408.412	201.073	510.336	159.42	8.67388	8.99531	0.321423	0.395447	222.531	468.023	665.473	277.622	447.142	673.782	317.89	602.532	7.79786	8.87044	9.37824	8.11698	8.80459	9.39614	8.31238	9.23489
P07339	CATD_HUMAN	CTSD	Cathepsin D	8	28.8835	843.807	381.377	1021.89	630.173	9.72077	9.99703	0.276262	0.916783	687.992	1038.09	1256.76	392.38	234.047	1320.23	841.308	1692	9.42625	10.0197	10.2955	8.61611	7.87065	10.3666	9.71649	10.7245
P52907	CAZA1_HUMAN	CAPZA1	F-actin-capping protein subunit alpha-1	8	39.8601	424.626	149.151	388.99	63.424	8.73005	8.60359	-0.126459	0.773529	394.222	288.73	637.233	378.318	426.905	365.243	311.315	452.496	8.62286	8.17358	9.31568	8.56346	8.73777	8.51271	8.28223	8.82176
P16152	CBR1_HUMAN	CBR1	Carbonyl reductase [NADPH] 1	8	33.935	279.126	10.7027	197.009	109.039	8.12478	7.62212	-0.502655	0.268207	279.618	278.659	292.213	266.015	53.4932	317.179	195.299	222.066	8.12732	8.12236	8.19088	8.05536	5.74128	8.30915	7.60954	7.79484
O75390	CISY_HUMAN	CS	Citrate synthase, mitochondrial	8	22.7468	338.875	204.368	439.101	165.25	8.40461	8.77841	0.373799	0.366265	193.752	400.693	600.694	160.361	310.935	473.716	312.783	658.969	7.59807	8.64635	9.23049	7.32518	8.28047	8.88788	8.28902	9.36407
P35222	CTNB1_HUMAN	CTNNB1	Catenin beta-1	8	12.0359	179.811	91.3682	343.57	150.063	7.49034	8.42446	0.934121	0.174567	122.821	232.476	279.477	84.4711	405.807	449.222	121.011	398.241	6.94041	7.86094	8.12658	6.40039	8.66465	8.81128	6.919	8.6375
P51659	DHB4_HUMAN	HSD17B4	Peroxisomal multifunctional enzyme type 2	8	14.1919	118.755	86.3331	105.208	80.0319	6.89185	6.7171	-0.174753	0.925986	190.303	94.3833	183.299	7.03584	81.1387	138.929	6.96757	193.795	7.57216	6.56046	7.51805	2.81472	6.34232	7.1182	2.80066	7.59839
P55084	ECHB_HUMAN	HADHB	Trifunctional enzyme subunit beta, mitochondrial	8	21.308	276.277	155.189	187.057	129.993	8.10997	7.54733	-0.562638	0.425827	230.648	459.84	323.414	91.2061	49.5109	229.589	121.753	347.375	7.84955	8.84499	8.33724	6.51106	5.62967	7.84291	6.92781	8.44035
P13804	ETFA_HUMAN	ETFA	Electron transfer flavoprotein subunit alpha, mitochondrial	8	38.0282	220.183	103.116	161.034	104.316	7.78256	7.33122	-0.451336	0.412453	192.161	341.225	251.569	95.7758	83.2387	207.098	67.4274	286.372	7.58617	8.41458	7.97481	6.58159	6.37918	7.69417	6.07526	8.16174
Q16658	FSCN1_HUMAN	FSCN1	Fascin	8	22.3124	456.818	391.059	477.155	479.812	8.83548	8.89831	0.0628374	0.998025	62.0403	573.984	949.651	241.598	146.314	90.5283	1131.14	540.641	5.95513	9.16487	9.89125	7.91646	7.19292	6.5003	10.1436	9.07853
Q96AE4	FUBP1_HUMAN	FUBP1	Far upstream element-binding protein 1	8	14.8545	211.251	136.788	219.505	54.9613	7.72281	7.77811	0.0552973	0.602961	370.5	234.589	202.293	37.6202	226.505	250.595	260.963	139.957	8.53333	7.87399	7.6603	5.23344	7.8234	7.96921	8.0277	7.12884
Q92945	FUBP2_HUMAN	KHSRP	Far upstream element-binding protein 2	8	15.4712	314.425	50.9911	281.781	155.92	8.29657	8.13843	-0.158143	0.510365	354.235	353.695	302.69	247.078	435.65	73.4637	355.797	262.212	8.46856	8.46636	8.2417	7.94882	8.76703	6.19896	8.47491	8.03459
P09211	GSTP1_HUMAN	GSTP1	Glutathione S-transferase P	8	53.3333	4745.21	1796.36	2696.7	1539.61	12.2123	11.397	-0.815277	0.133243	2831.81	4781.71	7142.59	4224.74	991.94	2167.43	4659.13	2968.3	11.4675	12.2233	12.8022	12.0446	9.95411	11.0818	12.1858	11.5354
P07910	HNRPC_HUMAN	HNRNPC	Heterogeneous nuclear ribonucleoproteins C1/C2	8	23.2026	833.414	460.181	1194.17	247.956	9.70289	10.2218	0.518899	0.197728	432.523	960.244	1429.22	511.671	1004.8	1069.12	1147.02	1555.73	8.75663	9.90726	10.481	8.99907	9.97269	10.0622	10.1637	10.6034
Q9Y4L1	HYOU1_HUMAN	HYOU1	Hypoxia up-regulated protein 1	8	9.40941	160.271	39.0636	189.62	178.996	7.32437	7.56697	0.242595	0.786296	168.479	144.13	210.164	118.311	93.4188	448.226	166.725	50.1092	7.39643	7.17123	7.71537	6.88644	6.54564	8.80808	7.38133	5.647
P01871	IGHM_HUMAN	IGHM	Ig mu chain C region	8	20.575	418.922	354.209	278.468	231.244	8.71054	8.12137	-0.589169	0.706926	0	420.673	866.125	388.889	581.582	95.4167	100.48	336.394	0	8.71656	9.75843	8.60321	9.18384	6.57617	6.65076	8.39401
Q12905	ILF2_HUMAN	ILF2	Interleukin enhancer-binding factor 2	8	26.9231	324.432	264.416	544.954	51.5871	8.34177	9.08999	0.748221	0.187785	96.8826	526.292	579.031	95.5205	549.512	616.225	505.002	509.078	6.59817	9.03972	9.1775	6.57774	9.10201	9.26731	8.98015	8.99174
P05556	ITB1_HUMAN	ITGB1	Integrin beta-1	8	10.303	465.327	226.786	225.582	196.622	8.8621	7.81751	-1.0446	0.185107	529.042	418.097	728.994	185.174	169.712	493.275	216.532	22.8073	9.04724	8.70769	9.50976	7.53274	7.40695	8.94625	7.75844	4.51143
P43243	MATR3_HUMAN	MATR3	Matrin-3	8	13.5773	226.214	155.847	282.908	55.008	7.82154	8.14419	0.322648	0.371608	157.245	360.982	347.879	38.7484	297.211	201.623	319.751	313.048	7.29687	8.49578	8.44244	5.27606	8.21535	7.65552	8.3208	8.29024
P26038	MOES_HUMAN	MSN	Moesin	8	15.5979	80.3086	57.1737	557.648	204.974	6.32748	9.12321	2.79573	0.00228214	52.1789	80.1136	160.099	28.8431	413.991	723.544	743.551	349.503	5.7054	6.32398	7.32282	4.85015	8.69346	9.49894	9.53829	8.44916
P22392	NDKB_HUMAN	NME2	Nucleoside diphosphate kinase B	8	16.4794	1907.85	531.401	2573.46	359.037	10.8977	11.3295	0.431761	0.10816	1335.09	2317.52	2400.48	1578.32	2438.48	3109.81	2361.03	2384.51	10.3827	11.1784	11.2291	10.6242	11.2518	11.6026	11.2052	11.2195
Q15233	NONO_HUMAN	NONO	Non-POU domain-containing octamer-binding protein	8	22.5053	361.339	211.652	497.772	169.662	8.49721	8.95934	0.462133	0.314325	198.548	440.36	624.737	181.711	488.813	262.069	639.972	600.234	7.63335	8.78254	9.2871	7.5055	8.93314	8.0338	9.32186	9.22938
Q9UQ80	PA2G4_HUMAN	PA2G4	Proliferation-associated protein 2G4	8	22.8426	283.325	141.614	613.69	344.929	8.14631	9.26137	1.11505	0.0924177	157.428	421.887	388.872	165.113	658.899	326.068	386.488	1083.3	7.29854	8.72071	8.60315	7.36731	9.36391	8.34903	8.59428	10.0812
P32119	PRDX2_HUMAN	PRDX2	Peroxiredoxin-2	8	45.9596	2349.38	313.851	2226.32	416.596	11.1981	11.1204	-0.0776164	0.628894	2000.38	2612.39	2167.82	2616.9	1674.59	2592.4	2499.43	2138.86	10.9661	11.3512	11.082	11.3536	10.7096	11.3401	11.2874	11.0626
P39023	RL3_HUMAN	RPL3	60S ribosomal protein L3	8	22.5806	433.754	326.83	640.255	303.67	8.76073	9.3225	0.561769	0.390235	194.444	600.319	811.298	128.956	201.961	814.956	673.863	870.242	7.60321	9.22959	9.66409	7.01074	7.65793	9.67058	9.39631	9.76527
P62987	RL40_HUMAN	UBA52	Ubiquitin-60S ribosomal protein L40	8	50.7812	3802.06	1610.88	3253.73	448.598	11.8926	11.6679	-0.224684	0.778464	3453.55	5449.64	4585.17	1719.86	3514.64	3703.48	3099.47	2697.33	11.7539	12.4119	12.1628	10.7481	11.7792	11.8547	11.5978	11.3973
Q9P2E9	RRBP1_HUMAN	RRBP1	Ribosome-binding protein 1	8	7.37589	92.849	80.4544	174.755	75.3169	6.53681	7.44919	0.912377	0.185789	199.166	46.9169	108.387	16.9264	187.543	250.042	191.165	70.2707	7.63783	5.55204	6.76004	4.0812	7.55108	7.96603	7.57867	6.13485
P62241	RS8_HUMAN	RPS8	40S ribosomal protein S8	8	46.1538	544.453	274.37	849.671	278.148	9.08866	9.73076	0.642098	0.135847	337.577	654.726	881.036	304.473	673.793	707.585	753.286	1264.02	8.39907	9.35475	9.78306	8.25017	9.39616	9.46676	9.55705	10.3038
Q9Y265	RUVB1_HUMAN	RUVBL1	RuvB-like 1	8	25.6579	88.137	83.4334	182.179	37.3071	6.46168	7.50922	1.04754	0.137275	16.0011	105.22	198.948	32.3792	144.615	157.496	202.87	223.737	4.0001	6.71726	7.63625	5.017	7.17608	7.29917	7.66441	7.80566
Q9UHD8	SEPT9_HUMAN	SEPT9	Septin-9	8	20.9507	313.664	149.204	313.82	92.4108	8.29308	8.2938	0.000718896	0.823198	127.85	400.118	462.964	263.724	326.999	429.311	293.245	205.727	6.99831	8.64428	8.85476	8.04289	8.35314	8.74588	8.19596	7.68458
O43175	SERA_HUMAN	PHGDH	D-3-phosphoglycerate dehydrogenase	8	19.8874	8.5832	10.3069	767.338	586.517	3.10152	9.58372	6.4822	0.00493177	13.7015	0	20.6313	0	561.264	410.194	455.912	1641.98	3.77626	0	4.36676	0	9.13254	8.68016	8.83261	10.6812
P50454	SERPH_HUMAN	SERPINH1	Serpin H1	8	29.9043	388.665	315.739	646.171	675.634	8.60238	9.33577	0.733388	0.48633	173.273	633.155	684.342	63.89	337.93	414.971	1649.2	182.582	7.4369	9.30641	9.41857	5.99752	8.40058	8.69687	10.6875	7.5124
P23246	SFPQ_HUMAN	SFPQ	Splicing factor, proline- and glutamine-rich	8	14.8515	452.176	202.658	713.129	93.1833	8.82074	9.47802	0.657279	0.0945559	200.21	560.669	661.136	386.688	765.699	588.08	699.259	799.478	7.64537	9.13101	9.3688	8.59503	9.58063	9.19987	9.44968	9.64291
P36952	SPB5_HUMAN	SERPINB5	Serpin B5	8	27.7333	268.05	143.835	153.774	229.855	8.06636	7.26467	-0.801689	0.189814	159.164	319.479	448.295	145.264	23.9557	98.3553	0	492.787	7.31437	8.31958	8.8083	7.18253	4.5823	6.61993	0	8.94482
Q8TE77	SSH3_HUMAN	SSH3	Protein phosphatase Slingshot homolog 3	8	14.4158	230.549	89.4007	143.652	178.081	7.84893	7.16644	-0.68249	0.257554	245.447	313.617	259.207	103.924	172.132	18.1274	0	384.35	7.93927	8.29286	8.01796	6.69938	7.42737	4.1801	0	8.58628
O76070	SYUG_HUMAN	SNCG	Gamma-synuclein	8	66.1417	937.697	349.32	163.171	153.512	9.87298	7.35024	-2.52274	0.0415438	969.946	815.901	566.425	1398.52	373.912	135.069	138.252	5.45165	9.92176	9.67225	9.14574	10.4497	8.54655	7.07755	7.11115	2.44669
P40227	TCPZ_HUMAN	CCT6A	T-complex protein 1 subunit zeta	8	20.7156	296.189	133.785	327.14	96.6847	8.21037	8.35376	0.143391	0.63596	177.84	399.385	424.023	183.506	390.89	304.155	200.407	413.106	7.47444	8.64164	8.728	7.51968	8.61062	8.24866	7.64679	8.69037
P24821	TENA_HUMAN	TNC	Tenascin	8	5.88235	7.48893	14.9779	380.725	321.518	2.90476	8.5726	5.66784	0.0769901	0	29.9557	0	0	339.029	784.563	399.306	0	0	4.90476	0	0	8.40526	9.61575	8.64135	0
Q9GZM7	TINAL_HUMAN	TINAGL1	Tubulointerstitial nephritis antigen-like	8	25.2677	1124.13	1576.97	800.364	1295.99	10.1346	9.64451	-0.490084	0.429147	342.03	3469.96	590.579	93.965	153.539	313.052	2734.87	0	8.41798	11.7607	9.20599	6.55405	7.26247	8.29026	11.4173	0
O95336	6PGL_HUMAN	PGLS	6-phosphogluconolactonase	7	34.4961	392.512	57.7983	83.3651	73.7553	8.61659	6.38137	-2.23522	0.0387075	444.494	309.949	403.587	412.019	24.5441	124.608	166.33	17.9782	8.79602	8.27589	8.65674	8.68657	4.61731	6.96125	7.37791	4.16818
P01011	AACT_HUMAN	SERPINA3	Alpha-1-antichymotrypsin	7	18.9125	185.921	78.144	302.981	173.214	7.53854	8.24308	0.704538	0.411027	130.867	109.98	273.116	229.721	462.753	91.0278	233.685	424.458	7.03195	6.78109	8.09337	7.84374	8.8541	6.50824	7.86842	8.72948
P05141	ADT2_HUMAN	SLC25A5	ADP/ATP translocase 2	7	18.4564	695.147	231.649	1051.08	490.239	9.44117	10.0377	0.596489	0.201008	553.147	784.167	978.046	465.227	671.328	1766.44	817.184	949.384	9.11152	9.61502	9.93376	8.86179	9.39087	10.7866	9.67452	9.89085
P28838	AMPL_HUMAN	LAP3	Cytosol aminopeptidase	7	16.9557	51.6686	31.0365	221.328	115.898	5.69122	7.79004	2.09882	0.0265181	81.7741	67.717	10.4146	46.7688	115.591	353.608	283.111	133.001	6.35357	6.08145	3.38053	5.54748	6.85289	8.46601	8.14522	7.05529
P21397	AOFA_HUMAN	MAOA	Amine oxidase [flavin-containing] A	7	14.8008	195.891	64.9901	289.483	213.462	7.61391	8.17733	0.563422	0.962319	152.18	291.504	158.28	181.602	390.993	523.203	33.6102	210.124	7.24964	8.18737	7.30634	7.50464	8.611	9.03123	5.07083	7.7151
Q13510	ASAH1_HUMAN	ASAH1	Acid ceramidase	7	18.2519	235.516	69.1373	249.341	163.676	7.87968	7.96198	0.0822933	0.865234	230.106	245.78	148.847	317.332	115.764	261.356	144.301	475.943	7.84616	7.94122	7.21769	8.30985	6.85504	8.02987	7.17294	8.89464
P00915	CAH1_HUMAN	CA1	Carbonic anhydrase 1	7	43.295	2596.61	2427.9	720.837	345.112	11.3424	9.49353	-1.84888	0.075145	1178.33	2263.12	824.187	6120.8	1226.64	552.614	642.029	462.067	10.2025	11.1441	9.68683	12.5795	10.2605	9.11013	9.32649	8.85196
Q05682	CALD1_HUMAN	CALD1	Caldesmon	7	19.3548	248.936	289.234	553.829	457.883	7.95963	9.1133	1.15367	0.232702	572.987	412.834	0	9.92128	467.801	469.022	1186.87	91.622	9.16236	8.68942	0	3.31053	8.86975	8.87351	10.2129	6.51762
Q13938	CAYP1_HUMAN	CAPS	Calcyphosin	7	41.7989	832.945	588.876	183.925	273.913	9.70208	7.52297	-2.1791	0.111154	1683.06	376.878	509.452	762.387	579.713	155.987	0	0	10.7169	8.55795	8.9928	9.57438	9.17919	7.28528	0	0
P61604	CH10_HUMAN	HSPE1	10 kDa heat shock protein, mitochondrial	7	60.7843	1184.96	519.79	777.653	471.232	10.2106	9.60298	-0.607636	0.229762	1929.38	1092.82	991.377	726.25	1356.74	403.982	383.301	966.591	10.9139	10.0938	9.95329	9.50432	10.4059	8.65815	8.58233	9.91676
O00299	CLIC1_HUMAN	CLIC1	Chloride intracellular channel protein 1	7	39.4191	798.212	223.282	779.875	371.895	9.64063	9.6071	-0.0335296	0.7692	813.063	591.416	1104.13	684.233	559.773	944.737	1218.45	396.539	9.66722	9.20803	10.1087	9.41834	9.1287	9.88377	10.2508	8.63132
Q00796	DHSO_HUMAN	SORD	Sorbitol dehydrogenase	7	23.5294	146.251	178.338	294.829	215.307	7.19231	8.20373	1.01143	0.236991	0	28.6908	165.451	390.864	586.426	70.0446	286.741	236.102	0	4.84252	7.37026	8.61052	9.1958	6.1302	8.16361	7.88327
Q96HE7	ERO1A_HUMAN	ERO1L	ERO1-like protein alpha	7	19.6581	398.53	438.855	76.2122	24.8395	8.63854	6.25195	-2.3866	0.0328255	196.756	153.801	1056.23	187.332	42.0501	99.871	87.3395	75.5881	7.62026	7.26492	10.0447	7.54945	5.39404	6.64199	6.44856	6.24009
P38117	ETFB_HUMAN	ETFB	Electron transfer flavoprotein subunit beta	7	33.3333	298.738	97.5192	164.469	101.759	8.22273	7.36168	-0.86106	0.164753	233.325	382.99	381.446	197.189	160.285	190.136	30.9329	276.524	7.8662	8.58116	8.57534	7.62344	7.32449	7.57089	4.95107	8.11126
P50502	F10A1_HUMAN	ST13	Hsc70-interacting protein	7	20.3252	563.864	254.948	446.709	194.806	9.1392	8.80319	-0.336014	0.4581	931.437	388.816	540.784	394.421	699.833	259.018	335.227	492.757	9.86331	8.60294	9.07891	8.62359	9.45087	8.01691	8.38899	8.94473
P04899	GNAI2_HUMAN	GNAI2	Guanine nucleotide-binding protein G(i) subunit alpha-2	7	24.7788	453.984	274.346	563.304	271.229	8.8265	9.13777	0.311271	0.579628	256.614	638.135	737.039	184.149	537.858	218.239	875.72	621.398	8.00346	9.31772	9.5256	7.52473	9.07108	7.76976	9.77433	9.27937
P78417	GSTO1_HUMAN	GSTO1	Glutathione S-transferase omega-1	7	28.6307	491.651	178.574	284.896	60.0134	8.94149	8.15429	-0.787199	0.0374399	428.648	420.056	755.816	362.082	287.269	355.923	287.315	209.077	8.74365	8.71444	9.56189	8.50017	8.16626	8.47542	8.16649	7.70789
P16401	H15_HUMAN	HIST1H1B	Histone H1.5	7	19.0265	1791.09	926.751	3741.48	1430.99	10.8066	11.8694	1.06277	0.0715833	967.253	2594.17	2592.91	1010.04	4462.02	5174.64	1873.8	3455.47	9.91775	11.3411	11.3404	9.9802	12.1235	12.3372	10.8718	11.7547
Q16777	H2A2C_HUMAN	HIST2H2AC	Histone H2A type 2-C	7	63.5659	16193.3	6372.32	20818.8	2816.8	13.9831	14.3456	0.362496	0.239959	11518.9	21871.1	21489.3	9893.71	21418.3	22688.9	16677.4	22490.6	13.4917	14.4167	14.3913	13.2723	14.3866	14.4697	14.0256	14.457
P68431	H31_HUMAN	HIST1H3A	Histone H3.1	7	52.9412	7715.31	4679.94	10732.5	2696.96	12.9135	13.3897	0.476196	0.270988	2932.4	11875.2	11585.7	4468	10156.9	8768.31	9318.71	14686.3	11.5179	13.5357	13.5001	12.1254	13.3102	13.0981	13.1859	13.8422
P52597	HNRPF_HUMAN	HNRNPF	Heterogeneous nuclear ribonucleoprotein F	7	23.6145	408.058	256.852	468.49	126.26	8.67263	8.87188	0.199244	0.503565	209.507	620.143	639.436	163.147	293.546	465.795	530.531	584.089	7.71085	9.27646	9.32066	7.35003	8.19744	8.86355	9.05129	9.19004
Q14240	IF4A2_HUMAN	EIF4A2	Eukaryotic initiation factor 4A-II	7	20.3931	621.537	189.703	703.517	217.33	9.2797	9.45844	0.178745	0.604106	457.356	634.286	883.503	511.004	586.003	462.664	829.487	935.915	8.83717	9.30899	9.78709	8.99719	9.19476	8.85382	9.69608	9.87023
P38919	IF4A3_HUMAN	EIF4A3	Eukaryotic initiation factor 4A-III	7	15.8151	114.871	108.447	280.65	87.8037	6.84387	8.13263	1.28876	0.169931	44.9407	199.494	215.048	0	174.832	263.286	297.281	387.2	5.48995	7.6402	7.74851	0	7.44983	8.04049	8.21568	8.59694
P63241	IF5A1_HUMAN	EIF5A	Eukaryotic translation initiation factor 5A-1	7	62.987	427.414	335.25	519.092	216.436	8.73949	9.01985	0.280357	0.434012	170.716	542.752	850.223	145.965	400.324	415.284	417.212	843.55	7.41546	9.08415	9.7317	7.18947	8.64503	8.69795	8.70464	9.72033
Q15181	IPYR_HUMAN	PPA1	Inorganic pyrophosphatase	7	36.6782	304.901	78.1094	200.539	62.6201	8.2522	7.64774	-0.604455	0.0956597	318.104	378.924	327.791	194.785	226.494	131.305	273.949	170.41	8.31336	8.56576	8.35663	7.60574	7.82333	7.03677	8.09776	7.41287
P54819	KAD2_HUMAN	AK2	Adenylate kinase 2, mitochondrial	7	43.9331	351.297	90.3944	296.723	59.0852	8.45655	8.21297	-0.243574	0.356253	255.186	355.664	322.844	471.495	288.133	380.633	275.216	242.91	7.99541	8.47437	8.33469	8.8811	8.17059	8.57226	8.10442	7.92428
P19105	ML12A_HUMAN	MYL12A	Myosin regulatory light chain 12A	7	50.8772	1485.18	1069.17	1284.1	258.9	10.5364	10.3265	-0.20988	0.961596	3025.78	1319.98	1000.89	594.08	1157.05	1497.5	1501.39	980.468	11.5631	10.3663	9.96706	9.21451	10.1762	10.5483	10.5521	9.93733
Q14764	MVP_HUMAN	MVP	Major vault protein	7	12.206	227.51	166.791	37.0192	59.6205	7.82978	5.2102	-2.61958	0.0695206	450.086	96.1919	260.965	102.796	0	124.941	23.136	0	8.81406	6.58784	8.02771	6.68364	0	6.9651	4.53207	0
P43490	NAMPT_HUMAN	NAMPT	Nicotinamide phosphoribosyltransferase	7	18.5336	144.032	141.929	501.619	442.428	7.17024	8.97045	1.80021	0.235283	155.217	0	334.425	86.4847	62.6932	728.402	207.293	1008.09	7.27815	0	8.38554	6.43437	5.97024	9.50859	7.69553	9.97741
P39656	OST48_HUMAN	DDOST	Dolichyl-diphosphooligosaccharide--protein glycosyltransferase 48 kDa subunit	7	16.4474	1024.03	681.922	1309.76	326.087	10	10.3551	0.355043	0.366058	876.072	1217.63	1818.1	184.313	1143.45	1727.02	1391.34	977.224	9.77491	10.2499	10.8282	7.52601	10.1592	10.7541	10.4423	9.93255
Q96FW1	OTUB1_HUMAN	OTUB1	Ubiquitin thioesterase OTUB1	7	32.1033	182.449	95.8758	328.025	126.191	7.51135	8.35766	0.846314	0.0666898	136.082	140.287	326.037	127.39	251.053	264.831	279.72	516.496	7.08833	7.13223	8.34889	6.99311	7.97185	8.04893	8.12784	9.01261
Q15366	PCBP2_HUMAN	PCBP2	Poly(rC)-binding protein 2	7	25.6906	833.038	330.618	961.412	167.815	9.70224	9.90901	0.206773	0.43841	647.673	1071.3	1149.66	463.517	837.377	909.905	889.433	1208.93	9.33912	10.0651	10.167	8.85648	9.70973	9.82957	9.79674	10.2395
P12004	PCNA_HUMAN	PCNA	Proliferating cell nuclear antigen	7	32.9502	82.0322	79.137	399.495	157.18	6.35812	8.64203	2.28392	0.0289661	47.3055	79.642	192.481	8.70078	176.149	528.835	407.221	485.776	5.56394	6.31546	7.58857	3.12114	7.46065	9.04668	8.66967	8.92415
P07585	PGS2_HUMAN	DCN	Decorin	7	5.2	65.4783	130.957	1024.18	683.881	6.03295	10.0003	3.9673	0.027333	261.913	0	0	0	1145.64	1567.65	1351.98	31.4473	8.03295	0	0	0	10.1619	10.6144	10.4009	4.97487
P30044	PRDX5_HUMAN	PRDX5	Peroxiredoxin-5, mitochondrial	7	50	915.95	338.691	693.935	48.9684	9.83912	9.43866	-0.400467	0.303115	1353.12	1001.28	722.643	586.757	629.923	739.977	682.737	723.105	10.4021	9.96763	9.49714	9.19662	9.29903	9.53134	9.41519	9.49806
P55786	PSA_HUMAN	NPEPPS	Puromycin-sensitive aminopeptidase	7	8.81393	147.225	94.0137	219.25	85.1434	7.20188	7.77643	0.574553	0.244825	167.086	66.1406	271.838	83.8352	123.322	323.249	244.348	186.079	7.38444	6.04746	8.0866	6.38948	6.94629	8.3365	7.93279	7.53977
P28066	PSA5_HUMAN	PSMA5	Proteasome subunit alpha type-5	7	37.3444	240.096	91.8881	384.723	85.1614	7.90747	8.58768	0.680211	0.0836864	217.879	295.733	326.3	120.471	296.257	455.215	327.375	460.045	7.76739	8.20815	8.35005	6.91254	8.21071	8.8304	8.3548	8.84563
Q13200	PSMD2_HUMAN	PSMD2	26S proteasome non-ATPase regulatory subunit 2	7	11.4537	132.892	88.4305	137.319	54.9179	7.05411	7.10139	0.0472824	0.769646	126.937	107.304	254.19	43.1347	61.0188	145.193	191.819	151.245	6.98797	6.74557	7.98977	5.43078	5.93118	7.18183	7.5836	7.24075
Q9UL46	PSME2_HUMAN	PSME2	Proteasome activator complex subunit 2	7	38.9121	222.09	108.089	283.819	105.344	7.795	8.14883	0.353824	0.402001	343.31	181.796	269.54	93.7154	176.432	428.647	271.565	258.63	8.42337	7.50617	8.07435	6.55021	7.46297	8.74365	8.08516	8.01475
P31939	PUR9_HUMAN	ATIC	Bifunctional purine biosynthesis protein PURH	7	16.3851	138.309	63.3955	135.99	128.102	7.11175	7.08735	-0.0243935	0.600715	133.485	158.417	206.536	54.7961	123.046	13.8306	91.7075	315.375	7.06054	7.30759	7.69025	5.776	6.94305	3.7898	6.51897	8.30093
P22695	QCR2_HUMAN	UQCRC2	Cytochrome b-c1 complex subunit 2, mitochondrial	7	21.1921	225.123	112.518	162.175	35.212	7.81457	7.34141	-0.473163	0.534658	204.018	349.297	265.255	81.9241	168.116	204.932	119.517	156.136	7.67255	8.44831	8.05123	6.35622	7.39331	7.679	6.90107	7.28666
Q15293	RCN1_HUMAN	RCN1	Reticulocalbin-1	7	25.6798	484.27	620.227	301.242	117.48	8.91967	8.23478	-0.684892	0.776284	1393.36	164.837	350.232	28.6493	435.612	150.217	323.747	295.39	10.4444	7.3649	8.45217	4.84043	8.7669	7.23091	8.33872	8.20648
P51991	ROA3_HUMAN	HNRNPA3	Heterogeneous nuclear ribonucleoprotein A3	7	26.1236	513.503	246.485	578.825	421.995	9.00423	9.17698	0.172754	0.735156	302.786	654.309	788.868	308.049	768.036	43.484	476.257	1027.52	8.24216	9.35383	9.62364	8.26701	9.58503	5.44241	8.8956	10.005
P62269	RS18_HUMAN	RPS18	40S ribosomal protein S18	7	42.7632	467.791	243.586	918.872	233.131	8.86972	9.84372	0.974	0.0331033	274.323	453.303	815.428	328.11	781.917	1221.69	696.581	975.304	8.09973	8.82433	9.67141	8.35804	9.61087	10.2547	9.44415	9.92971
P15880	RS2_HUMAN	RPS2	40S ribosomal protein S2	7	24.9147	428.318	318.385	631.981	314.528	8.74254	9.30374	0.5612	0.31404	168.719	631.862	767.564	145.127	329.135	598.182	528.954	1071.65	7.39848	9.30347	9.58414	7.18117	8.36254	9.22444	9.047	10.0656
P46781	RS9_HUMAN	RPS9	40S ribosomal protein S9	7	25.2577	309.045	145.161	695.212	241.193	8.27168	9.44131	1.16963	0.0259841	204.588	307.98	514.672	208.942	558.259	923.982	426.576	872.031	7.67658	8.26669	9.00751	7.70696	9.12479	9.85172	8.73666	9.76824
Q8NBX0	SCPDL_HUMAN	SCCPDH	Saccharopine dehydrogenase-like oxidoreductase	7	21.4452	266.105	193.305	115.29	152.107	8.05585	6.84912	-1.20673	0.255477	203.873	434.483	405.701	20.3622	123.285	10.353	0	327.521	7.67153	8.76316	8.66427	4.34782	6.94585	3.37197	0	8.35544
Q16181	SEPT7_HUMAN	SEPT7	Septin-7	7	23.0594	241.496	124.583	343.652	92.2478	7.91586	8.42481	0.50895	0.242949	151.835	358.808	338.078	117.264	206.138	400.416	392.287	375.768	7.24636	8.48707	8.40121	6.87362	7.68747	8.64536	8.61576	8.5537
Q01105	SET_HUMAN	SET	Protein SET	7	38.3459	413.925	217.479	474.124	165.354	8.69323	8.88912	0.195895	0.579449	385.127	671.692	455.013	143.869	277.024	634.467	400.874	584.132	8.58919	9.39166	8.82976	7.16861	8.11386	9.3094	8.647	9.19015
P30626	SORCN_HUMAN	SRI	Sorcin	7	39.899	730.315	609.675	333.102	163.397	9.51238	8.37982	-1.13255	0.161357	1641.51	475.369	449.713	354.674	220.583	561.762	210.203	339.861	10.6808	8.8929	8.81286	8.47035	7.78518	9.13382	7.71564	8.4088
O43776	SYNC_HUMAN	NARS	Asparagine--tRNA ligase, cytoplasmic	7	14.4161	136.009	121.355	230.119	111.137	7.08756	7.84624	0.758675	0.267903	66.9164	187.829	279.872	9.41872	90.8718	311.366	190.63	327.608	6.06429	7.55328	8.12862	3.23553	6.50576	8.28247	7.57463	8.35583
P54136	SYRC_HUMAN	RARS	Arginine--tRNA ligase, cytoplasmic	7	11.6667	68.5926	64.3688	93.3748	31.1369	6.09998	6.54496	0.444982	0.326626	40.4889	83.3237	150.558	0	77.6293	68.6442	88.8153	138.411	5.33946	6.38065	7.23417	0	6.27853	6.10107	6.47274	7.11281
P02786	TFR1_HUMAN	TFRC	Transferrin receptor protein 1	7	11.3158	30.5451	49.272	638.33	623.44	4.93287	9.31816	4.38529	0.0153458	9.73753	0	104.173	8.27001	287.314	668.168	95.2317	1502.61	3.28356	0	6.70284	3.04789	8.16649	9.38407	6.57337	10.5533
Q8NBS9	TXND5_HUMAN	TXNDC5	Thioredoxin domain-containing protein 5	7	20.6019	205.229	148.474	339.286	253.618	7.68109	8.40636	0.725269	0.330233	96.5231	233.211	404.139	87.042	171.939	176.269	709.184	299.753	6.5928	7.86549	8.65871	6.44364	7.42575	7.46164	9.47002	8.22763
P61088	UBE2N_HUMAN	UBE2N	Ubiquitin-conjugating enzyme E2 N	7	48.0263	483.393	210.308	530.084	134.297	8.91705	9.05008	0.133023	0.61544	767.711	274.45	497.446	393.966	631.759	641.2	357.425	489.95	9.58442	8.1004	8.9584	8.62193	9.30323	9.32463	8.4815	8.93649
P67809	YBOX1_HUMAN	YBX1	Nuclease-sensitive element-binding protein 1	7	38.2716	312.439	290.428	750.186	208.286	8.28743	9.5511	1.26367	0.0874958	107.588	336.462	714.426	91.2813	953.141	547.981	594.777	904.846	6.74938	8.3943	9.48064	6.51225	9.89655	9.09798	9.21621	9.82153
P02763	A1AG1_HUMAN	ORM1	Alpha-1-acid glycoprotein 1	6	34.8259	251.539	150.178	380.914	249.271	7.97464	8.57332	0.598686	0.367883	291.061	139.539	447.351	128.204	244.638	345.288	191.372	742.358	8.18518	7.12452	8.80526	7.0023	7.93451	8.43166	7.58024	9.53597
P12235	ADT1_HUMAN	SLC25A4	ADP/ATP translocase 1	6	19.4631	551.791	226.636	944.321	525.405	9.10798	9.88313	0.775155	0.157857	349.26	519.987	874.634	463.283	573.406	1720.3	798.346	685.234	8.44816	9.02233	9.77254	8.85575	9.16341	10.7484	9.64087	9.42045
P49189	AL9A1_HUMAN	ALDH9A1	4-trimethylaminobutyraldehyde dehydrogenase	6	13.3205	120.216	76.4563	108.366	63.322	6.90949	6.75977	-0.149722	0.781387	85.1252	53.7411	229.002	112.997	31.1759	183.718	123.269	95.3006	6.41151	5.74795	7.83921	6.82014	4.96236	7.52135	6.94567	6.57441
P15121	ALDR_HUMAN	AKR1B1	Aldose reductase	6	16.7722	254.016	355.268	471.488	164.557	7.98878	8.88108	0.8923	0.114525	47.669	116.708	785.124	66.5635	573.081	590.431	233.842	488.597	5.57498	6.86676	9.61678	6.05666	9.1626	9.20563	7.86939	8.9325
Q9HDC9	APMAP_HUMAN	APMAP	Adipocyte plasma membrane-associated protein	6	17.7885	158.537	94.6977	159.174	102.937	7.30868	7.31446	0.00578343	0.989175	74.9722	195.954	275.033	88.1907	153.693	303.752	65.3234	113.928	6.22828	7.61437	8.10346	6.46255	7.26391	8.24675	6.02953	6.83197
P48047	ATPO_HUMAN	ATP5O	ATP synthase subunit O, mitochondrial	6	40.3756	448.855	107.273	353.664	143.415	8.81011	8.46623	-0.343872	0.297584	356.921	560.629	520.728	357.142	428.872	192.926	281.204	511.652	8.47946	9.1309	9.02439	8.48035	8.7444	7.59191	8.13547	8.99902
P02730	B3AT_HUMAN	SLC4A1	Band 3 anion transport protein	6	8.34248	280.44	279.049	28.0066	11.5276	8.13155	4.8077	-3.32385	0.0864122	134.064	315.647	16.054	655.993	32.8371	33.2214	35.1839	10.784	7.06678	8.30217	4.00486	9.35754	5.03726	5.05404	5.13685	3.43082
P07858	CATB_HUMAN	CTSB	Cathepsin B	6	24.1888	317.819	184.828	583.511	286.337	8.31206	9.18862	0.876553	0.122338	275.841	255.307	583.787	156.341	364.255	982.691	387.807	599.289	8.10769	7.99609	9.1893	7.28855	8.50881	9.94059	8.5992	9.22711
P08123	CO1A2_HUMAN	COL1A2	Collagen alpha-2(I) chain	6	4.68521	497.47	558.543	1575.19	1108.68	8.95847	10.6213	1.66284	0.447265	1264.01	552.608	24.5451	148.717	2653.32	1718.05	1902.6	26.7782	10.3038	9.11011	4.61736	7.21642	11.3736	10.7466	10.8938	4.74299
Q99715	COCA1_HUMAN	COL12A1	Collagen alpha-1(XII) chain	6	2.28534	48.2799	42.221	486.115	674.442	5.59335	8.92515	3.3318	0.465	41.2244	102.744	49.1511	0	183.434	278.186	1482.84	0	5.36543	6.68291	5.61915	0	7.51912	8.11991	10.5341	0
P53618	COPB_HUMAN	COPB1	Coatomer subunit beta	6	8.70934	63.4998	50.3158	88.5326	29.5061	5.98868	6.46814	0.479457	0.327104	42.223	79.0543	125.029	7.69224	47.0508	91.5902	99.2732	116.216	5.39996	6.30477	6.96612	2.9434	5.55615	6.51712	6.63333	6.86067
P17844	DDX5_HUMAN	DDX5	Probable ATP-dependent RNA helicase DDX5	6	11.2378	80.1824	90.0772	206.61	83.2315	6.32521	7.69077	1.36555	0.177765	0	114.622	191.598	14.5093	105.086	172.618	266.074	282.662	0	6.84074	7.58194	3.8589	6.71543	7.43144	8.05568	8.14294
P50570	DYN2_HUMAN	DNM2	Dynamin-2	6	7.04388	160.904	53.64	77.3886	31.573	7.33006	6.27405	-1.05601	0.0404004	87.7723	185.464	212.582	157.797	44.3907	86.5856	116.983	61.5953	6.45569	7.535	7.73188	7.30193	5.47219	6.43605	6.87015	5.94475
P30084	ECHM_HUMAN	ECHS1	Enoyl-CoA hydratase, mitochondrial	6	30.6897	251.591	145.32	174.507	128.274	7.97493	7.44714	-0.527797	0.381795	164.405	267.432	449.984	124.543	132.27	37.4898	184.324	343.943	7.36111	8.06303	8.81373	6.96049	7.04734	5.22842	7.5261	8.42602
Q9H223	EHD4_HUMAN	EHD4	EH domain-containing protein 4	6	13.8632	121.212	82.1629	75.113	32.4256	6.92139	6.23099	-0.690396	0.695718	131.785	218.373	116.826	17.8631	32.6442	91.5851	68.8575	107.365	7.04204	7.77065	6.86822	4.15891	5.02876	6.51704	6.10554	6.74638
P58107	EPIPL_HUMAN	EPPK1	Epiplakin	6	11.67	266.017	128.073	90.825	97.1414	8.05537	6.50502	-1.55036	0.0748508	286.32	425.874	235.149	116.724	49.6794	10.6191	71.4375	231.564	8.16149	8.73428	7.87743	6.86695	5.63457	3.40859	6.15861	7.85527
P09467	F16P1_HUMAN	FBP1	Fructose-1,6-bisphosphatase 1	6	26.0355	604.668	635.124	69.5964	46.9327	9.24	6.12094	-3.11906	0.127731	485.989	1514.27	376.394	42.0167	96.421	82.9167	99.0479	0	8.92478	10.5644	8.5561	5.39289	6.59128	6.37359	6.63005	0
P22087	FBRL_HUMAN	FBL	rRNA 2-O-methyltransferase fibrillarin	6	23.3645	156.607	169.455	284.104	260.047	7.291	8.15028	0.859275	0.34586	44.4334	371.354	210.64	0	225.736	41.0398	216.928	652.714	5.47357	8.53665	7.71863	0	7.81849	5.35895	7.76107	9.35031
P35637	FUS_HUMAN	FUS	RNA-binding protein FUS	6	14.2586	388.958	98.4103	454.637	193.808	8.60347	8.82857	0.225103	0.717267	337.065	488.474	452.677	277.615	666.397	228.762	370.254	553.136	8.39688	8.93214	8.82234	8.11694	9.38024	7.83771	8.53237	9.11149
P78347	GTF2I_HUMAN	GTF2I	General transcription factor II-I	6	8.49539	131.473	134.279	148.546	46.8674	7.03862	7.21477	0.176147	0.375215	19.4005	252.457	242.895	11.1384	176.04	122.587	96.9909	198.565	4.27802	7.97989	7.92419	3.47747	7.45976	6.93766	6.59978	7.63347
P16403	H12_HUMAN	HIST1H1C	Histone H1.2	6	15.9624	3415.21	943.329	7438.63	3412.08	11.7378	12.8608	1.12307	0.0531917	3274.08	3976.02	4265.34	2145.38	11550.9	8384.91	3438.53	6380.23	11.6769	11.9571	12.0584	11.067	13.4957	13.0336	11.7476	12.6394
Q99714	HCD2_HUMAN	HSD17B10	3-hydroxyacyl-CoA dehydrogenase type-2	6	36.9048	199.684	114.391	158.053	65.6012	7.64158	7.30427	-0.337311	0.680996	112.864	311.178	284.772	89.9229	151.309	71.2848	182.855	226.764	6.81844	8.2816	8.15366	6.49062	7.24135	6.15552	7.51455	7.82505
P26583	HMGB2_HUMAN	HMGB2	High mobility group protein B2	6	25.3589	339.067	133.377	632.87	362.679	8.40543	9.30577	0.900338	0.136542	322.818	492.073	371.54	169.838	362.245	429.75	580.006	1159.48	8.33458	8.94273	8.53737	7.40801	8.50082	8.74735	9.17992	10.1793
Q1KMD3	HNRL2_HUMAN	HNRNPUL2	Heterogeneous nuclear ribonucleoprotein U-like protein 2	6	8.96921	214.762	120.277	263.156	72.3281	7.7466	8.03977	0.293176	0.413563	111.024	296.194	339.401	112.43	170.374	265.822	347.059	269.368	6.79472	8.2104	8.40685	6.81288	7.41256	8.05431	8.43904	8.07343
Q5SSJ5	HP1B3_HUMAN	HP1BP3	Heterochromatin protein 1-binding protein 3	6	11.935	145.554	100.079	240.109	22.7835	7.18541	7.90754	0.722137	0.167812	55.9911	222.927	240.993	62.3037	215.061	245.737	230.981	268.655	5.80713	7.80043	7.91285	5.96125	7.7486	7.94097	7.85163	8.06961
Q92598	HS105_HUMAN	HSPH1	Heat shock protein 105 kDa	6	8.74126	92.1058	57.4075	175.146	89.9102	6.52522	7.45241	0.927193	0.154342	46.3774	62.7616	175.011	84.2728	247.928	115.639	80.9727	256.044	5.53535	5.97181	7.45131	6.39699	7.95378	6.85348	6.33936	8.00025
P20810	ICAL_HUMAN	CAST	Calpastatin	6	15.2518	395.902	157.416	87.5269	80.7803	8.629	6.45165	-2.17735	0.0858926	630.816	296.448	334.857	321.488	49.6344	186.393	0	114.08	9.30107	8.21163	8.3874	8.32862	5.63327	7.5422	0	6.83391
P01857	IGHG1_HUMAN	IGHG1	Ig gamma-1 chain C region	6	33.3333	2860.17	2128.69	4924.73	2726.22	11.4819	12.2658	0.783943	0.211952	658.725	5678.22	3106.9	1996.84	3251.4	3914.59	8993.73	3539.21	9.36353	12.4712	11.6013	10.9635	11.6668	11.9346	13.1347	11.7892
P01859	IGHG2_HUMAN	IGHG2	Ig gamma-2 chain C region	6	32.8221	1159.93	1002.82	1319.16	458.939	10.1798	10.3654	0.185591	0.467447	228.738	2514.46	612.522	1283.98	764.6	1500.68	1172.67	1838.71	7.83755	11.296	9.25862	10.3264	9.57856	10.5514	10.1956	10.8445
P01834	IGKC_HUMAN	IGKC	Ig kappa chain C region	6	81.3084	3591.91	3211.16	3642.82	1408.71	11.8105	11.8308	0.0203029	0.591667	664.934	8123.22	2266.4	3313.1	3214.13	2224.61	5579.37	3553.17	9.37707	12.9878	11.1462	11.694	11.6502	11.1193	12.4459	11.7949
Q16891	IMMT_HUMAN	IMMT	Mitochondrial inner membrane protein	6	10.7001	100.997	53.7878	177.204	41.768	6.65817	7.46927	0.811096	0.102112	49.5168	151.468	143.223	59.7807	143.906	236.501	175.842	152.568	5.62984	7.24287	7.16212	5.90161	7.16898	7.8857	7.45813	7.25331
P09960	LKHA4_HUMAN	LTA4H	Leukotriene A-4 hydrolase	6	11.9476	58.1648	53.6703	190.311	174.077	5.86207	7.57221	1.71014	0.170263	60.5477	36.2598	131.035	4.81705	61.4362	223.233	53.0678	423.506	5.92	5.1803	7.0338	2.26815	5.94102	7.80241	5.72977	8.72624
Q00325	MPCP_HUMAN	SLC25A3	Phosphate carrier protein, mitochondrial	6	16.2983	489.013	233.315	585.993	75.3501	8.93373	9.19474	0.261012	0.357778	295.557	556.276	790.222	313.995	600.665	558.729	502.86	681.718	8.20729	9.11966	9.62611	8.2946	9.23042	9.12601	8.97401	9.41303
Q14980	NUMA1_HUMAN	NUMA1	Nuclear mitotic apparatus protein 1	6	3.9981	51.6157	27.7689	140.708	46.5145	5.68974	7.13656	1.44682	0.0167699	57.2321	34.6349	88.3533	26.2425	141.667	195.546	81.7772	143.84	5.83875	5.11416	6.46521	4.71383	7.14636	7.61137	6.35363	7.16832
Q99497	PARK7_HUMAN	PARK7	Protein DJ-1	6	52.381	460.781	157.34	169.917	224.293	8.84794	7.40869	-1.43925	0.133445	489.886	669.589	369.379	314.271	175.728	14.4559	485.078	4.40583	8.9363	9.38713	8.52896	8.29586	7.4572	3.85359	8.92207	2.13941
Q15365	PCBP1_HUMAN	PCBP1	Poly(rC)-binding protein 1	6	26.4045	536.639	185.514	692.877	267.227	9.06781	9.43646	0.368648	0.378373	459.272	653.664	720.254	313.365	427.848	653.5	625.867	1064.29	8.84321	9.35241	9.49236	8.2917	8.74095	9.35204	9.28971	10.0557
P15428	PGDH_HUMAN	HPGD	15-hydroxyprostaglandin dehydrogenase [NAD(+)]	6	30.0752	842.69	507.194	3.16635	6.33269	9.71886	1.66282	-8.05604	0.000135919	741.813	1571.24	398.885	658.821	0	12.6654	0	0	9.53491	10.6177	8.63983	9.36374	0	3.66282	0	0
P36871	PGM1_HUMAN	PGM1	Phosphoglucomutase-1	6	13.879	116.013	80.4029	67.276	79.9749	6.85815	6.07202	-0.786126	0.721804	141.118	0	185.679	137.257	0	180.86	62.6729	25.571	7.14075	0	7.53666	7.10074	0	7.49873	5.96977	4.67643
P30048	PRDX3_HUMAN	PRDX3	Thioredoxin-dependent peroxide reductase, mitochondrial	6	33.5938	584.942	163.482	319.258	48.8883	9.19215	8.31858	-0.87357	0.0118783	408.902	775.47	497.75	657.647	366.163	328.261	332.086	250.523	8.67561	9.59893	8.95928	9.36117	8.51634	8.3587	8.37541	7.9688
O00231	PSD11_HUMAN	PSMD11	26S proteasome non-ATPase regulatory subunit 11	6	18.2464	76.238	80.0579	119.884	78.273	6.25244	6.90549	0.653054	0.46488	62.3466	41.5957	191.765	9.24437	18.7478	174.565	97.9313	188.291	5.96224	5.37836	7.5832	3.20857	4.22865	7.44762	6.6137	7.55682
O43242	PSMD3_HUMAN	PSMD3	26S proteasome non-ATPase regulatory subunit 3	6	14.0449	54.9434	64.2785	113.597	46.1633	5.77987	6.82778	1.0479	0.18999	41.9168	30.2055	147.651	0	52.5618	134.439	106.993	160.393	5.38946	4.91674	7.20605	0	5.71594	7.0708	6.74137	7.32547
P22234	PUR6_HUMAN	PAICS	Multifunctional protein ADE2	6	17.4118	74.3062	70.0872	94.7868	64.7136	6.21541	6.56662	0.351204	0.87582	37.1752	80.9348	169.71	9.40505	137.821	0	106.737	134.589	5.21627	6.33869	7.40693	3.23344	7.10665	0	6.73792	7.07242
Q9H0U4	RAB1B_HUMAN	RAB1B	Ras-related protein Rab-1B	6	26.3682	578.701	284.545	756.201	310.234	9.17668	9.56263	0.38595	0.388404	392.717	284.029	764.444	873.615	1173.42	555.228	488.559	807.595	8.61735	8.14989	9.57827	9.77085	10.1965	9.11694	8.93239	9.65749
P62826	RAN_HUMAN	RAN	GTP-binding nuclear protein Ran	6	29.1667	747.886	383.247	1260.42	778.852	9.54667	10.2997	0.753008	0.244367	433.362	834.632	1254.36	469.193	1193.08	640.917	830.643	2377.02	8.75943	9.705	10.2927	8.87404	10.2205	9.32399	9.69808	11.2149
Q07960	RHG01_HUMAN	ARHGAP1	Rho GTPase-activating protein 1	6	19.1344	162.134	105.64	178.93	82.6402	7.34104	7.48325	0.142207	0.632818	119.967	222.029	271.501	35.039	98.4788	119.161	266.544	231.535	6.9065	7.7946	8.08481	5.13089	6.62174	6.89677	8.05823	7.85509
P08134	RHOC_HUMAN	RHOC	Rho-related GTP-binding protein RhoC	6	36.7876	334.86	129.287	412.158	184.489	8.38742	8.68706	0.29964	0.581143	262.281	337.37	515.525	224.265	207.355	633.67	329.786	477.823	8.03497	8.39819	9.0099	7.80906	7.69596	9.30759	8.36539	8.90033
P62906	RL10A_HUMAN	RPL10A	60S ribosomal protein L10a	6	26.2673	296.024	160.125	619.03	190.267	8.20957	9.27387	1.06429	0.0526692	117.868	378.462	473.89	213.879	449.938	854.978	480.469	690.736	6.88102	8.564	8.88841	7.74065	8.81358	9.73974	8.9083	9.43199
Q07020	RL18_HUMAN	RPL18	60S ribosomal protein L18	6	34.5745	521.517	359.823	840.495	288.811	9.02657	9.7151	0.688525	0.149116	277.874	515.021	1032.42	260.757	552.275	770.465	798.162	1241.08	8.11829	9.00849	10.0118	8.02656	9.10924	9.58959	9.64054	10.2774
P46777	RL5_HUMAN	RPL5	60S ribosomal protein L5	6	24.9158	337.147	153.023	333.857	72.2534	8.39723	8.38309	-0.0141483	0.811365	146.402	453.743	467.818	280.624	296.8	324.143	276.31	438.176	7.1938	8.82573	8.8698	8.1325	8.21335	8.34049	8.11014	8.77537
P04844	RPN2_HUMAN	RPN2	Dolichyl-diphosphooligosaccharide--protein glycosyltransferase subunit 2	6	15.5309	113.907	41.5856	267.118	90.4914	6.83172	8.06134	1.22962	0.0153078	72.7552	139.416	158.617	84.8403	182.83	362.341	197.097	326.206	6.18498	7.12325	7.30941	6.40668	7.51436	8.5012	7.62276	8.34964
P62280	RS11_HUMAN	RPS11	40S ribosomal protein S11	6	41.1392	282.648	262.463	463.895	160.761	8.14286	8.85766	0.714794	0.155646	117.162	251.149	662.992	99.288	326.502	467.317	373.291	688.472	6.87236	7.9724	9.37285	6.63355	8.35095	8.86826	8.54416	9.42725
P62249	RS16_HUMAN	RPS16	40S ribosomal protein S16	6	40.411	277.767	130.499	443.457	62.3851	8.11773	8.79265	0.67492	0.0926737	166.788	294.944	455.203	194.132	417.153	496.591	367.59	492.496	7.38187	8.2043	8.83037	7.60089	8.70443	8.95591	8.52195	8.94397
P39019	RS19_HUMAN	RPS19	40S ribosomal protein S19	6	37.2414	336.51	134.405	457.046	107.432	8.39451	8.8362	0.44169	0.215272	200.075	452.474	451.442	242.049	544.69	546.648	328.38	408.466	7.6444	8.82169	8.8184	7.91916	9.08929	9.09447	8.35922	8.67407
P07602	SAP_HUMAN	PSAP	Prosaposin	6	13.7405	560.366	636.164	322.716	218.222	9.13023	8.33412	-0.796107	0.56027	1511.41	170.054	273.77	286.232	66.0562	598.97	328.41	297.426	10.5617	7.40985	8.09682	8.16104	6.04562	9.22634	8.35935	8.21639
Q15459	SF3A1_HUMAN	SF3A1	Splicing factor 3A subunit 1	6	8.19672	70.1899	45.0424	134.447	59.5862	6.13319	7.0709	0.937706	0.121618	31.5441	101.429	116.258	31.5279	132.84	115.857	73.4857	215.608	4.9793	6.66433	6.86119	4.97856	7.05354	6.8562	6.19939	7.75227
Q7KZF4	SND1_HUMAN	SND1	Staphylococcal nuclease domain-containing protein 1	6	7.14286	39.6953	45.5338	199.559	67.3588	5.3109	7.64067	2.32977	0.0519527	22.3765	31.3308	105.074	0	109.507	271.846	200.721	216.16	4.48391	4.96951	6.71526	0	6.77489	8.08665	7.64905	7.75596
P09758	TACD2_HUMAN	TACSTD2	Tumor-associated calcium signal transducer 2	6	30.6502	220.377	57.0783	168.8	148.809	7.78383	7.39917	-0.384658	0.331797	187.877	271.905	265.09	156.635	46.655	280.437	34.4199	313.688	7.55365	8.08696	8.05034	7.29126	5.54396	8.13153	5.10517	8.29319
P68371	TBB4B_HUMAN	TUBB4B	Tubulin beta-4B chain	6	19.3258	894.8	295.48	920.91	675.161	9.80542	9.84692	0.0414949	0.777834	664.544	1060.37	1226.65	627.644	393.616	844.811	551.169	1894.04	9.37622	10.0503	10.2605	9.2938	8.62065	9.72249	9.10635	10.8873
Q99536	VAT1_HUMAN	VAT1	Synaptic vesicle membrane protein VAT-1 homolog	6	20.6107	191.952	77.9646	222.369	156.625	7.5846	7.79681	0.212209	0.814866	298.078	147.45	200.47	121.811	28.1851	411.147	214.228	235.916	8.21955	7.20408	7.64724	6.9285	4.81686	8.68351	7.74301	7.88213
O95994	AGR2_HUMAN	AGR2	Anterior gradient protein 2 homolog	5	42.2857	458.834	212.946	0.673059	1.34612	8.84183	-0.571196	-9.41302	1.88034e-06	381.951	292.98	771.46	388.944	0	2.69223	0	0	8.57725	8.19466	9.59145	8.60342	0	1.4288	0	0
P30038	AL4A1_HUMAN	ALDH4A1	Delta-1-pyrroline-5-carboxylate dehydrogenase, mitochondrial	5	9.74155	94.3369	50.2751	126.445	162.969	6.55975	6.98237	0.422616	0.487166	125.854	136.289	90.2418	24.9632	145.758	10.34	0	349.682	6.97561	7.09052	6.49572	4.64173	7.18743	3.37017	0	8.4499
P27695	APEX1_HUMAN	APEX1	DNA-(apurinic or apyrimidinic site) lyase	5	22.956	100.687	55.4385	251.095	170.649	6.65373	7.97209	1.31835	0.108164	106.273	124.481	149.995	21.9998	184.77	167.81	145.849	505.95	6.73163	6.95978	7.22877	4.45942	7.52959	7.39068	7.18833	8.98285
O15143	ARC1B_HUMAN	ARPC1B	Actin-related protein 2/3 complex subunit 1B	5	18.0108	170.123	88.5833	208.46	93.279	7.41043	7.70362	0.29319	0.571331	96.4166	237.141	255.913	91.0214	94.4618	198.125	321.964	219.288	6.59121	7.8896	7.99951	6.50813	6.56166	7.63026	8.33076	7.77668
P61204	ARF3_HUMAN	ARF3	ADP-ribosylation factor 3	5	29.8343	260.376	104.278	554.788	68.2254	8.02445	9.11579	1.09134	0.0244948	153.939	302.153	386.133	199.28	516.041	648.929	494.951	559.23	7.26621	8.23913	8.59295	7.63866	9.01134	9.34192	8.95114	9.1273
P84085	ARF5_HUMAN	ARF5	ADP-ribosylation factor 5	5	41.1111	567.213	180.379	795.635	208.141	9.14775	9.63596	0.488218	0.124021	486.755	577.621	812.683	391.792	660.53	1092.93	643.214	785.864	8.92705	9.17398	9.66655	8.61394	9.36748	10.094	9.32915	9.61814
P59998	ARPC4_HUMAN	ARPC4	Actin-related protein 2/3 complex subunit 4	5	31.016	296.521	128.119	369.277	64.6317	8.21199	8.52856	0.316567	0.343251	317.237	342.338	412.422	114.088	339.457	441.945	400.025	295.681	8.30942	8.41928	8.68798	6.834	8.40708	8.78772	8.64395	8.2079
P51572	BAP31_HUMAN	BCAP31	B-cell receptor-associated protein 31	5	17.2524	397.547	92.3137	791.794	389.099	8.63498	9.62898	0.993999	0.0556112	426.491	280.317	501.22	382.162	763.729	1339.66	627.179	436.612	8.73637	8.13091	8.9693	8.57804	9.57692	10.3876	9.29273	8.77021
P80723	BASP1_HUMAN	BASP1	Brain acid soluble protein 1	5	44.9339	328.056	355.393	471.673	195.701	8.3578	8.88164	0.523846	0.310247	202.833	0	278.217	831.172	327.136	502.533	736.588	320.434	7.66415	0	8.12006	9.699	8.35375	8.97308	9.52471	8.32388
O15382	BCAT2_HUMAN	BCAT2	Branched-chain-amino-acid aminotransferase, mitochondrial	5	18.6224	150.067	112.203	16.3381	32.6763	7.22946	4.03017	-3.19929	0.135545	186.295	268.044	145.927	0	0	65.3526	0	0	7.54145	8.06633	7.1891	0	0	6.03017	0	0
Q07021	C1QBP_HUMAN	C1QBP	Complement component 1 Q subcomponent-binding protein, mitochondrial	5	36.5248	250.145	230.403	205.408	104.508	7.96662	7.68235	-0.284276	0.525444	118.523	497.979	384.079	0	220.783	158.509	99.0361	343.303	6.88902	8.95994	8.58526	0	7.78649	7.30842	6.62988	8.42334
P12830	CADH1_HUMAN	CDH1	Cadherin-1	5	8.73016	123.044	52.3913	272.313	240.518	6.94303	8.08912	1.14609	0.802526	187.454	69.7327	141.808	93.1821	217.597	289.325	0	582.329	7.55039	6.12376	7.14779	6.54198	7.76552	8.17655	0	9.18569
P00918	CAH2_HUMAN	CA2	Carbonic anhydrase 2	5	25.3846	419.916	291.278	85.0256	35.7726	8.71396	6.40982	-2.30413	0.00585031	270.768	261.358	291.102	856.437	111.611	64.3139	118.736	45.4416	8.08091	8.02989	8.18538	9.7422	6.80233	6.00706	6.89161	5.50594
Q13185	CBX3_HUMAN	CBX3	Chromobox protein homolog 3	5	33.3333	200.272	161.407	143.498	39.0275	7.64582	7.16488	-0.480932	0.604077	140.49	348.465	312.132	0	118.792	131.47	122.243	201.486	7.13433	8.44487	8.28601	0	6.8923	7.03859	6.9336	7.65454
P60953	CDC42_HUMAN	CDC42	Cell division control protein 42 homolog	5	32.4607	382.236	175.116	417.306	108.349	8.57832	8.70496	0.126642	0.60355	367.531	248.39	633.757	279.265	344.886	324.463	437.895	561.979	8.52172	7.95646	9.30779	8.12549	8.42997	8.34191	8.77444	9.13437
P00450	CERU_HUMAN	CP	Ceruloplasmin	5	5.91549	89.7623	39.1695	60.4939	26.9954	6.48804	5.91872	-0.569319	0.24732	93.4872	64.1206	143.681	57.7602	58.7596	28.6276	59.9263	94.662	6.5467	6.00271	7.16673	5.852	5.87675	4.83933	5.90512	6.56471
P0C0L4	CO4A_HUMAN	C4A	Complement C4-A	5	4.52982	88.2122	57.8095	107.142	120.383	6.46291	6.74337	0.280468	0.605794	26.4457	141.875	51.6551	132.874	279.816	78.4236	70.3268	0	4.72496	7.14847	5.69084	7.05391	8.12833	6.29322	6.136	0
P08572	CO4A2_HUMAN	COL4A2	Collagen alpha-2(IV) chain	5	3.97196	447.608	652.481	481.421	496.726	8.80609	8.91115	0.105061	0.724793	173.459	1424.23	123.958	68.7892	342.82	406.062	1176.8	0	7.43845	10.476	6.95371	6.10411	8.42131	8.66556	10.2007	0
P53621	COPA_HUMAN	COPA	Coatomer subunit alpha	5	4.82026	30.485	42.2964	105.42	31.1877	4.93003	6.72	1.78997	0.108784	0	0	89.6894	32.2504	77.3059	145.349	84.2887	114.735	0	0	6.48687	5.01125	6.27251	7.18338	6.39727	6.84216
P35606	COPB2_HUMAN	COPB2	Coatomer subunit beta	5	7.06402	82.5282	48.8143	82.1297	42.3891	6.36682	6.35983	-0.00698425	0.935703	36.6572	80.9789	150.497	61.9801	23.1446	89.5801	124.143	91.6511	5.19603	6.33947	7.23359	5.95373	4.53261	6.48511	6.95586	6.51808
P13073	COX41_HUMAN	COX4I1	Cytochrome c oxidase subunit 4 isoform 1, mitochondrial	5	30.7692	473.354	144.06	514.008	232.222	8.88678	9.00565	0.118872	0.921596	524.626	386.545	651.534	330.712	722.004	700.446	371.43	262.153	9.03514	8.59449	9.3477	8.36943	9.49586	9.45213	8.53695	8.03427
P99999	CYC_HUMAN	CYCS	Cytochrome c	5	55.2381	385.404	89.6498	565.859	231.641	8.59023	9.1443	0.554071	0.175504	254.297	423.788	407.787	455.745	381.49	541.806	441.288	898.853	7.99037	8.7272	8.67167	8.83208	8.5755	9.08163	8.78558	9.81194
O15523	DDX3Y_HUMAN	DDX3Y	ATP-dependent RNA helicase DDX3Y	5	9.39394	95.5372	83.0156	124.695	42.0092	6.57799	6.96226	0.384264	0.344637	7.62305	127.477	195.494	51.5551	92.9469	86.9731	144.421	174.438	2.93037	6.99409	7.61098	5.68804	6.53834	6.4425	7.17413	7.44657
Q16698	DECR_HUMAN	DECR1	2,4-dienoyl-CoA reductase, mitochondrial	5	18.806	402.605	140.211	248.302	167.331	8.65322	7.95595	-0.697267	0.18017	297.732	316.702	603.828	392.156	296.886	463.416	99.185	133.722	8.21787	8.30698	9.23799	8.61528	8.21377	8.85616	6.63205	7.06309
Q9NY33	DPP3_HUMAN	DPP3	Dipeptidyl peptidase 3	5	9.90502	142.584	46.8505	139.957	44.1614	7.15566	7.12884	-0.0268287	0.949581	141.995	156.787	191.857	79.695	173.591	76.9173	142.146	167.171	7.1497	7.29267	7.58389	6.31642	7.43955	6.26524	7.15123	7.38518
Q13011	ECH1_HUMAN	ECH1	Delta(3,5)-Delta(2,4)-dienoyl-CoA isomerase, mitochondrial	5	22.2561	138.586	100.803	222.959	105.933	7.11464	7.80064	0.685998	0.244961	38.4415	153.314	272.37	90.218	135.852	134.33	273.538	348.117	5.26459	7.26035	8.08943	6.49534	7.08589	7.06964	8.0956	8.44343
P29692	EF1D_HUMAN	EEF1D	Elongation factor 1-delta	5	11.592	248.375	177.16	341.907	76.7028	7.95638	8.41746	0.461081	0.271142	179.731	269.161	481.909	62.7003	302.169	255.271	388.062	422.125	7.48969	8.07232	8.91262	5.9704	8.23921	7.99589	8.60014	8.72153
Q96C19	EFHD2_HUMAN	EFHD2	EF-hand domain-containing protein D2	5	22.0833	87.2687	30.8825	111.034	79.5879	6.44739	6.79485	0.347462	0.842644	70.7179	66.751	78.6068	132.999	108.82	119.861	204.933	10.5208	6.144	6.06072	6.29658	7.05527	6.7658	6.90522	7.67901	3.39517
P30040	ERP29_HUMAN	ERP29	Endoplasmic reticulum resident protein 29	5	29.1188	289.635	113.032	189.292	154.37	8.17809	7.56447	-0.613619	0.209014	368.183	163.03	227.13	400.195	124.606	116.136	96.2661	420.161	8.52428	7.349	7.82737	8.64456	6.96123	6.85967	6.58896	8.7148
Q01469	FABP5_HUMAN	FABP5	Fatty acid-binding protein, epidermal	5	41.4815	1380.53	854.649	279.191	55.2191	10.431	8.12511	-2.3059	0.0169297	2418.2	1740.71	743.962	619.243	263.706	344.487	295.537	213.033	11.2397	10.7655	9.53909	9.27436	8.04279	8.42831	8.2072	7.73493
Q02790	FKBP4_HUMAN	FKBP4	Peptidyl-prolyl cis-trans isomerase FKBP4	5	11.9826	92.1735	49.8488	226.967	264.46	6.52628	7.82634	1.30006	0.330547	33.4482	101.576	153.586	80.0836	125.435	73.8866	86.2594	622.285	5.06386	6.66642	7.2629	6.32344	6.9708	6.20724	6.43061	9.28143
P62879	GBB2_HUMAN	GNB2	Guanine nucleotide-binding protein G(I)/G(S)/G(T) subunit beta-2	5	18.5294	210.452	123.331	182.609	111.429	7.71735	7.51261	-0.204735	0.894108	51.858	244.13	348.882	196.938	84.6366	178.252	127.953	339.594	5.6965	7.9315	8.44659	7.6216	6.40321	7.47777	6.99947	8.40767
O75223	GGCT_HUMAN	GGCT	Gamma-glutamylcyclotransferase	5	32.9787	37.4206	45.1942	405.229	298.799	5.22576	8.66259	3.43683	0.0553301	91.0638	58.6186	0	0	441.29	174.556	190.769	814.3	6.50881	5.87329	0	0	8.78558	7.44755	7.57568	9.66942
Q9Y2Q3	GSTK1_HUMAN	GSTK1	Glutathione S-transferase kappa 1	5	23.3645	183.281	81.134	255.615	132.151	7.51791	7.99783	0.479919	0.408703	186.642	170.929	286.629	88.9223	198.985	261.576	126.249	435.652	7.54413	7.41726	8.16304	6.47447	7.63651	8.03108	6.98013	8.76703
P54868	HMCS2_HUMAN	HMGCS2	Hydroxymethylglutaryl-CoA synthase, mitochondrial	5	10.0394	645.957	584.013	126.922	229.354	9.3353	6.9878	-2.3475	0.0728342	1429.94	69.5343	707.685	376.673	469.914	37.774	0	0	10.4817	6.11965	9.46696	8.55717	8.87625	5.23932	0	0
P09429	HMGB1_HUMAN	HMGB1	High mobility group protein B1	5	21.8605	1297.71	495.147	1821.44	875.564	10.3418	10.8309	0.489109	0.346481	1004.74	1948.11	1404.29	833.702	2008.25	1055.4	1242.04	2980.07	9.9726	10.9279	10.4556	9.70339	10.9717	10.0436	10.2785	11.5411
P55795	HNRH2_HUMAN	HNRNPH2	Heterogeneous nuclear ribonucleoprotein H2	5	16.9265	406.281	262.628	442.376	151.293	8.66633	8.78913	0.122793	0.610735	199.541	624.119	642.251	159.212	375.086	261.8	586.491	546.125	7.64054	9.28568	9.32699	7.31481	8.55108	8.03232	9.19596	9.09309
O43390	HNRPR_HUMAN	HNRNPR	Heterogeneous nuclear ribonucleoprotein R	5	7.2327	130.567	118.749	243.907	104.093	7.02864	7.93018	0.901541	0.192515	33.2392	220.048	245.832	23.1485	218.86	133.266	239.529	383.972	5.05481	7.78167	7.94153	4.53285	7.77386	7.05816	7.90406	8.58486
P60842	IF4A1_HUMAN	EIF4A1	Eukaryotic initiation factor 4A-I	5	15.0246	123.202	77.641	243.36	75.4009	6.94488	7.92695	0.982073	0.057741	58.6156	111.945	234.982	87.2642	207.785	269.539	161.281	334.837	5.87321	6.80665	7.87641	6.44732	7.69895	8.07435	7.33344	8.38732
Q04637	IF4G1_HUMAN	EIF4G1	Eukaryotic translation initiation factor 4 gamma 1	5	2.80199	73.9926	46.9457	63.3522	5.66469	6.20931	5.98532	-0.223987	0.903139	51.1976	19.9245	122.786	102.062	64.3804	55.7463	69.4452	63.8368	5.678	4.31647	6.94001	6.6733	6.00855	5.8008	6.1178	5.99632
P01860	IGHG3_HUMAN	IGHG3	Ig gamma-3 chain C region	5	20.955	988.159	606.84	1552.56	1001.55	9.9486	10.6004	0.651833	0.342963	257.666	1716.05	1133.2	845.726	1220.57	731.657	3012.36	1245.65	8.00936	10.7449	10.1462	9.72405	10.2533	9.51502	11.5567	10.2827
P01861	IGHG4_HUMAN	IGHG4	Ig gamma-4 chain C region	5	13.7615	1672.08	1185.51	2801.75	641.104	10.7074	11.4521	0.744682	0.145752	425.919	3268.61	1334.02	1659.78	2234.98	2707.56	3717.25	2547.21	8.73443	11.6745	10.3816	10.6968	11.126	11.4028	11.86	11.3147
Q9Y624	JAM1_HUMAN	F11R	Junctional adhesion molecule A	5	23.0769	93.8537	87.3363	94.5696	36.8736	6.55234	6.5633	0.0109629	0.446785	0	48.151	197.155	130.108	76.0218	64.903	89.5858	147.768	0	5.58949	7.62319	7.02357	6.24834	6.02021	6.4852	7.20719
P30085	KCY_HUMAN	CMPK1	UMP-CMP kinase	5	25.4386	110.788	45.6894	134.219	92.732	6.79166	7.06844	0.276781	0.95987	141.337	55.2837	92.1444	154.388	23.3413	241.738	104.771	167.026	7.143	5.78878	6.52582	7.27042	4.54481	7.9173	6.71109	7.38393
P0CG05	LAC2_HUMAN	IGLC2	Ig lambda-2 chain C regions	5	74.528	692.022	425.485	1386.81	736.022	9.43467	10.4376	1.00288	0.102419	302.645	1254.96	777.774	432.707	1098.4	845.213	2474.21	1129.42	8.24148	10.2934	9.60321	8.75725	10.1012	9.72317	11.2727	10.1414
P09382	LEG1_HUMAN	LGALS1	Galectin-1	5	43.7037	434.284	278.532	677.929	508.77	8.7625	9.40499	0.642494	0.407041	718.617	602.597	310.727	105.196	497.233	510.594	1424.36	279.525	9.48908	9.23505	8.27951	6.71693	8.95778	8.99603	10.4761	8.12684
P17931	LEG3_HUMAN	LGALS3	Galectin-3	5	22.4	742.665	698.553	448.854	313.569	9.53657	8.8101	-0.726464	0.66108	1695.58	822.6	315.967	136.512	571.212	235.661	154.841	833.704	10.7276	9.68405	8.30363	7.09288	9.15788	7.88057	7.27464	9.70339
Q03252	LMNB2_HUMAN	LMNB2	Lamin-B2	5	10.1667	108.577	68.6885	107.123	41.3829	6.76257	6.74312	-0.01945	0.854411	96.4139	89.7247	205.233	42.9364	156.681	57.0459	98.0606	116.704	6.59117	6.48743	7.68112	5.42413	7.29169	5.83405	6.6156	6.86671
P29966	MARCS_HUMAN	MARCKS	Myristoylated alanine-rich C-kinase substrate	5	27.4096	966.531	270.087	773.046	349.888	9.91667	9.59441	-0.322261	0.371624	1103.35	734.657	747.751	1280.37	1077.45	1043.1	350.409	621.223	10.1077	9.52093	9.54641	10.3223	10.0734	10.0267	8.4529	9.27897
Q9UJ70	NAGK_HUMAN	NAGK	N-acetyl-D-glucosamine kinase	5	21.8023	64.2687	67.9202	284.352	291.32	6.00604	8.15153	2.14549	0.148983	45.5213	51.4091	160.144	0	77.3855	278.861	83.0369	698.125	5.50847	5.68395	7.32323	0	6.27399	8.1234	6.37568	9.44734
Q9UHQ9	NB5R1_HUMAN	CYB5R1	NADH-cytochrome b5 reductase 1	5	18.0328	189.953	120.655	66.7699	99.4408	7.5695	6.06113	-1.50837	0.109284	81.8762	362.525	165.82	149.59	39.4494	213.901	0	13.7295	6.35537	8.50194	7.37348	7.22487	5.30193	7.7408	0	3.77921
P00387	NB5R3_HUMAN	CYB5R3	NADH-cytochrome b5 reductase 3	5	22.3022	107.278	54.304	138.815	43.7953	6.74521	7.11702	0.371817	0.344719	79.3463	145.452	159.414	44.8988	105.036	105.028	196.979	148.219	6.31009	7.1844	7.31663	5.4886	6.71474	6.71463	7.6219	7.21158
Q92597	NDRG1_HUMAN	NDRG1	Protein NDRG1	5	20.0508	275.006	212.573	323.107	215.725	8.10332	8.33587	0.23255	0.616888	166.522	81.9926	569.087	282.422	414.693	442.358	0	435.376	7.37957	6.35742	9.1525	8.14171	8.6959	8.78907	0	8.76612
Q9Y2X3	NOP58_HUMAN	NOP58	Nucleolar protein 58	5	12.2873	44.3	51.2462	109.061	80.2576	5.46923	6.76899	1.29975	0.174065	0	92.3794	84.8204	0	69.338	71.5742	65.934	229.397	0	6.5295	6.40634	0	6.11557	6.16137	6.04295	7.8417
P06748	NPM_HUMAN	NPM1	Nucleophosmin	5	27.5472	954.181	609.078	1277.59	356.268	9.89812	10.3192	0.421089	0.345805	754.982	1462.26	1419.17	180.306	1517.38	789.817	1236.34	1566.83	9.5603	10.514	10.4708	7.4943	10.5674	9.62537	10.2719	10.6136
O00151	PDLI1_HUMAN	PDLIM1	PDZ and LIM domain protein 1	5	19.7568	312.935	185.561	104.968	156.786	8.28972	6.7138	-1.57592	0.137103	393.376	533.503	200.339	124.522	88.1313	0	331.74	0	8.61977	9.05935	7.6463	6.96026	6.46158	0	8.37391	0
P11678	PERE_HUMAN	EPX	Eosinophil peroxidase	5	8.53147	25.439	29.495	125.3	104.553	4.66897	6.96924	2.30027	0.17763	54.1403	0	47.6157	0	90.3143	252.922	153.117	4.84656	5.75863	0	5.57337	0	6.49688	7.98255	7.25849	2.27696
P17858	PFKAL_HUMAN	PFKL	ATP-dependent 6-phosphofructokinase, liver type	5	9.74359	155.692	64.2723	149.845	90.8327	7.28255	7.22732	-0.0552279	0.753149	209.77	90.066	211.938	110.994	47.8367	159.855	125.083	266.604	7.71267	6.49291	7.7275	6.79434	5.58004	7.32062	6.96674	8.05856
P21810	PGS1_HUMAN	BGN	Biglycan	5	18.4783	271.216	137.935	561.672	499.783	8.0833	9.13358	1.05029	0.919116	359.193	408.626	108.239	208.806	482.577	519.612	1228.05	16.4509	8.48861	8.67464	6.75808	7.70602	8.91461	9.02129	10.2622	4.0401
O60664	PLIN3_HUMAN	PLIN3	Perilipin-3	5	16.1663	204.503	147.119	154.163	48.0251	7.67598	7.26832	-0.407663	0.972237	393.136	33.9665	202.646	188.264	194.971	158.175	177.761	85.7457	8.61889	5.08604	7.66282	7.55661	7.60712	7.30538	7.4738	6.42199
P25789	PSA4_HUMAN	PSMA4	Proteasome subunit alpha type-4	5	16.8421	164.069	103.107	139.236	90.3808	7.35816	7.12139	-0.236768	0.855794	141.143	254.381	232.699	28.051	105.461	30.152	185.548	235.782	7.14101	7.99085	7.86232	4.80998	6.72057	4.91418	7.53565	7.88131
O14818	PSA7_HUMAN	PSMA7	Proteasome subunit alpha type-7	5	15.4362	149.188	96.1035	247.231	87.1667	7.22099	7.94972	0.728725	0.194718	89.4393	197.176	259.39	50.7483	121.063	274.658	271.618	321.586	6.48284	7.62334	8.01898	5.66529	6.91961	8.10149	8.08543	8.32906
Q9UNM6	PSD13_HUMAN	PSMD13	26S proteasome non-ATPase regulatory subunit 13	5	14.2857	61.9534	54.5523	103.106	72.5818	5.95311	6.68799	0.734876	0.674147	34.311	49.5687	142.006	21.928	9.72175	179.048	87.6983	135.957	5.1006	5.63136	7.1498	4.4547	3.28122	7.4842	6.45448	7.087
P61106	RAB14_HUMAN	RAB14	Ras-related protein Rab-14	5	39.0698	142.739	37.9402	324.523	186.707	7.15723	8.34218	1.18494	0.188651	109.358	165.949	183.974	111.674	284.939	425.531	80.594	507.027	6.77291	7.3746	7.52336	6.80315	8.15451	8.73312	6.3326	8.98592
P61019	RAB2A_HUMAN	RAB2A	Ras-related protein Rab-2A	5	32.0755	180.78	87.0873	279.167	45.082	7.49809	8.12498	0.626887	0.0925948	141.56	189.68	297.615	94.2659	269.953	293.009	222.954	330.75	7.14527	7.56743	8.21731	6.55866	8.07656	8.1948	7.8006	8.3696
P61020	RAB5B_HUMAN	RAB5B	Ras-related protein Rab-5B	5	26.4368	150.864	61.9809	156.864	36.1738	7.23711	7.29337	0.0562628	0.755723	124.219	153.011	235.606	90.6214	175.502	106.811	189.594	155.549	6.95674	7.25749	7.88023	6.50178	7.45534	6.73892	7.56677	7.28123
P13489	RINI_HUMAN	RNH1	Ribonuclease inhibitor	5	16.0521	238.517	113.044	187.114	48.5332	7.89795	7.54777	-0.350175	0.714392	238.212	305.081	331.306	79.4694	163.991	139.702	192.415	252.35	7.8961	8.25305	8.37202	6.31233	7.35747	7.12621	7.58807	7.97928
P30050	RL12_HUMAN	RPL12	60S ribosomal protein L12	5	44.8485	429.522	306.937	622.519	114.179	8.74659	9.28197	0.535385	0.241414	157.987	589.551	782.827	187.725	551.154	630.453	527.857	780.613	7.30366	9.20347	9.61255	7.55248	9.10631	9.30025	9.044	9.60846
P26373	RL13_HUMAN	RPL13	60S ribosomal protein L13	5	24.1706	506.538	233.973	746.833	76.1591	8.98453	9.54464	0.560114	0.144927	199.984	559.566	766.164	500.44	725.742	812.709	648.239	800.642	7.64374	9.12816	9.58151	8.96705	9.50331	9.66659	9.34038	9.64501
P40429	RL13A_HUMAN	RPL13A	60S ribosomal protein L13a	5	23.6453	290.564	155.967	329.261	97.5466	8.18271	8.36309	0.180371	0.540771	101.65	299.915	483.01	277.683	319.361	228.375	306.764	462.542	6.66746	8.22841	8.91591	8.1173	8.31904	7.83526	8.26099	8.85344
P61313	RL15_HUMAN	RPL15	60S ribosomal protein L15	5	28.4314	234.323	218.864	429.334	122.141	7.87236	8.74596	0.8736	0.112799	59.4252	215.93	547.875	114.064	356.101	370.322	378.913	612.001	5.893	7.75442	9.0977	6.8337	8.47614	8.53264	8.56572	9.25739
P18621	RL17_HUMAN	RPL17	60S ribosomal protein L17	5	31.5217	251.081	199.171	469.127	48.5224	7.97201	8.87384	0.901827	0.152757	98.5737	398.924	445.611	61.2143	426.075	492.41	431.724	526.299	6.62313	8.63997	8.79964	5.9358	8.73496	8.94372	8.75396	9.03974
P62750	RL23A_HUMAN	RPL23A	60S ribosomal protein L23a	5	33.9744	279.501	226.414	490.599	119.636	8.12671	8.9384	0.811689	0.177424	81.064	461.354	489.295	86.2933	497.953	374.458	436.645	653.34	6.34099	8.84973	8.93456	6.43118	8.95987	8.54866	8.77032	9.35169
P05387	RLA2_HUMAN	RPLP2	60S acidic ribosomal protein P2	5	69.5652	616.346	313.081	573.532	92.9415	9.2676	9.16373	-0.103865	0.926417	999.214	489.326	710.466	266.377	559.353	648.281	447.614	638.881	9.96465	8.93465	9.47262	8.05733	9.12762	9.34047	8.80611	9.3194
P25398	RS12_HUMAN	RPS12	40S ribosomal protein S12	5	40.1515	232.983	101.557	223.028	81.1326	7.86408	7.80108	-0.0629966	0.990032	239.276	315.997	288.385	88.2727	230.135	106.32	283.744	271.913	7.90253	8.30377	8.17185	6.4639	7.84634	6.73227	8.14845	8.087
P62277	RS13_HUMAN	RPS13	40S ribosomal protein S13	5	29.8013	289.383	232.052	546.954	142.512	8.17684	9.09527	0.918439	0.169346	127.06	478.924	498.146	53.4013	399.435	687.476	451.971	648.932	6.98936	8.90365	8.96042	5.7388	8.64182	9.42516	8.82009	9.34192
P62244	RS15A_HUMAN	RPS15A	40S ribosomal protein S15a	5	36.1538	184.003	127.012	402.685	42.9897	7.52358	8.65351	1.12992	0.0805492	100.891	229.09	342.179	63.8524	396.445	370.516	378.687	465.092	6.65665	7.83977	8.41861	5.99667	8.63098	8.53339	8.56486	8.86137
P46782	RS5_HUMAN	RPS5	40S ribosomal protein S5	5	32.8431	430.235	169.458	440.096	153.55	8.74898	8.78167	0.0326933	0.872139	374.508	449.712	650.852	245.868	333.914	354.233	406.418	665.82	8.54885	8.81286	9.34619	7.94174	8.38333	8.46855	8.66682	9.37899
P62081	RS7_HUMAN	RPS7	40S ribosomal protein S7	5	31.9588	254.381	131.993	298.859	188.38	7.99085	8.22332	0.232477	0.710442	98.3939	357.515	369.972	191.642	218.56	247.913	153.763	575.201	6.6205	8.48186	8.53127	7.58227	7.77188	7.95369	7.26457	9.16792
P25815	S100P_HUMAN	S100P	Protein S100-P	5	75.7895	4458.44	3609.58	1048.03	772.746	12.1223	10.0335	-2.08886	0.0441115	9307.84	1836.75	1581.65	5107.52	2173.56	924.423	486.261	607.876	13.1842	10.8429	10.6272	12.3184	11.0858	9.85241	8.92559	9.24763
P26447	S10A4_HUMAN	S100A4	Protein S100-A4	5	27.7228	3498.14	2233.1	681.115	976.325	11.7724	9.41175	-2.36062	0.0458034	6693.99	2314.2	1679.45	3304.89	230.243	343.376	2131.67	19.171	12.7087	11.1763	10.7138	11.6904	7.84702	8.42365	11.0578	4.26085
P06703	S10A6_HUMAN	S100A6	Protein S100-A6	5	60	2555.27	1361.46	1666.33	1222.41	11.3193	10.7025	-0.616803	0.293107	2671.24	1291.89	1845.82	4412.11	3401.6	1250.1	543.931	1469.66	11.3833	10.3353	10.85	12.1073	11.732	10.2878	9.08728	10.5213
O75396	SC22B_HUMAN	SEC22B	Vesicle-trafficking protein SEC22b	5	30.233	134.275	123.707	253.364	83.2582	7.06904	7.98507	0.916027	0.120692	101.903	27.7087	312.954	94.5325	185.836	254.395	202.876	370.35	6.67106	4.79227	8.28981	6.56274	7.53789	7.99093	7.66445	8.53275
Q9NVA2	SEP11_HUMAN	SEPT11	Septin-11	5	13.8952	98.7211	67.0934	107.939	45.2156	6.62529	6.75407	0.128784	0.697602	44.1644	194.176	95.3035	61.2405	123.858	102.231	156.663	49.0037	5.46481	7.60122	6.57446	5.93641	6.95255	6.67569	7.29152	5.61482
Q15393	SF3B3_HUMAN	SF3B3	Splicing factor 3B subunit 3	5	5.75185	47.0746	44.4663	108.718	51.9272	5.55688	6.76445	1.20758	0.17653	0	58.4874	103.309	26.5023	95.7302	71.5147	82.4485	185.18	0	5.87005	6.69082	4.72805	6.5809	6.16017	6.36542	7.53278
P62316	SMD2_HUMAN	SNRPD2	Small nuclear ribonucleoprotein Sm D2	5	48.3051	203.125	166.647	363.965	40.878	7.66623	8.50765	0.84143	0.133945	131.01	220.591	425.789	35.1108	381.572	413.421	328.384	332.482	7.03353	7.78523	8.73399	5.13384	8.57581	8.69147	8.35924	8.37713
Q07955	SRSF1_HUMAN	SRSF1	Serine/arginine-rich splicing factor 1	5	20.9677	120.536	96.4397	164.526	69.8292	6.91332	7.36217	0.448854	0.345434	63.8738	209.587	194.442	14.2392	110.952	105.984	252.57	188.597	5.99715	7.71141	7.6032	3.8318	6.7938	6.7277	7.98054	7.55916
P14868	SYDC_HUMAN	DARS	Aspartate--tRNA ligase, cytoplasmic	5	9.38124	73.4012	59.2126	86.6415	43.6641	6.19773	6.43699	0.239255	0.560398	48.641	82.0852	151.084	11.7948	76.5338	31.2733	133.668	105.091	5.6041	6.35905	7.2392	3.56008	6.25802	4.96686	7.06251	6.7155
P07814	SYEP_HUMAN	EPRS	Bifunctional glutamate/proline--tRNA ligase	5	3.76984	28.095	31.9406	74.0132	46.7179	4.81224	6.20971	1.39747	0.134939	14.9944	0	73.7039	23.6818	52.6577	56.5473	43.259	143.589	3.90636	0	6.20367	4.56571	5.71857	5.82139	5.43493	7.1658
P13693	TCTP_HUMAN	TPT1	Translationally-controlled tumor protein	5	34.3023	183.946	128.488	286.244	177.243	7.52314	8.1611	0.63796	0.304474	105.684	56.3371	341.319	232.446	234.752	548.007	203.104	159.113	6.72361	5.81601	8.41498	7.86075	7.875	9.09805	7.66608	7.31391
P19971	TYPH_HUMAN	TYMP	Thymidine phosphorylase	5	14.5228	0.754982	1.50996	217.767	151.531	-0.405487	7.76664	8.17213	0.000491451	3.01993	0	0	0	23.0325	292.398	182.473	373.164	1.59451	0	0	0	4.5256	8.19179	7.51154	8.54367
Q15029	U5S1_HUMAN	EFTUD2	116 kDa U5 small nuclear ribonucleoprotein component	5	6.93703	20.3599	23.8822	102.217	51.9424	4.34766	6.67549	2.32783	0.0836275	0	45.8665	35.5729	0	55.2649	78.986	99.3143	175.302	0	5.51937	5.15271	0	5.78829	6.30352	6.63393	7.4537
P61981	1433G_HUMAN	YWHAG	14-3-3 protein gamma	4	25.1012	319.662	128.198	397.16	93.4083	8.3204	8.63358	0.313174	0.308709	196.375	365.022	479.064	238.186	362.632	303.251	398.464	524.292	7.61747	8.51184	8.90407	7.89594	8.50236	8.24437	8.63831	9.03423
P30504	1C04_HUMAN	HLA-C	HLA class I histocompatibility antigen, Cw-4 alpha chain	4	4.37158	179.951	149.629	434.661	410.82	7.49146	8.76375	1.27229	0.501385	401.365	139.365	98.0836	80.9908	67.9596	728.317	847.314	95.0548	8.64877	7.12273	6.61594	6.33969	6.08661	9.50842	9.72675	6.57069
P49748	ACADV_HUMAN	ACADVL	Very long-chain specific acyl-CoA dehydrogenase, mitochondrial	4	9.63665	142.579	131.658	139.419	126.621	7.15562	7.12328	-0.0323333	0.90504	50.625	217.3	288.698	13.6922	23.9752	183.082	52.247	298.372	5.66178	7.76355	8.17342	3.77528	4.58347	7.51635	5.70728	8.22097
O95831	AIFM1_HUMAN	AIFM1	Apoptosis-inducing factor 1, mitochondrial	4	8.809	114.983	99.6511	80.4803	62.9806	6.84528	6.33056	-0.514712	0.550962	59.7194	97.3794	260.44	42.3928	41.2244	94.8664	22.7638	163.067	5.90013	6.60554	8.02481	5.40575	5.36543	6.56782	4.50867	7.34932
Q9H4A4	AMPB_HUMAN	RNPEP	Aminopeptidase B	4	8.76923	71.3512	49.2551	32.1484	40.8015	6.15687	5.00668	-1.15019	0.194018	17.7321	48.674	131.617	87.3816	0	6.1415	33.0003	89.4518	4.14829	5.60508	7.0402	6.44926	0	2.61859	5.04441	6.48304
P20073	ANXA7_HUMAN	ANXA7	Annexin A7	4	11.6803	47.2075	10.9324	55.5544	13.8652	5.56094	5.79583	0.234884	0.436373	35.1406	41.797	59.8791	52.0132	59.2895	66.5721	61.073	35.2828	5.13507	5.38533	5.90398	5.70081	5.8897	6.05685	5.93246	5.14089
P13928	ANXA8_HUMAN	ANXA8	Annexin A8	4	15.2905	42.6809	52.0852	323.098	388.126	5.41552	8.33583	2.92031	0.16462	15.9252	0	117.339	37.4595	303.99	98.866	13.6818	875.857	3.99324	0	6.87454	5.22726	8.24788	6.6274	3.77418	9.77455
P07741	APT_HUMAN	APRT	Adenine phosphoribosyltransferase	4	24.4444	220.215	81.0265	236.665	135.654	7.78277	7.8867	0.103931	0.991575	204.671	276.565	287.694	111.931	268.555	176.571	92.3677	409.165	7.67716	8.11148	8.16839	6.80646	8.06907	7.46411	6.52932	8.67654
Q9ULZ3	ASC_HUMAN	PYCARD	Apoptosis-associated speck-like protein containing a CARD	4	25.641	41.3757	45.745	83.0136	43.0358	5.37071	6.37528	1.00456	0.214847	90.9839	0	69.4385	5.0803	127.977	108.948	60.7687	34.3608	6.50754	0	6.11766	2.34491	6.99974	6.76749	5.92526	5.10269
P24539	AT5F1_HUMAN	ATP5F1	ATP synthase F(0) complex subunit B1, mitochondrial	4	19.5312	123.421	95.656	189.273	86.5179	6.94744	7.56433	0.616883	0.348889	76.9655	171.341	229.915	15.4631	211.756	225.869	62.6102	256.859	6.26614	7.42072	7.84495	3.95076	7.72626	7.81934	5.96833	8.00483
O75947	ATP5H_HUMAN	ATP5H	ATP synthase subunit d, mitochondrial	4	27.9503	273.097	136.772	211.865	65.9829	8.09327	7.727	-0.366272	0.583024	449.833	279.768	244.721	118.067	284.614	233.775	127.062	202.008	8.81325	8.12809	7.93499	6.88347	8.15286	7.86898	6.98939	7.65827
O75964	ATP5L_HUMAN	ATP5L	ATP synthase subunit g, mitochondrial	4	46.6019	131.324	96.936	176.388	114.724	7.03699	7.46261	0.425621	0.678617	63.1681	138.163	265.949	58.0166	255.061	123.657	40.5791	286.255	5.98112	7.11022	8.055	5.85839	7.9947	6.9502	5.34266	8.16116
P30043	BLVRB_HUMAN	BLVRB	Flavin reductase (NADPH)	4	31.068	274.992	266.723	209.682	99.3814	8.10325	7.71206	-0.391188	0.877557	143.486	182.034	102.359	672.09	191.997	218.298	335.051	93.382	7.16477	7.50806	6.6775	9.39251	7.58494	7.77016	8.38824	6.54507
P11586	C1TC_HUMAN	MTHFD1	C-1-tetrahydrofolate synthase, cytoplasmic	4	5.24064	49.2641	32.9737	98.6223	82.7883	5.62246	6.62384	1.00138	0.324691	65.493	62.1886	69.3746	0	66.2659	78.8318	30.4529	218.939	6.03327	5.95858	6.11634	0	6.05019	6.30071	4.92851	7.77438
P27482	CALL3_HUMAN	CALML3	Calmodulin-like protein 3	4	38.255	134.933	183.959	835.922	1261.68	7.0761	9.70722	2.63112	0.414982	0	0	389.648	150.084	481.813	2704.38	0	157.499	0	0	8.60603	7.22963	8.91233	11.4011	0	7.29919
O43852	CALU_HUMAN	CALU	Calumenin	4	14.2857	39.6366	22.3762	87.0894	50.7112	5.30876	6.44442	1.13566	0.198794	70.3597	26.9675	41.4422	19.7769	22.327	146.246	91.5455	88.2387	6.13668	4.75315	5.37303	4.30575	4.48072	7.19226	6.51642	6.46334
P09668	CATH_HUMAN	CTSH	Pro-cathepsin H	4	12.2388	171.056	106.61	159.55	177.586	7.41832	7.31787	-0.100458	0.638856	316.062	166.091	141.286	60.7858	62.4331	425.355	87.4309	62.982	8.30406	7.37583	7.14247	5.92566	5.96424	8.73252	6.45007	5.97687
Q16543	CDC37_HUMAN	CDC37	Hsp90 co-chaperone Cdc37	4	15.3439	127.299	61.2159	180.884	74.3765	6.99207	7.49892	0.506849	0.25764	75.578	105.866	215.991	111.76	119.151	191.045	131.332	282.008	6.2399	6.7261	7.75483	6.80426	6.89665	7.57777	7.03708	8.13959
P10909	CLUS_HUMAN	CLU	Clusterin	4	13.363	162.559	48.3957	129.191	90.2359	7.34482	7.01336	-0.331461	0.421508	210.556	181.82	161.255	96.6043	172.248	139.288	205.227	0	7.71806	7.50637	7.3332	6.59402	7.42834	7.12193	7.68107	0
Q99439	CNN2_HUMAN	CNN2	Calponin-2	4	16.8285	116.555	35.6468	213.892	161.374	6.86487	7.74074	0.875867	0.738347	101.436	169.935	96.3894	98.4607	182.818	362.883	309.868	0	6.66443	7.40884	6.5908	6.62148	7.51426	8.50336	8.27551	0
P02452	CO1A1_HUMAN	COL1A1	Collagen alpha-1(I) chain	4	3.89344	265.083	362.363	1155.03	837.819	8.0503	10.1737	2.12341	0.539744	787.87	228.804	0	43.6577	2001.89	1249.65	1368.58	0	9.62181	7.83797	0	5.44817	10.9671	10.2873	10.4185	0
Q05707	COEA1_HUMAN	COL14A1	Collagen alpha-1(XIV) chain	4	2.6455	12.1722	24.3445	110.101	100.653	3.60552	6.78268	3.17715	0.140952	48.689	0	0	0	233.774	141.287	65.3411	0	5.60552	0	0	0	7.86897	7.14249	6.02992	0
P21964	COMT_HUMAN	COMT	Catechol O-methyltransferase	4	31.6742	197.882	71.4213	91.4334	104.032	7.6285	6.51465	-1.11385	0.187372	174.604	244.62	264.579	107.726	71.0154	0	53.9905	240.728	7.44795	7.9344	8.04756	6.75122	6.15006	0	5.75463	7.91126
P48444	COPD_HUMAN	ARCN1	Coatomer subunit delta	4	8.61057	58.0633	57.4274	91.4511	14.4891	5.85955	6.51493	0.655373	0.123748	26.9716	32.4518	144.136	28.6938	73.5728	89.9341	93.4098	108.888	4.75337	5.02023	7.17129	4.84267	6.2011	6.4908	6.5455	6.76669
Q9Y678	COPG1_HUMAN	COPG1	Coatomer subunit gamma-1	4	6.06407	24.2981	32.6891	60.1699	49.0202	4.60277	5.91097	1.3082	0.525095	1.035	14.8383	72.5945	8.72471	0	117.776	73.0008	49.9027	0.049636	3.89125	6.18179	3.12511	0	6.8799	6.18984	5.64104
P20674	COX5A_HUMAN	COX5A	Cytochrome c oxidase subunit 5A, mitochondrial	4	32	188.028	170.854	82.0107	47.1473	7.5548	6.35774	-1.19706	0.354255	430.575	117.913	168.752	34.8715	144.371	32.1156	86.0864	65.4692	8.75012	6.88158	7.39876	5.12398	7.17364	5.0052	6.42771	6.03275
Q92499	DDX1_HUMAN	DDX1	ATP-dependent RNA helicase DDX1	4	6.75676	11.9907	11.284	43.9146	30.0025	3.58384	5.45663	1.87279	0.410781	18.1102	0	24.5056	5.34696	54.3693	0	53.4727	67.8164	4.17873	0	4.61504	2.41872	5.76472	0	5.74073	6.08356
P60981	DEST_HUMAN	DSTN	Destrin	4	26.0606	144.184	97.6873	171.533	64.3565	7.17176	7.42234	0.25058	0.500254	131.91	285.204	92.1241	67.4969	184.374	160.759	92.5831	248.418	7.04341	8.15585	6.52551	6.07675	7.52649	7.32876	6.53268	7.95662
O43143	DHX15_HUMAN	DHX15	Putative pre-mRNA-splicing factor ATP-dependent RNA helicase DHX15	4	4.15094	30.0604	34.1008	94.1866	22.7788	4.90979	6.55745	1.64766	0.0193047	13.3007	81.189	14.094	11.658	75.3927	94.5951	80.639	126.12	3.73343	6.34321	3.81701	3.54325	6.23635	6.56369	6.33341	6.97865
P09622	DLDH_HUMAN	DLD	Dihydrolipoyl dehydrogenase, mitochondrial	4	10.609	168.762	60.9656	141.694	116.827	7.39884	7.14663	-0.25221	0.435352	115.58	234.754	118.282	206.431	245.36	29.4544	52.2666	239.695	6.85275	7.875	6.88609	7.68952	7.93876	4.88041	5.70782	7.90506
P02765	FETUA_HUMAN	AHSG	Alpha-2-HS-glycoprotein	4	17.1662	129.066	64.9459	190.829	146.001	7.01196	7.57613	0.564171	0.724308	98.9665	119.448	222.636	75.213	164.933	167.787	390.726	39.8692	6.62887	6.90024	7.79854	6.23291	7.36574	7.39048	8.61001	5.3172
P07954	FUMH_HUMAN	FH	Fumarate hydratase, mitochondrial	4	14.902	128.317	108.551	44.6194	33.7102	7.00357	5.4796	-1.52397	0.233597	41.1312	166.174	265.005	40.9569	77.7772	39.1003	0	61.6001	5.36216	7.37655	8.04988	5.35604	6.28128	5.28911	0	5.94486
Q13283	G3BP1_HUMAN	G3BP1	Ras GTPase-activating protein-binding protein 1	4	10.9442	58.0076	41.0848	88.8816	40.3454	5.85817	6.47381	0.615645	0.306056	37.2098	92.3285	92.2458	10.2461	84.9855	40.4042	91.1256	139.011	5.21761	6.5287	6.52741	3.357	6.40915	5.33643	6.50979	7.11906
P52565	GDIR1_HUMAN	ARHGDIA	Rho GDP-dissociation inhibitor 1	4	25.4902	244.837	128.298	310.994	65.6267	7.93568	8.28074	0.345064	0.352322	272.322	252.214	382.267	72.5464	320.878	243.037	282.941	397.121	8.08917	7.97851	8.57844	6.18083	8.32588	7.92503	8.14436	8.63343
P52566	GDIR2_HUMAN	ARHGDIB	Rho GDP-dissociation inhibitor 2	4	38.806	199.229	149.987	321.427	165.637	7.63829	8.32835	0.690062	0.3351	208.625	224.543	363.749	0	136.147	504.471	407.606	237.484	7.70477	7.81085	8.5068	0	7.08902	8.97863	8.67103	7.89169
Q9NZD2	GLTP_HUMAN	GLTP	Glycolipid transfer protein	4	20.5742	123.909	75.277	182.342	85.7203	6.95314	7.51051	0.557368	0.385702	144.259	94.8035	39.6861	216.888	250.155	68.391	164.205	246.619	7.17251	6.56687	5.31056	7.76081	7.96668	6.09574	7.35935	7.94614
P34897	GLYM_HUMAN	SHMT2	Serine hydroxymethyltransferase, mitochondrial	4	8.92857	73.9389	119.097	107.494	65.4808	6.20826	6.74811	0.539849	0.190878	8.86138	16.1018	252.482	18.311	44.4395	83.7926	103.11	198.633	3.14753	4.00915	7.98003	4.19464	5.47377	6.38875	6.68804	7.63396
P28161	GSTM2_HUMAN	GSTM2	Glutathione S-transferase Mu 2	4	11.4679	2246.32	162.022	582.789	837.089	11.1333	9.18683	-1.94652	0.123501	2389.71	2109.43	2383.48	2102.65	0	1775.32	555.832	0	11.2226	11.0426	11.2189	11.038	0	10.7939	9.1185	0
Q16836	HCDH_HUMAN	HADH	Hydroxyacyl-coenzyme A dehydrogenase, mitochondrial	4	23.2484	97.6625	55.5215	114.506	78.3707	6.60973	6.83928	0.229549	0.734005	111.21	136.057	127.554	15.8289	34.9794	219.322	81.9196	121.804	6.79714	7.08807	6.99496	3.98449	5.12844	7.7769	6.35614	6.92842
P51858	HDGF_HUMAN	HDGF	Hepatoma-derived growth factor	4	13.2812	120.017	71.3761	169.478	138.543	6.90709	7.40496	0.497865	0.803209	112.049	186.022	158.744	23.2511	74.1444	290.126	27.1716	286.471	6.80798	7.53933	7.31056	4.53923	6.21227	8.18053	4.76403	8.16225
O14979	HNRDL_HUMAN	HNRNPDL	Heterogeneous nuclear ribonucleoprotein D-like	4	7.61905	196.331	133.628	191.362	119.647	7.61714	7.58016	-0.0369812	0.98321	170.619	65.5677	383.12	166.016	237.98	119.74	336.775	70.9529	7.41464	6.03491	8.58165	7.37518	7.8947	6.90376	8.39564	6.14879
Q14103	HNRPD_HUMAN	HNRNPD	Heterogeneous nuclear ribonucleoprotein D0	4	15.7738	361.388	221.622	464.545	82.7797	8.4974	8.85967	0.36227	0.322105	203.272	474.032	617.174	151.072	435.822	396.49	440.759	585.107	7.66727	8.88884	9.26953	7.23909	8.7676	8.63114	8.78385	9.19256
P41091	IF2G_HUMAN	EIF2S3	Eukaryotic translation initiation factor 2 subunit 3	4	11.2288	65.1605	57.4501	129.102	36.1287	6.02593	7.01237	0.986444	0.138827	16.7641	82.8447	138.719	22.3143	89.261	112.175	142.812	172.16	4.0673	6.37234	7.11602	4.4799	6.47996	6.8096	7.15798	7.42761
Q07666	KHDR1_HUMAN	KHDRBS1	KH domain-containing, RNA-binding, signal transduction-associated protein 1	4	13.0926	186.087	52.2773	287.492	33.5473	7.53984	8.16738	0.62754	0.0223885	201.661	144.96	253.354	144.375	314.279	308.083	287.388	240.219	7.65579	7.17951	7.98501	7.17368	8.2959	8.26717	8.16685	7.9082
Q86UP2	KTN1_HUMAN	KTN1	Kinectin	4	4.44104	91.2521	48.1622	27.4948	23.5859	6.51179	4.78109	-1.7307	0.122794	145.817	89.6557	100.658	28.8784	47.666	46.6361	0	15.6771	7.18801	6.48632	6.65332	4.85192	5.57489	5.54338	0	3.97059
Q04760	LGUL_HUMAN	GLO1	Lactoylglutathione lyase	4	23.913	122.564	64.859	120.728	106.593	6.9374	6.91562	-0.0217789	0.841756	200.822	41.988	123.213	124.235	67.2135	280.618	67.6775	67.4038	7.64978	5.3919	6.94501	6.95693	6.07068	8.13246	6.0806	6.07476
P49257	LMAN1_HUMAN	LMAN1	Protein ERGIC-53	4	11.5686	38.0461	45.9904	147.734	46.5067	5.24968	7.20686	1.95718	0.0665329	23.7546	23.4475	104.983	0	118.925	213.777	111.741	146.495	4.57014	4.55136	6.71401	0	6.89391	7.73996	6.80402	7.19471
Q96AG4	LRC59_HUMAN	LRRC59	Leucine-rich repeat-containing protein 59	4	14.658	84.3446	39.3348	177.389	46.1037	6.39822	7.47077	1.07255	0.0347216	105.129	63.7807	127.747	40.721	176.458	112.521	209.027	211.55	6.71602	5.99505	6.99715	5.3477	7.46318	6.81405	7.70755	7.72485
Q15691	MARE1_HUMAN	MAPRE1	Microtubule-associated protein RP/EB family member 1	4	20.8955	47.8982	21.6267	137.705	42.0653	5.5819	7.10544	1.52354	0.00662969	47.9407	28.3544	78.0331	37.2646	129.31	189.232	87.3917	144.888	5.58318	4.8255	6.28601	5.21974	7.01469	7.56401	6.44943	7.17879
Q96N66	MBOA7_HUMAN	MBOAT7	Lysophospholipid acyltransferase 7	4	14.2857	151.337	79.0733	65.5803	44.9859	7.24163	6.03519	-1.20644	0.0719574	94.366	150.443	263.448	97.0932	127.564	41.7787	68.0954	24.8825	6.5602	7.23307	8.04137	6.6013	6.99508	5.3847	6.08949	4.63706
Q9NZM1	MYOF_HUMAN	MYOF	Myoferlin	4	2.24609	52.9934	36.9086	43.9109	47.2333	5.72774	5.45651	-0.271233	0.713723	57.4612	51.6417	96.4914	6.37943	110.948	42.6236	6.79975	15.2728	5.84451	5.69046	6.59233	2.67343	6.79373	5.41358	2.76548	3.93289
Q13765	NACA_HUMAN	NACA	Nascent polypeptide-associated complex subunit alpha	4	25.5814	232.757	115.356	259.355	97.0038	7.86268	8.01879	0.156106	0.639661	167.521	261.443	381.75	120.313	187.478	389.082	182.678	278.182	7.3882	8.03035	8.57649	6.91065	7.55058	8.60393	7.51316	8.11989
P15531	NDKA_HUMAN	NME1	Nucleoside diphosphate kinase A	4	29.9435	949.523	1347.49	629.072	106.667	9.89106	9.29708	-0.593978	0.714833	337.499	294.562	2968.83	197.195	615.949	752.947	494.691	652.7	8.39874	8.20243	11.5357	7.62348	9.26667	9.5564	8.95038	9.35028
P61970	NTF2_HUMAN	NUTF2	Nuclear transport factor 2	4	35.4331	111.951	47.6339	93.2298	12.5959	6.80673	6.54272	-0.264009	0.790233	123.38	145.386	137.227	41.8116	107.978	78.5657	88.528	97.8475	6.94697	7.18374	7.10043	5.38583	6.75459	6.29583	6.46806	6.61246
P36957	ODO2_HUMAN	DLST	Dihydrolipoyllysine-residue succinyltransferase component of 2-oxoglutarate dehydrogenase complex, mitochondrial	4	9.27152	88.9866	39.1874	57.1457	17.6818	6.47552	5.83657	-0.638941	0.291303	84.0932	121.006	115.361	35.4869	61.6572	78.3125	35.944	52.6692	6.39392	6.91893	6.85001	5.14921	5.9462	6.29117	5.16768	5.71889
Q9NTK5	OLA1_HUMAN	OLA1	Obg-like ATPase 1	4	12.1212	76.206	66.9117	126.255	30.5089	6.25183	6.98019	0.728359	0.135991	40.6452	25.5777	173.566	65.0353	82.523	153.059	131.705	137.731	5.34501	4.67681	7.43934	6.02315	6.36672	7.25795	7.04116	7.10571
Q15102	PA1B3_HUMAN	PAFAH1B3	Platelet-activating factor acetylhydrolase IB subunit gamma	4	19.9134	497.037	498.585	386.166	294.563	8.95721	8.59308	-0.364131	0.786348	200.529	417.735	1223.89	145.988	596.211	149.649	682.149	116.655	7.64767	8.70644	10.2573	7.18971	9.21968	7.22544	9.41394	6.8661
Q8NC51	PAIRB_HUMAN	SERBP1	Plasminogen activator inhibitor 1 RNA-binding protein	4	11.1111	65.6788	45.7689	74.1128	56.8494	6.03736	6.21165	0.174295	0.891487	3.19702	81.8663	111.704	65.9482	138.305	0	75.0127	83.1333	1.67673	6.3552	6.80354	6.04326	7.11171	0	6.22906	6.37735
O75340	PDCD6_HUMAN	PDCD6	Programmed cell death protein 6	4	21.99	124.845	36.086	70.1144	37.4648	6.96399	6.13164	-0.832352	0.0703577	172.621	130.8	106.496	89.4625	43.0026	40.0476	77.0579	120.349	7.43146	7.03121	6.73465	6.48321	5.42635	5.32365	6.26787	6.91108
P00491	PNPH_HUMAN	PNP	Purine nucleoside phosphorylase	4	18.3391	68.6266	43.0715	96.8212	65.8714	6.1007	6.59725	0.496554	0.602383	25.6853	90.6576	117.925	40.239	25.1878	89.1891	88.0493	184.859	4.68287	6.50236	6.88172	5.33052	4.65465	6.4788	6.46024	7.53028
P62714	PP2AB_HUMAN	PPP2CB	Serine/threonine-protein phosphatase 2A catalytic subunit beta isoform	4	17.4757	101.171	67.156	82.6845	79.1819	6.66066	6.36955	-0.291112	0.536348	58.4744	143.226	171.983	31.0014	36.0847	8.60378	99.0479	187.002	5.86973	7.16215	7.42612	4.95426	5.17332	3.10497	6.63005	7.54691
P25788	PSA3_HUMAN	PSMA3	Proteasome subunit alpha type-3	4	16.4706	86.5395	40.8894	126.834	21.8655	6.43529	6.9868	0.551512	0.161058	87.3488	134.661	89.4814	34.6664	108.303	108.579	138.861	151.593	6.44872	7.07319	6.48352	5.11546	6.75893	6.7626	7.1175	7.24406
Q6NZI2	PTRF_HUMAN	PTRF	Polymerase I and transcript release factor	4	14.1026	80.2056	82.4947	129.457	69.5521	6.32563	7.01633	0.690694	0.305547	97.0957	188.327	35.3995	0	116.25	153.946	206.504	41.1274	6.60134	7.5571	5.14566	0	6.86108	7.26628	7.69003	5.36203
P11216	PYGB_HUMAN	PYGB	Glycogen phosphorylase, brain form	4	5.69395	91.522	70.1306	148.963	76.5651	6.51605	7.21881	0.702763	0.236161	44.6717	143.726	158.918	18.7725	101.59	123.845	107.478	262.939	5.48129	7.16718	7.31214	4.23055	6.66661	6.9524	6.74789	8.03858
P14927	QCR7_HUMAN	UQCRB	Cytochrome b-c1 complex subunit 7	4	32.4324	143.442	71.5885	38.3856	8.45265	7.16432	5.26249	-1.90183	0.00289578	242.872	148.314	94.8327	87.7485	49.3131	40.4559	30.1297	33.6437	7.92405	7.21252	6.56731	6.4553	5.6239	5.33828	4.91311	5.07227
Q9P258	RCC2_HUMAN	RCC2	Protein RCC2	4	9.1954	43.5219	32.6744	76.1896	39.8235	5.44367	6.25152	0.807854	0.249529	6.35676	80.9393	57.9131	28.8784	73.7787	32.6479	129.168	69.1643	2.66829	6.33877	5.85582	4.85192	6.20513	5.02892	7.0131	6.11196
P54727	RD23B_HUMAN	RAD23B	UV excision repair protein RAD23 homolog B	4	9.53545	69.9357	58.7113	118.436	58.1056	6.12796	6.88796	0.760001	0.230266	141.396	27.7809	94.1936	16.3725	95.2404	189.141	53.0698	136.291	7.1436	4.79602	6.55756	4.0332	6.5735	7.56332	5.72982	7.09055
P50914	RL14_HUMAN	RPL14	60S ribosomal protein L14	4	20.9302	294.154	235.375	354.032	239.227	8.20043	8.46774	0.26731	0.666286	116.981	318.181	618.224	123.23	179.107	147.298	431.904	657.82	6.87013	8.3137	9.27199	6.94521	7.48468	7.20259	8.75457	9.36155
P46778	RL21_HUMAN	RPL21	60S ribosomal protein L21	4	21.875	218.823	172.893	287.324	81.7918	7.77362	8.16653	0.392915	0.33478	92.7016	282.559	434.082	65.9482	200.027	296.671	258.022	394.575	6.53452	8.14241	8.76182	6.04326	7.64405	8.21272	8.01135	8.62416
P61353	RL27_HUMAN	RPL27	60S ribosomal protein L27	4	36.0294	195.731	136.663	322.708	135.646	7.61273	8.33409	0.721359	0.215907	47.6424	313.749	310.062	111.469	309.11	178.018	298.045	505.659	5.57417	8.29347	8.27641	6.8005	8.27198	7.47588	8.21939	8.98202
P62888	RL30_HUMAN	RPL30	60S ribosomal protein L30	4	51.3043	289.308	230.692	357.709	120.783	8.17646	8.48264	0.306181	0.421882	117.002	454.287	519.602	66.3413	182.147	439.361	374.113	435.216	6.87039	8.82746	9.02126	6.05184	7.50896	8.77926	8.54733	8.76559
P32969	RL9_HUMAN	RPL9	60S ribosomal protein L9	4	22.9167	168.726	115.484	231.723	51.6623	7.39854	7.85626	0.45772	0.292485	99.5058	214.626	308.526	52.2457	171.159	277.379	206.441	271.913	6.63671	7.74568	8.26925	5.70724	7.41919	8.11572	7.68959	8.087
Q13151	ROA0_HUMAN	HNRNPA0	Heterogeneous nuclear ribonucleoprotein A0	4	16.7213	138.768	80.6247	180.566	135.869	7.11653	7.49638	0.379855	0.63405	72.733	202.428	214.403	65.5071	151.659	0	284.293	286.313	6.18454	7.66126	7.74418	6.03358	7.24469	0	8.15123	8.16145
P46783	RS10_HUMAN	RPS10	40S ribosomal protein S10	4	27.2727	243.943	162.073	329.038	152.912	7.9304	8.36211	0.431711	0.347128	119.332	309.552	442.604	104.283	270.538	239.046	249.011	557.558	6.89884	8.27404	8.78987	6.70436	8.07969	7.90114	7.96006	9.12298
P62263	RS14_HUMAN	RPS14	40S ribosomal protein S14	4	36.4238	248.009	142.397	527.923	123.067	7.95425	9.04418	1.08993	0.0605186	74.0148	252.976	422.654	242.391	625.404	522.764	355.973	607.55	6.20974	7.98286	8.72333	7.92119	9.28864	9.03002	8.47562	9.24686
P62847	RS24_HUMAN	RPS24	40S ribosomal protein S24	4	30	107.612	96.2035	157.243	81.1453	6.74969	7.29685	0.547162	0.315549	34.821	133.765	232.654	29.2066	84.3603	170.525	108.02	266.066	5.12189	7.06356	7.86204	4.86822	6.39849	7.41384	6.75516	8.05564
P62851	RS25_HUMAN	RPS25	40S ribosomal protein S25	4	24	516.874	94.1913	720.8	177.361	9.01367	9.49346	0.479787	0.0859003	626.675	495.423	544.101	401.296	863.368	882.177	538.73	598.925	9.29157	8.95252	9.08773	8.64852	9.75383	9.78492	9.07342	9.22623
P62753	RS6_HUMAN	RPS6	40S ribosomal protein S6	4	18.8755	298.236	140.852	459.048	179.943	8.22031	8.8425	0.622191	0.195433	119.239	417.794	403.511	252.401	392.82	342.759	373.428	727.187	6.89771	8.70665	8.65646	7.97958	8.61772	8.42105	8.54469	9.50618
Q9NQC3	RTN4_HUMAN	RTN4	Reticulon-4	4	14.0704	572.821	316.486	634.688	82.5374	9.16194	9.3099	0.147964	0.474425	498.82	411.755	1037.8	342.903	516.272	690.085	692.277	640.118	8.96238	8.68564	10.0193	8.42166	9.01199	9.43063	9.43521	9.32219
P05109	S10A8_HUMAN	S100A8	Protein S100-A8	4	38.7097	94.988	114.706	3694.84	4001.12	6.56967	11.8513	5.28162	0.0285894	261.714	52.8302	0	65.408	276.633	9054.64	1031.33	4416.74	8.03185	5.72329	0	6.03139	8.11183	13.1444	10.0103	12.1088
P06702	S10A9_HUMAN	S100A9	Protein S100-A9	4	42.1053	62.2783	124.557	2077.73	2530.05	5.96066	11.0208	5.06013	0.0211164	249.113	0	0	0	119.714	5467.66	167.444	2556.08	7.96066	0	0	0	6.90344	12.4167	7.38753	11.3197
Q15019	SEPT2_HUMAN	SEPT2	Septin-2	4	14.9584	156.557	78.4251	139.871	65.2019	7.29055	7.12795	-0.16259	0.877902	136.576	206.997	228.058	54.5978	82.426	87.7172	213.748	175.593	7.09356	7.69346	7.83326	5.77077	6.36503	6.45479	7.73977	7.45609
O75533	SF3B1_HUMAN	SF3B1	Splicing factor 3B subunit 1	4	2.993	39.2643	36.8022	111.906	41.6417	5.29515	6.80614	1.51099	0.0769096	7.70427	44.0595	89.2937	15.9999	83.4246	162.689	72.7971	128.713	2.94566	5.46138	6.48049	3.99999	6.3824	7.34597	6.18581	7.00801
P63208	SKP1_HUMAN	SKP1	S-phase kinase-associated protein 1	4	25	77.633	74.1119	72.4246	27.4915	6.2786	6.17841	-0.100189	0.712175	183.113	16.0136	72.9202	38.4851	83.4988	86.6734	31.2933	88.2329	7.51659	4.00123	6.18825	5.26623	6.38368	6.43752	4.96778	6.46325
Q13596	SNX1_HUMAN	SNX1	Sorting nexin-1	4	8.81226	35.4313	18.5878	60.6103	34.0411	5.14695	5.92149	0.774538	0.265194	16.591	46.1897	55.7995	23.1451	105.865	55.32	23.281	57.9754	4.05232	5.5295	5.80218	4.53263	6.72608	5.78973	4.54108	5.85737
Q04837	SSBP_HUMAN	SSBP1	Single-stranded DNA-binding protein, mitochondrial	4	37.8378	151.568	54.5833	104.56	67.3128	7.24382	6.70818	-0.53564	0.280059	75.0055	178.388	152.779	200.101	65.9441	110.679	44.8595	196.757	6.22892	7.47887	7.25531	7.64458	6.04317	6.79023	5.48734	7.62027
P27105	STOM_HUMAN	STOM	Erythrocyte band 7 integral membrane protein	4	20.4861	41.5509	48.7157	98.7899	95.5188	5.37681	6.62629	1.24948	0.248955	23.8625	111.948	0	30.3929	92.3851	235.658	26.9561	40.1601	4.57667	6.80669	0	4.92566	6.52959	7.88055	4.75254	5.32769
Q9NSD9	SYFB_HUMAN	FARSB	Phenylalanine--tRNA ligase beta subunit	4	7.13073	21.8938	16.4261	62.9677	28.0258	4.45245	5.97654	1.52409	0.0553226	11.2289	21.3407	45.286	9.71957	77.3855	21.3596	71.6857	81.4402	3.48914	4.41554	5.50099	3.28089	6.27399	4.41681	6.16361	6.34767
Q15046	SYK_HUMAN	KARS	Lysine--tRNA ligase	4	6.36516	29.0489	32.8359	58.627	21.2253	4.86041	5.87349	1.01308	0.200786	0	38.6408	71.2539	6.3008	31.2426	83.0665	60.1261	60.0729	0	5.27205	6.1549	2.65554	4.96544	6.3762	5.90992	5.90864
Q71U36	TBA1A_HUMAN	TUBA1A	Tubulin alpha-1A chain	4	11.9734	2162.05	1419.46	3321.29	1262.5	11.0782	11.6975	0.619346	0.234579	971.489	2495.19	4031	1150.52	1694.23	2950.37	4340.2	4300.37	9.92405	11.2849	11.9769	10.1681	10.7264	11.5267	12.0835	12.0702
Q9BVK6	TMED9_HUMAN	TMED9	Transmembrane emp24 domain-containing protein 9	4	15.7447	95.705	98.373	179.743	105.383	6.58052	7.48979	0.909267	0.211752	44.2017	22.6541	239.486	76.478	221.027	304	61.8266	132.117	5.46603	4.5017	7.9038	6.25697	7.78808	8.24793	5.95016	7.04567
P49755	TMEDA_HUMAN	TMED10	Transmembrane emp24 domain-containing protein 10	4	22.3744	140.335	108.185	143.142	76.4776	7.13273	7.16131	0.028579	0.705902	100.638	146.635	285.366	28.7006	143.402	90.301	87.666	251.201	6.65303	7.19608	8.15667	4.84301	7.16392	6.49667	6.45395	7.9727
Q02880	TOP2B_HUMAN	TOP2B	DNA topoisomerase 2-beta	4	2.70603	34.2665	40.2158	113.615	60.7129	5.09873	6.82801	1.72928	0.107274	0	37.1134	89.8263	10.1264	35.4589	98.5895	174.039	146.371	0	5.21387	6.48907	3.34005	5.14808	6.62336	7.44327	7.19349
P06753	TPM3_HUMAN	TPM3	Tropomyosin alpha-3 chain	4	8.09717	519.833	289.994	400.841	116.111	9.0219	8.64689	-0.375018	0.638005	868.735	238.853	642.875	328.869	283.428	560.073	365.259	394.605	9.76277	7.89998	9.3284	8.36137	8.14684	9.12947	8.51277	8.62426
Q14134	TRI29_HUMAN	TRIM29	Tripartite motif-containing protein 29	4	7.82313	159.79	137.775	97.6392	69.393	7.32003	6.60939	-0.710643	0.706763	61.7434	308.651	25.1082	243.656	27.5674	101.075	70.5246	191.39	5.94821	8.26983	4.65008	7.9287	4.78489	6.65928	6.14005	7.58037
O75643	U520_HUMAN	SNRNP200	U5 small nuclear ribonucleoprotein 200 kDa helicase	4	2.43446	10.7128	21.4256	45.4283	24.0577	3.42127	5.50552	2.08425	0.0283727	0	0	42.8513	0	26.5169	32.6866	42.3422	80.1675	0	0	5.42127	0	4.72884	5.03063	5.40402	6.32494
P68036	UB2L3_HUMAN	UBE2L3	Ubiquitin-conjugating enzyme E2 L3	4	30.1887	184.957	77.2437	142.62	55.1368	7.53105	7.15604	-0.375012	0.500677	188.707	81.5519	201.413	268.157	209.226	81.6197	118.057	161.578	7.56	6.34965	7.65401	8.06694	7.70892	6.35084	6.88334	7.33609
Q13404	UB2V1_HUMAN	UBE2V1	Ubiquitin-conjugating enzyme E2 variant 1	4	21.1765	167.248	82.3002	262.536	64.2687	7.38584	8.03637	0.65053	0.115549	90.5845	176.37	278.731	123.305	170.509	298.678	267.517	313.441	6.50119	7.46246	8.12273	6.94609	7.4137	8.22245	8.06349	8.29205
O60701	UGDH_HUMAN	UGDH	UDP-glucose 6-dehydrogenase	4	11.7096	52.1702	39.6119	9.27349	15.1017	5.70515	3.21311	-2.49204	0.214083	57.7434	54.6255	96.3118	0	5.50482	0	31.5891	0	5.85159	5.7715	6.58964	0	2.4607	0	4.98136	0
P02774	VTDB_HUMAN	GC	Vitamin D-binding protein	4	13.9241	96.3166	39.5063	85.5265	14.3653	6.58971	6.4183	-0.171413	0.771702	57.9791	147.825	105.104	74.3583	65.7701	99.8245	90.4282	86.0831	5.85746	7.20774	6.71568	6.21642	6.03936	6.64132	6.4987	6.42766
P19652	A1AG2_HUMAN	ORM2	Alpha-1-acid glycoprotein 2	3	17.9104	71.8762	52.8319	40.6297	28.6383	6.16744	5.34446	-0.822979	0.960568	125.018	71.0475	91.4393	0	18.9916	12.8773	64.244	66.406	6.96599	6.15071	6.51474	0	4.24729	3.68675	6.00549	6.05324
Q96IU4	ABHEB_HUMAN	ABHD14B	Alpha/beta hydrolase domain-containing protein 14B	3	23.3333	72.7908	51.0629	32.1388	37.1936	6.18568	5.00625	-1.17944	0.45023	109.981	106.513	74.6701	0	0	0	61.2389	67.3165	6.7811	6.73488	6.22246	0	0	0	5.93638	6.07289
P07108	ACBP_HUMAN	DBI	Acyl-CoA-binding protein	3	42.3077	168.594	159.341	288.655	213.953	7.39741	8.1732	0.775799	0.357601	380.207	179.015	115.153	0	136.992	501.655	74.854	441.121	8.57064	7.48393	6.8474	0	7.09795	8.97055	6.22601	8.78503
Q15067	ACOX1_HUMAN	ACOX1	Peroxisomal acyl-coenzyme A oxidase 1	3	6.21212	0	0	70.1823	53.3611	0	6.13304	6.13304	0.00590243	0	0	0	0	11.196	106.966	122.897	39.6704	0	0	0	0	3.48491	6.74101	6.94131	5.30999
P13798	ACPH_HUMAN	APEH	Acylamino-acid-releasing enzyme	3	5.19126	67.5918	32.6445	22.6681	12.3843	6.07878	4.50259	-1.57619	0.0433381	83.2259	65.5383	98.5914	23.0118	23.0487	15.7607	11.95	39.9128	6.37896	6.03427	6.62339	4.5243	4.52661	3.97826	3.57894	5.31878
O14672	ADA10_HUMAN	ADAM10	Disintegrin and metalloproteinase domain-containing protein 10	3	4.54545	49.7578	21.2641	30.0913	29.1258	5.63685	4.91127	-0.725578	0.281565	48.0325	68.6822	20.5735	61.7431	29.2525	0	21.4689	69.6438	5.58594	6.10186	4.36271	5.94821	4.87049	0	4.42417	6.12192
P02652	APOA2_HUMAN	APOA2	Apolipoprotein A-II	3	39	210.959	43.6635	86.9775	83.6695	7.72082	6.44257	-1.27825	0.162215	239.203	202.258	152.944	249.434	189.656	41.9079	116.346	0	7.90209	7.66005	7.25686	7.96251	7.56724	5.38915	6.86228	0
P18085	ARF4_HUMAN	ARF4	ADP-ribosylation factor 4	3	15.5556	129.941	63.6897	121.253	46.7243	7.02172	6.92187	-0.0998445	0.877245	112.475	110.318	221.941	75.0318	71.7843	168.949	152.353	91.9241	6.81346	6.78552	7.79403	6.22943	6.1656	7.40045	7.25127	6.52237
Q12797	ASPH_HUMAN	ASPH	Aspartyl/asparaginyl beta-hydroxylase	3	5.5409	41.5406	27.1892	22.1248	26.912	5.37645	4.46759	-0.908856	0.237611	25.8265	15.0499	76.3988	48.8873	61.279	15.2233	11.997	0	4.69078	3.91168	6.25548	5.61139	5.93732	3.92821	3.5846	0
O43684	BUB3_HUMAN	BUB3	Mitotic checkpoint protein BUB3	3	9.20245	21.6517	23.8585	54.5698	25.4731	4.43641	5.77003	1.33362	0.135867	10.5697	0	55.0528	20.9844	71.833	23.7263	43.9662	78.7536	3.40187	0	5.78274	4.39125	6.16658	4.56841	5.45832	6.29927
P62158	CALM_HUMAN	CALM1	Calmodulin	3	22.1477	609.197	304.881	1086.29	254.888	9.25076	10.0852	0.83443	0.0513327	1051.61	410.61	570.853	403.716	1224.48	1250.93	708.106	1161.65	10.0384	8.68162	9.15698	8.6572	10.2579	10.2888	9.46782	10.182
P09496	CLCA_HUMAN	CLTA	Clathrin light chain A	3	7.82609	24.2563	29.7534	81.6844	22.274	4.60029	6.35199	1.7517	0.11492	36.2178	0	60.8074	0	92.52	54.1599	74.632	105.426	5.17863	0	5.92617	0	6.53169	5.75915	6.22172	6.72008
Q9UJS0	CMC2_HUMAN	SLC25A13	Calcium-binding mitochondrial carrier protein Aralar2	3	4.44444	7.37544	6.24417	30.8256	20.9142	2.88273	4.94606	2.06333	0.0890903	3.93957	0.908417	9.65218	15.0016	21.3908	43.5899	6.19637	52.1252	1.97804	-0.138573	3.27086	3.90704	4.41892	5.44592	2.63142	5.70391
P62633	CNBP_HUMAN	CNBP	Cellular nucleic acid-binding protein	3	25.2941	29.488	12.0662	45.2653	46.6194	4.88206	5.50033	0.618276	0.721273	16.2993	22.8397	36.0989	42.7142	107.038	0	20.9027	53.1201	4.02674	4.51347	5.17388	5.41664	6.74198	0	4.38562	5.73119
Q9Y2B0	CNPY2_HUMAN	CNPY2	Protein canopy homolog 2	3	25.2747	73.9553	23.5865	64.6176	29.1986	6.20858	6.01385	-0.194727	0.577491	43.9927	68.4912	84.1245	99.2128	49.823	107.121	42.1502	59.3761	5.45919	6.09785	6.39445	6.63245	5.63874	6.7431	5.39747	5.89181
P39060	COIA1_HUMAN	COL18A1	Collagen alpha-1(XVIII) chain	3	2.10946	121.795	134.452	89.6042	110.226	6.92831	6.48549	-0.442816	0.532029	71.3438	317.775	85.7025	12.3589	75.2253	34.8079	248.384	0	6.15672	8.31186	6.42127	3.62747	6.23315	5.12134	7.95643	0
P31146	COR1A_HUMAN	CORO1A	Coronin-1A	3	8.67679	34.0356	17.7712	127.091	84.7801	5.08897	6.98972	1.90075	0.0635088	53.6609	29.6766	41.01	11.7948	114.691	237.22	125.691	30.7637	5.7458	4.89125	5.3579	3.56008	6.84161	7.89008	6.97373	4.94316
O75131	CPNE3_HUMAN	CPNE3	Copine-3	3	6.33147	46.0432	28.6685	150.793	105.095	5.52492	7.23643	1.71151	0.0569027	18.2154	83.3736	52.5293	30.0544	50.8437	298.487	117.13	136.713	4.18709	6.38152	5.71505	4.90951	5.668	8.22152	6.87196	7.09501
P21291	CSRP1_HUMAN	CSRP1	Cysteine and glycine-rich protein 1	3	24.8705	126.821	58.7931	174.597	70.3294	6.98665	7.44788	0.461231	0.333105	210.476	122.35	97.6388	76.8199	137.283	222.277	243.976	94.8506	7.71751	6.93487	6.60938	6.26341	7.10101	7.79622	7.9306	6.56759
P14854	CX6B1_HUMAN	COX6B1	Cytochrome c oxidase subunit 6B1	3	47.6744	131.32	82.6628	29.3774	18.498	7.03695	4.87664	-2.16031	0.0172242	180.845	221.982	61.8726	60.5807	14.4875	22.6075	56.4001	24.0146	7.49861	7.7943	5.95123	5.92079	3.85674	4.49873	5.81763	4.58584
P08574	CY1_HUMAN	CYC1	Cytochrome c1, heme protein, mitochondrial	3	10.7692	123.005	102.666	96.8605	37.9785	6.94257	6.59784	-0.344738	0.87392	84.1798	257.026	137.136	13.6785	117.844	127.3	42.5303	99.7675	6.3954	8.00577	7.09947	3.77384	6.88074	6.99209	5.41042	6.6405
P00167	CYB5_HUMAN	CYB5A	Cytochrome b5	3	35.8209	458.285	526.578	386.074	248.232	8.8401	8.59273	-0.247369	0.809485	1166.96	547.401	100.965	17.8152	590.619	510.465	29.973	413.237	10.1885	9.09645	6.65771	4.15504	9.20609	8.99567	4.90559	8.69083
Q7L576	CYFP1_HUMAN	CYFIP1	Cytoplasmic FMR1-interacting protein 1	3	1.45985	5.43315	4.17818	20.4753	20.8902	2.44179	4.35581	1.91402	0.388891	4.98838	10.0122	6.73203	0	13.1953	49.3826	0	19.3232	2.31857	3.32368	2.75104	0	3.72195	5.62593	0	4.27226
P04080	CYTB_HUMAN	CSTB	Cystatin-B	3	45.9184	960.791	197.289	777.124	434.382	9.90808	9.602	-0.306078	0.337357	1176.15	718.012	1048.91	900.095	372.225	1358.62	533.284	844.366	10.1999	9.48786	10.0347	9.81393	8.54003	10.4079	9.05876	9.72172
Q9UJU6	DBNL_HUMAN	DBNL	Drebrin-like protein	3	11.3953	80.255	25.5355	49.2835	38.4196	6.32652	5.62303	-0.703486	0.16642	58.1615	99.4754	58.2981	105.085	15.8919	52.6123	26.5643	102.066	5.86199	6.63627	5.86538	6.71541	3.99022	5.71733	4.73142	6.67335
Q16531	DDB1_HUMAN	DDB1	DNA damage-binding protein 1	3	2.63158	31.1399	34.4461	98.4267	47.0342	4.96069	6.62098	1.66028	0.112727	16.4312	79.7791	28.3494	0	92.5671	123.29	35.0566	142.793	4.03836	6.31794	4.82525	0	6.53243	6.94591	5.13161	7.15778
Q96HY6	DDRGK_HUMAN	DDRGK1	DDRGK domain-containing protein 1	3	15.6051	63.0231	12.5097	20.238	16.281	5.97781	4.339	-1.63881	0.0652016	59.7727	73.6626	71.9463	46.7107	4.13187	36.7276	8.5609	31.5317	5.90141	6.20286	6.16885	5.54568	2.04679	5.19879	3.09776	4.97873
P24534	EF1B_HUMAN	EEF1B2	Elongation factor 1-beta	3	20.4444	165.504	92.0141	171.079	155.918	7.37072	7.41852	0.0477926	0.487225	123.433	139.377	301.146	98.0607	133.169	0	174.607	376.539	6.94759	7.12285	8.23432	6.6156	7.05711	0	7.44797	8.55666
Q14152	EIF3A_HUMAN	EIF3A	Eukaryotic translation initiation factor 3 subunit A	3	2.4602	28.927	28.1759	43.898	35.4616	4.85434	5.45608	0.60174	0.995984	13.9279	25.6805	69.5115	6.58798	0	69.8767	30.3844	75.3311	3.7999	4.6826	6.11918	2.71984	0	6.12674	4.92526	6.23517
Q9Y6C2	EMIL1_HUMAN	EMILIN1	EMILIN-1	3	4.33071	18.844	24.0007	113.957	78.5522	4.23603	6.83234	2.59631	0.27134	50.092	25.2839	0	0	151.832	127.537	176.456	0	5.64651	4.66015	0	0	7.24633	6.99478	7.46317	0
P84090	ERH_HUMAN	ERH	Enhancer of rudimentary homolog	3	32.6923	107.676	37.0126	106.465	35.5792	6.75055	6.73424	-0.0163073	0.967967	159.12	70.9104	101.726	98.9462	152.629	81.4052	75.716	116.112	7.31397	6.14793	6.66855	6.62857	7.25388	6.34705	6.24253	6.85937
Q01844	EWS_HUMAN	EWSR1	RNA-binding protein EWS	3	7.32824	247.453	47.3879	206.851	72.8467	7.95101	7.69245	-0.258562	0.361797	259.277	230.023	194.231	306.28	277.69	111.358	191.984	246.371	8.01835	7.84563	7.60163	8.25871	8.11733	6.79906	7.58484	7.94469
[truncated: 754 more rows]

## Sheet: PeptideList_iTRAQ
Sequence	Modification	UniprotID	Uniprot Accession	Gene Symbol	Protein Name	Quantification Information	3_pTa_113_median	11_pTa_114_median	16_pTa_115_median	19_pTa_116_median	9_pT2+_117_median	12_pT2+_118_median	15_pT2+_119_median	17_pT2+_121_median	3_pTa_Balanced_Ratio [113/(113+114+115+116+117+118+119+121)]	11_pTa_Balanced_Ratio [114/(113+114+115+116+117+118+119+121)]	16_pTa_Balanced_Ratio [115/(113+114+115+116+117+118+119+121)]	19_pTa_Balanced_Ratio [116/(113+114+115+116+117+118+119+121)]	9_pT2+_Balanced_Ratio [117/(113+114+115+116+117+118+119+121)]	12_pT2+_Balanced_Ratio [118/(113+114+115+116+117+118+119+121)]	15_pT2+_Balanced_Ratio [119/(113+114+115+116+117+118+119+121)]	17_pT2+_Balanced_Ratio [121/(113+114+115+116+117+118+119+121)]
[truncated: 1,859 more rows]

[truncated: 3 more sheets: ProteinList_iTRAQ, PeptideList_iTRAQ+fractionation, ProteinList-iTRAQ+fractionation]
