# Supplementary material for: Comparative Analysis of Label-Free and 8-Plex iTRAQ Approach for Quantitative Tissue Proteomic Analysis
Source: PLoS One. 2015 Sep 2;10(9):e0137048. doi: 10.1371/journal.pone.0137048 (PMC4557910; doi:10.1371/journal.pone.0137048)
Supplement: S5 Table — (XLSX) [file pone.0137048.s007.xlsx]

## Sheet: Sheet1
UniprotID	Uniprot Accession	Gene Symbol	Protein Name	iTRAQ + fractionation					Label-free				Expression trend Agreement
				# Peptides used for quantification	# Total peptides	Log2Ratio	Regulation trend in pT2+	p-value	# Total peptides	Log2Ratio	Regulation trend in pT2+	p-value
O75369	FLNB_HUMAN	FLNB	Filamin-B	24	36	-0.620005	Down	0.017	46	-2.65317	Down	0.0170562	TRUE
O95336	6PGL_HUMAN	PGLS	6-phosphogluconolactonase	3	4	-0.662179	Down	0.009	7	-2.23522	Down	0.0387075	TRUE
O95994	AGR2_HUMAN	AGR2	Anterior gradient protein 2 homolog	3	3	-1.54673	Down	0.048	5	-9.41302	Down	1.88034e-06	TRUE
P08758	ANXA5_HUMAN	ANXA5	Annexin A5	7	7	1.02413	Up	0.043	13	1.85668	Up	0.000373007	TRUE
P11413	G6PD_HUMAN	G6PD	Glucose-6-phosphate 1-dehydrogenase	6	6	0.793355	Up	0.039	3	6.32044	Up	0.0177203	TRUE
P15428	PGDH_HUMAN	HPGD	15-hydroxyprostaglandin dehydrogenase	4	6	-2.36068	Down	0.041	6	-8.05604	Down	0.000135919	TRUE
P19971	TYPH_HUMAN	TYMP	Thymidine phosphorylase	1	4	1.58363	Up	0.021	5	8.17213	Up	0.000491451	TRUE
P21266	GSTM3_HUMAN	GSTM3	Glutathione S-transferase Mu 3	7	8	-1.66549	Down	0.016	17	-2.7235	Down	0.0394991	TRUE
P48735	IDHP_HUMAN	IDH2	Isocitrate dehydrogenase [NADP], mitochondrial	3	3	0.58168	Up	0.029	16	1.37549	Up	0.00760079	TRUE
P52209	6PGD_HUMAN	PGD	6-phosphogluconate dehydrogenase, decarboxylating	4	4	0.669588	Up	0.021	13	1.83833	Up	0.0386014	TRUE
Q14980	NUMA1_HUMAN	NUMA1	Nuclear mitotic apparatus protein 1	11	14	0.274558	Up	0.026	6	1.44682	Up	0.0167699	TRUE
Q9UKM9	RALY_HUMAN	RALY	RNA-binding protein Raly	1	2	0.443185	Up	0.025	3	1.34304	Up	0.0402999	TRUE
O15145	ARPC3_HUMAN	ARPC3	Actin-related protein 2/3 complex subunit 3	3	3	-0.25475	Down	0.043	2	0.365872	Up	0.466648	FALSE
O60506	HNRPQ_HUMAN	SYNCRIP	Heterogeneous nuclear ribonucleoprotein Q	2	2	0.942093	Up	0.014	13	1.05177	Up	0.110441	TRUE
O75131	CPNE3_HUMAN	CPNE3	Copine-3	4	6	0.473361	Up	0.039	3	1.71151	Up	0.0569027	TRUE
O75608	LYPA1_HUMAN	LYPLA1	Acyl-protein thioesterase 1	2	2	-0.495552	Down	0.009	2	-1.01549	Down	0.0753856	TRUE
O95571	ETHE1_HUMAN	ETHE1	Persulfide dioxygenase ETHE1, mitochondrial	1	3	-0.928724	Down	0.021	2	-2.0299	Down	0.240503	TRUE
P09211	GSTP1_HUMAN	GSTP1	Glutathione S-transferase P	3	3	-0.694826	Down	0.03	8	-0.815277	Down	0.133243	TRUE
Q15847	ADIRF_HUMAN	ADIRF	Adipogenesis regulatory factor	3	3	-0.955203	Down	0.039	2	-3.46424	Down	0.0609107	TRUE
Q5SSJ5	HP1B3_HUMAN	HP1BP3	Heterochromatin protein 1-binding protein 3	3	3	-0.303155	Down	0.046	6	0.722137	Up	0.167812	FALSE
Q6NVY1	HIBCH_HUMAN	HIBCH	3-hydroxyisobutyryl-CoA hydrolase, mitochondrial	2	2	-0.872797	Down	0.03	3	-3.48879	Down	0.167584	TRUE
P41091	IF2G_HUMAN	EIF2S3	Eukaryotic translation initiation factor 2 subunit 3	1	2	0.522899	Up	0.03	4	0.986444	Up	0.138827	TRUE
P22695	QCR2_HUMAN	UQCRC2	Cytochrome b-c1 complex subunit 2, mitochondrial	4	4	-0.267963	Down	0.008	7	-0.473163	Down	0.534658	TRUE
P16403	H12_HUMAN	HIST1H1C	Histone H1.2	2	2	0.676342	Up	0.044	6	1.12307	Up	0.0531917	TRUE
Q9UHQ9	NB5R1_HUMAN	CYB5R1	NADH-cytochrome b5 reductase 1	4	5	-0.929252	Down	0.039	5	-1.50837	Down	0.109284	TRUE
Q9Y230	RUVB2_HUMAN	RUVBL2	RuvB-like 2	4	4	0.197333	Up	0.022	3	0.802005	Up	0.068854	TRUE
O00264	PGRC1_HUMAN	PGRMC1	Membrane-associated progesterone receptor component 1	3	4	-0.740689	Down	0.114	3	-1.70138	Down	0.000690327	TRUE
O00515	LAD1_HUMAN	LAD1	Ladinin-1	3	4	-0.87009	Down	0.179	3	-2.82673	Down	0.014541	TRUE
O43143	DHX15_HUMAN	DHX15	Pre-mRNA-splicing factor ATP-dependent RNA helicase DHX15	2	2	0.162143	Up	0.804	4	1.64766	Up	0.0193047	TRUE
O43175	SERA_HUMAN	PHGDH	D-3-phosphoglycerate dehydrogenase	5	5	2.1572	Up	0.099	8	6.4822	Up	0.00493177	TRUE
O60763	USO1_HUMAN	USO1	General vesicular transport factor p115	4	4	-0.097311	Down	0.57	3	0.520361	Up	0.0441049	FALSE
O75083	WDR1_HUMAN	WDR1	WD repeat-containing protein 1	4	4	-0.523435	Down	0.152	11	-1.03424	Down	0.0324692	TRUE
O75643	U520_HUMAN	SNRNP200	U5 small nuclear ribonucleoprotein 200 kDa helicase	7	9	0.182761	Up	0.502	4	2.08425	Up	0.0283727	TRUE
O76070	SYUG_HUMAN	SNCG	Gamma-synuclein	4	5	-0.742115	Down	0.164	8	-2.52274	Down	0.0415438	TRUE
O95373	IPO7_HUMAN	IPO7	Importin-7	2	3	0.273601	Up	0.197	2	4.64394	Up	0.00818486	TRUE
P00918	CAH2_HUMAN	CA2	Carbonic anhydrase 2	5	6	-0.62888	Down	0.176	5	-2.30413	Down	0.00585031	TRUE
P01877	IGHA2_HUMAN	IGHA2	Ig alpha-2 chain C region	3	3	0.772958	Up	0.203	2	1.99853	Up	0.0417554	TRUE
P02786	TFR1_HUMAN	TFRC	Transferrin receptor protein 1	6	7	1.27562	Up	0.167	7	4.38529	Up	0.0153458	TRUE
P02792	FRIL_HUMAN	FTL	Ferritin light chain	3	3	1.25792	Up	0.272	3	4.94069	Up	0.0309626	TRUE
P04083	ANXA1_HUMAN	ANXA1	Annexin A1	3	3	1.34972	Up	0.108	17	2.25135	Up	0.0226049	TRUE
P04844	RPN2_HUMAN	RPN2	Dolichyl-diphosphooligosaccharide--protein glycosyltransferase subunit 2	7	7	-0.0595493	Down	0.581	6	1.22962	Up	0.0153078	FALSE
P06702	S10A9_HUMAN	S100A9	Protein S100-A9	3	3	1.57034	Up	0.28	4	5.06013	Up	0.0211164	TRUE
P07237	PDIA1_HUMAN	P4HB	Protein disulfide-isomerase	4	4	0.671981	Up	0.139	25	0.961926	Up	0.0311711	TRUE
P08133	ANXA6_HUMAN	ANXA6	Annexin A6	5	7	0.700805	Up	0.295	14	2.05087	Up	0.0468948	TRUE
P08238	HS90B_HUMAN	HSP90AB1	Heat shock protein HSP 90-beta	8	16	0.606411	Up	0.131	33	0.91516	Up	0.0230353	TRUE
P13798	ACPH_HUMAN	APEH	Acylamino-acid-releasing enzyme	2	2	-0.373548	Down	0.111	3	-1.57619	Down	0.0433381	TRUE
P14854	CX6B1_HUMAN	COX6B1	Cytochrome c oxidase subunit 6B1	1	2	-0.562222	Down	0.385	3	-2.16031	Down	0.0172242	TRUE
P14927	QCR7_HUMAN	UQCRB	Cytochrome b-c1 complex subunit 7	2	4	-0.198468	Down	0.698	4	-1.90183	Down	0.00289578	TRUE
P18669	PGAM1_HUMAN	PGAM1	Phosphoglycerate mutase 1	4	4	-0.741832	Down	0.215	11	-1.35577	Down	0.0302946	TRUE
P25815	S100P_HUMAN	S100P	Protein S100-P	2	2	-1.01238	Down	0.166	5	-2.08886	Down	0.0441115	TRUE
P26038	MOES_HUMAN	MSN	Moesin	5	7	0.571055	Up	0.254	8	2.79573	Up	0.00228214	TRUE
P26447	S10A4_HUMAN	S100A4	Protein S100-A4	7	7	-1.73955	Down	0.205	5	-2.36062	Down	0.0458034	TRUE
P28838	AMPL_HUMAN	LAP3	Cytosol aminopeptidase	5	6	0.422038	Up	0.076	7	2.09882	Up	0.0265181	TRUE
P30048	PRDX3_HUMAN	PRDX3	Thioredoxin-dependent peroxide reductase, mitochondrial	2	3	-0.277863	Down	0.373	6	-0.87357	Down	0.0118783	TRUE
P46781	RS9_HUMAN	RPS9	40S ribosomal protein S9	4	5	0.30153	Up	0.522	7	1.16963	Up	0.0259841	TRUE
P46940	IQGA1_HUMAN	IQGAP1	Ras GTPase-activating-like protein IQGAP1	10	14	0.406341	Up	0.171	43	1.22134	Up	0.0183746	TRUE
P49915	GUAA_HUMAN	GMPS	GMP synthase [glutamine-hydrolyzing]	2	2	0.479505	Up	0.314	3	2.75135	Up	0.0161292	TRUE
P50570	DYN2_HUMAN	DNM2	Dynamin-2	6	6	-0.524681	Down	0.072	6	-1.05601	Down	0.0404004	TRUE
P52895	AK1C2_HUMAN	AKR1C2	Aldo-keto reductase family 1 member C2	6	10	-0.714232	Down	0.211	2	-2.6053	Down	0.0375856	TRUE
P61026	RAB10_HUMAN	RAB10	Ras-related protein Rab-10	2	2	0.3799	Up	0.293	3	2.39399	Up	0.0123651	TRUE
P62269	RS18_HUMAN	RPS18	40S ribosomal protein S18	4	4	0.289214	Up	0.321	7	0.974	Up	0.0331033	TRUE
P78417	GSTO1_HUMAN	GSTO1	Glutathione S-transferase omega-1	2	2	-0.880695	Down	0.103	7	-0.787199	Down	0.0374399	TRUE
Q07666	KHDR1_HUMAN	KHDRBS1	KH domain-containing, RNA-binding, signal transduction-associated protein 1	2	2	-0.250977	Down	0.103	4	0.62754	Up	0.0223885	FALSE
Q15067	ACOX1_HUMAN	ACOX1	Peroxisomal acyl-coenzyme A oxidase 1	3	3	0.281464	Up	0.385	3	6.13304	Up	0.00590243	TRUE
Q7Z4W1	DCXR_HUMAN	DCXR	L-xylulose reductase	2	2	0.826925	Up	0.12	2	3.85277	Up	0.0117867	TRUE
Q8TCJ2	STT3B_HUMAN	STT3B	Dolichyl-diphosphooligosaccharide--protein glycosyltransferase subunit STT3B	2	3	0.343745	Up	0.374	2	2.12874	Up	0.035992	TRUE
Q8WUM4	PDC6I_HUMAN	PDCD6IP	Programmed cell death 6-interacting protein	1	2	-0.375332	Down	0.196	15	-1.08526	Down	0.0468651	TRUE
Q96CX2	KCD12_HUMAN	KCTD12	BTB/POZ domain-containing protein KCTD12	3	3	0.903841	Up	0.051	2	4.47081	Up	0.00582141	TRUE
Q96HE7	ERO1A_HUMAN	ERO1L	ERO1-like protein alpha	5	5	-1.4576	Down	0.09	7	-2.3866	Down	0.0328255	TRUE
Q9HAW8	UD110_HUMAN	UGT1A10	UDP-glucuronosyltransferase 1-10	3	6	-0.979682	Down	0.174	3	-4.87738	Down	0.00400292	TRUE
Q9UJ72	ANX10_HUMAN	ANXA10	Annexin A10	5	5	-2.71913	Down	0.11	2	-6.68893	Down	0.00118276	TRUE
