# Supplementary material for: Comparative Analysis of Label-Free and 8-Plex iTRAQ Approach for Quantitative Tissue Proteomic Analysis
Source: PLoS One. 2015 Sep 2;10(9):e0137048. doi: 10.1371/journal.pone.0137048 (PMC4557910; doi:10.1371/journal.pone.0137048)
Supplement: S7 Table — Results represent the total number of protein identifications from duplicate runs for selected sample. The presented lists were exported from Proteome Discoverer using following peptide filters: high confidence, ΔM<5ppm and rank 1. Further evaluation, apart exclusion of keratins, was not anticipated for the purpose of this comparison. (XLSX) [file pone.0137048.s009.xlsx]

## Sheet: Sheet1
CID			HCD
Accession	Protein Name		Accession	Protein Name
A0AVT1	Ubiquitin-like modifier-activating enzyme 6		P68871	Hemoglobin subunit beta
A1L0T0	Acetolactate synthase-like protein		P60709	Actin, cytoplasmic 1
A4D1S0	Killer cell lectin-like receptor subfamily G member 2		P04792	Heat shock protein beta-1
A5PLL7	Transmembrane protein 189		P69905	Hemoglobin subunit alpha
A5YKK6	CCR4-NOT transcription complex subunit 1		P04908	Histone H2A type 1-B/E
A6NFI3	Zinc finger protein 316		Q16777	Histone H2A type 2-C
A6NFQ2	Protein FAM115C		P62805	Histone H4
A6NIZ1	Ras-related protein Rap-1b-like protein		P68032	Actin, alpha cardiac muscle 1
A6NL28	Putative tropomyosin alpha-3 chain-like protein		P02768	Serum albumin
A6QL63	Ankyrin repeat and BTB/POZ domain-containing protein BTBD11		O60814	Histone H2B type 1-K
O00116	Alkyldihydroxyacetonephosphate synthase, peroxisomal		P0C0S5	Histone H2A.Z
O00148	ATP-dependent RNA helicase DDX39A		P02042	Hemoglobin subunit delta
O00151	PDZ and LIM domain protein 1		P06899	Histone H2B type 1-J
O00154	Cytosolic acyl coenzyme A thioester hydrolase		Q8IUE6	Histone H2A type 2-B
O00159	Unconventional myosin-Ic		P04406	Glyceraldehyde-3-phosphate dehydrogenase
O00161	Synaptosomal-associated protein 23		P84243	Histone H3.3
O00170	AH receptor-interacting protein		P68431	Histone H3.1
O00193	Small acidic protein		Q71DI3	Histone H3.2
O00203	AP-3 complex subunit beta-1		P10412	Histone H1.4
O00204	Sulfotransferase family cytosolic 2B member 1		Q9BQE3	Tubulin alpha-1C chain
O00231	26S proteasome non-ATPase regulatory subunit 11		P63104	14-3-3 protein zeta/delta
O00232	26S proteasome non-ATPase regulatory subunit 12		P68366	Tubulin alpha-4A chain
O00233	26S proteasome non-ATPase regulatory subunit 9		P62937	Peptidyl-prolyl cis-trans isomerase A
O00264	Membrane-associated progesterone receptor component 1		P68104	Elongation factor 1-alpha 1
O00267	Transcription elongation factor SPT5		Q7Z406	Myosin-14
O00299	Chloride intracellular channel protein 1		P01834	Ig kappa chain C region
O00303	Eukaryotic translation initiation factor 3 subunit F		P07900	Heat shock protein HSP 90-alpha
O00330	Pyruvate dehydrogenase protein X component, mitochondrial		Q9NZT1	Calmodulin-like protein 5
O00391	Sulfhydryl oxidase 1		P08238	Heat shock protein HSP 90-beta
O00410	Importin-5		P09429	High mobility group protein B1
O00422	Histone deacetylase complex subunit SAP18		P04350	Tubulin beta-4A chain
O00423	Echinoderm microtubule-associated protein-like 1		P68371	Tubulin beta-4B chain
O00429	Dynamin-1-like protein		P07437	Tubulin beta chain
O00461	Golgi integral membrane protein 4		Q01518	Adenylyl cyclase-associated protein 1
O00469	Procollagen-lysine,2-oxoglutarate 5-dioxygenase 2		P07355	Annexin A2
O00487	26S proteasome non-ATPase regulatory subunit 14		P11142	Heat shock cognate 71 kDa protein
O00505	Importin subunit alpha-4		P60174	Triosephosphate isomerase
O00507	Probable ubiquitin carboxyl-terminal hydrolase FAF-Y		P31946	14-3-3 protein beta/alpha
O00515	Ladinin-1		P08107	Heat shock 70 kDa protein 1A/1B
O00541	Pescadillo homolog		P31947	14-3-3 protein sigma
O00562	Membrane-associated phosphatidylinositol transfer protein 1		P27348	14-3-3 protein theta
O00567	Nucleolar protein 56		P17066	Heat shock 70 kDa protein 6
O00571	ATP-dependent RNA helicase DDX3X		P05109	Protein S100-A8
O00629	Importin subunit alpha-3		P62258	14-3-3 protein epsilon
O00764	Pyridoxal kinase		P61981	14-3-3 protein gamma
O14493	Claudin-4		Q13885	Tubulin beta-2A chain
O14494	Lipid phosphate phosphohydrolase 1		P31949	Protein S100-A11
O14522	Receptor-type tyrosine-protein phosphatase T		P16401	Histone H1.5
O14579	Coatomer subunit epsilon		Q04917	14-3-3 protein eta
O14618	Copper chaperone for superoxide dismutase		P49327	Fatty acid synthase
O14672	Disintegrin and metalloproteinase domain-containing protein 10		P14618	Pyruvate kinase PKM
O14683	Tumor protein p53-inducible protein 11		P04083	Annexin A1
O14737	Programmed cell death protein 5		P23528	Cofilin-1
O14744	Protein arginine N-methyltransferase 5		P07195	L-lactate dehydrogenase B chain
O14745	Na(+)/H(+) exchange regulatory cofactor NHE-RF1		P09211	Glutathione S-transferase P
O14773	Tripeptidyl-peptidase 1		P14174	Macrophage migration inhibitory factor
O14776	Transcription elongation regulator 1		P01876	Ig alpha-1 chain C region
O14787	Transportin-2		P01877	Ig alpha-2 chain C region
O14818	Proteasome subunit alpha type-7		P01859	Ig gamma-2 chain C region
O14828	Secretory carrier-associated membrane protein 3		P01861	Ig gamma-4 chain C region
O14880	Microsomal glutathione S-transferase 3		P01860	Ig gamma-3 chain C region
O14896	Interferon regulatory factor 6		P01857	Ig gamma-1 chain C region
O14907	Tax1-binding protein 3		P62979	Ubiquitin-40S ribosomal protein S27a
O14908	PDZ domain-containing protein GIPC1		P11021	78 kDa glucose-regulated protein
O14949	Cytochrome b-c1 complex subunit 8		P06733	Alpha-enolase
O14964	Hepatocyte growth factor-regulated tyrosine kinase substrate		Q06830	Peroxiredoxin-1
O14979	Heterogeneous nuclear ribonucleoprotein D-like		P04075	Fructose-bisphosphate aldolase A
O14980	Exportin-1		Q02539	Histone H1.1
O15016	Tripartite motif-containing protein 66		O96020	G1/S-specific cyclin-E2
O15020	Spectrin beta chain, non-erythrocytic 2		P06702	Protein S100-A9
O15042	U2 snRNP-associated SURP motif-containing protein		P27797	Calreticulin
O15056	Synaptojanin-2		P07237	Protein disulfide-isomerase
O15127	Secretory carrier-associated membrane protein 2		Q00839	Heterogeneous nuclear ribonucleoprotein U
O15143	Actin-related protein 2/3 complex subunit 1B		Q9BUF5	Tubulin beta-6 chain
O15144	Actin-related protein 2/3 complex subunit 2		P61978	Heterogeneous nuclear ribonucleoprotein K
O15145	Actin-related protein 2/3 complex subunit 3		Q0VDG4	Secernin-3
O15146	Muscle, skeletal receptor tyrosine-protein kinase		P39656	Dolichyl-diphosphooligosaccharide--protein glycosyltransferase 48 kDa subunit
O15164	Transcription intermediary factor 1-alpha		P00338	L-lactate dehydrogenase A chain
O15173	Membrane-associated progesterone receptor component 2		Q9HA77	Probable cysteine--tRNA ligase, mitochondrial
O15231	Zinc finger protein 185		Q12931	Heat shock protein 75 kDa, mitochondrial
O15260	Surfeit locus protein 4		P06703	Protein S100-A6
O15269	Serine palmitoyltransferase 1		Q3MJ16	Cytosolic phospholipase A2 epsilon
O15305	Phosphomannomutase 2		Q9NYA1	Sphingosine kinase 1
O15347	High mobility group protein B3		Q5XPI4	E3 ubiquitin-protein ligase RNF123
O15355	Protein phosphatase 1G		P62826	GTP-binding nuclear protein Ran
O15371	Eukaryotic translation initiation factor 3 subunit D		Q8WU03	Glycine N-acyltransferase-like protein 2
O15372	Eukaryotic translation initiation factor 3 subunit H		P15531	Nucleoside diphosphate kinase A
O15382	Branched-chain-amino-acid aminotransferase, mitochondrial		P22392	Nucleoside diphosphate kinase B
O15400	Syntaxin-7		P08865	40S ribosomal protein SA
O15427	Monocarboxylate transporter 4		P14625	Endoplasmin
O15498	Synaptobrevin homolog YKT6		P11166	Solute carrier family 2, facilitated glucose transporter member 1
O15511	Actin-related protein 2/3 complex subunit 5		P01009	Alpha-1-antitrypsin
O15523	ATP-dependent RNA helicase DDX3Y		O43707	Alpha-actinin-4
O43143	Putative pre-mRNA-splicing factor ATP-dependent RNA helicase DHX15		P02545	Prelamin-A/C
O43169	Cytochrome b5 type B		P06576	ATP synthase subunit beta, mitochondrial
O43172	U4/U6 small nuclear ribonucleoprotein Prp4		P07476	Involucrin
O43175	D-3-phosphoglycerate dehydrogenase		Q9UN36	Protein NDRG2
O43237	Cytoplasmic dynein 1 light intermediate chain 2		Q15365	Poly(rC)-binding protein 1
O43242	26S proteasome non-ATPase regulatory subunit 3		P07737	Profilin-1
O43278	Kunitz-type protease inhibitor 1		Q9Y4E8	Ubiquitin carboxyl-terminal hydrolase 15
O43290	U4/U6.U5 tri-snRNP-associated protein 1		P22626	Heterogeneous nuclear ribonucleoproteins A2/B1
O43292	Glycosylphosphatidylinositol anchor attachment 1 protein		P08670	Vimentin
O43390	Heterogeneous nuclear ribonucleoprotein R		P00558	Phosphoglycerate kinase 1
O43396	Thioredoxin-like protein 1		P06748	Nucleophosmin
O43399	Tumor protein D54		P29401	Transketolase
O43488	Aflatoxin B1 aldehyde reductase member 2		P26583	High mobility group protein B2
O43504	Ragulator complex protein LAMTOR5		P23284	Peptidyl-prolyl cis-trans isomerase B
O43520	Probable phospholipid-transporting ATPase IC		P67809	Nuclease-sensitive element-binding protein 1
O43583	Density-regulated protein		P14866	Heterogeneous nuclear ribonucleoprotein L
O43592	Exportin-T		P02787	Serotransferrin
O43598	2'-deoxynucleoside 5'-phosphate N-hydrolase 1		P00738	Haptoglobin
O43615	Mitochondrial import inner membrane translocase subunit TIM44		Q09666	Neuroblast differentiation-associated protein AHNAK
O43617	Trafficking protein particle complex subunit 3		Q15366	Poly(rC)-binding protein 2
O43653	Prostate stem cell antigen		P57721	Poly(rC)-binding protein 3
O43657	Tetraspanin-6		P52943	Cysteine-rich protein 2
O43660	Pleiotropic regulator 1		P09972	Fructose-bisphosphate aldolase C
O43670	Zinc finger protein 207		Q9UQ80	Proliferation-associated protein 2G4
O43681	ATPase ASNA1		P62158	Calmodulin
O43684	Mitotic checkpoint protein BUB3		P06744	Glucose-6-phosphate isomerase
O43707	Alpha-actinin-4		P62820	Ras-related protein Rab-1A
O43747	AP-1 complex subunit gamma-1		Q9H0U4	Ras-related protein Rab-1B
O43759	Synaptogyrin-1		P60903	Protein S100-A10
O43760	Synaptogyrin-2		P30050	60S ribosomal protein L12
O43765	Small glutamine-rich tetratricopeptide repeat-containing protein alpha		P13928	Annexin A8
O43768	Alpha-endosulfine		Q5VT79	Annexin A8-like protein 2
O43776	Asparagine--tRNA ligase, cytoplasmic		P32119	Peroxiredoxin-2
O43795	Unconventional myosin-Ib		O43175	D-3-phosphoglycerate dehydrogenase
O43809	Cleavage and polyadenylation specificity factor subunit 5		P25705	ATP synthase subunit alpha, mitochondrial
O43813	LanC-like protein 1		P18827	Syndecan-1
O43852	Calumenin		P30041	Peroxiredoxin-6
O43865	Putative adenosylhomocysteinase 2		P30086	Phosphatidylethanolamine-binding protein 1
O43933	Peroxisome biogenesis factor 1		P40926	Malate dehydrogenase, mitochondrial
O60216	Double-strand-break repair protein rad21 homolog		P46940	Ras GTPase-activating-like protein IQGAP1
O60256	Phosphoribosyl pyrophosphate synthase-associated protein 2		P02786	Transferrin receptor protein 1
O60264	SWI/SNF-related matrix-associated actin-dependent regulator of chromatin subfamily A member 5		Q13263	Transcription intermediary factor 1-beta
O60271	C-Jun-amino-terminal kinase-interacting protein 4		P13639	Elongation factor 2
O60313	Dynamin-like 120 kDa protein, mitochondrial		P07339	Cathepsin D
O60437	Periplakin		P18669	Phosphoglycerate mutase 1
O60493	Sorting nexin-3		P30101	Protein disulfide-isomerase A3
O60506	Heterogeneous nuclear ribonucleoprotein Q		P62263	40S ribosomal protein S14
O60573	Eukaryotic translation initiation factor 4E type 2		P12814	Alpha-actinin-1
O60664	Perilipin-3		P61106	Ras-related protein Rab-14
O60684	Importin subunit alpha-7		P35579	Myosin-9
O60701	UDP-glucose 6-dehydrogenase		P43490	Nicotinamide phosphoribosyltransferase
O60716	Catenin delta-1		P40925	Malate dehydrogenase, cytoplasmic
O60739	Eukaryotic translation initiation factor 1b		P19338	Nucleolin
O60749	Sorting nexin-2		P62241	40S ribosomal protein S8
O60762	Dolichol-phosphate mannosyltransferase		P04080	Cystatin-B
O60763	General vesicular transport factor p115		Q58FF6	Putative heat shock protein HSP 90-beta 4
O60783	28S ribosomal protein S14, mitochondrial		P15924	Desmoplakin
O60784	Target of Myb protein 1		P61026	Ras-related protein Rab-10
O60814	Histone H2B type 1-K		Q14103	Heterogeneous nuclear ribonucleoprotein D0
O60832	H/ACA ribonucleoprotein complex subunit 4		P02790	Hemopexin
O60841	Eukaryotic translation initiation factor 5B		P0CF74	Ig lambda-6 chain C region
O60858	E3 ubiquitin-protein ligase TRIM13		P10809	60 kDa heat shock protein, mitochondrial
O60869	Endothelial differentiation-related factor 1		Q15286	Ras-related protein Rab-35
O60884	DnaJ homolog subfamily A member 2		P31943	Heterogeneous nuclear ribonucleoprotein H
O75052	Carboxyl-terminal PDZ ligand of neuronal nitric oxide synthase protein		P61006	Ras-related protein Rab-8A
O75083	WD repeat-containing protein 1		P29966	Myristoylated alanine-rich C-kinase substrate
O75116	Rho-associated protein kinase 2		P02679	Fibrinogen gamma chain
O75131	Copine-3		Q58FG1	Putative heat shock protein HSP 90-alpha A4
O75153	Clustered mitochondria protein homolog		P39687	Acidic leucine-rich nuclear phosphoprotein 32 family member A
O75175	CCR4-NOT transcription complex subunit 3		P05386	60S acidic ribosomal protein P1
O75190	DnaJ homolog subfamily B member 6		P50395	Rab GDP dissociation inhibitor beta
O75223	Gamma-glutamylcyclotransferase		P07305	Histone H1.0
O75340	Programmed cell death protein 6		P07384	Calpain-1 catalytic subunit
O75343	Guanylate cyclase soluble subunit beta-2		Q07020	60S ribosomal protein L18
O75347	Tubulin-specific chaperone A		Q9NQC3	Reticulon-4
O75348	V-type proton ATPase subunit G 1		P26599	Polypyrimidine tract-binding protein 1
O75351	Vacuolar protein sorting-associated protein 4B		Q99735	Microsomal glutathione S-transferase 2
O75367	Core histone macro-H2A.1		P51991	Heterogeneous nuclear ribonucleoprotein A3
O75368	SH3 domain-binding glutamic acid-rich-like protein		P05141	ADP/ATP translocase 2
O75369	Filamin-B		P12236	ADP/ATP translocase 3
O75390	Citrate synthase, mitochondrial		P60660	Myosin light polypeptide 6
O75396	Vesicle-trafficking protein SEC22b		P07910	Heterogeneous nuclear ribonucleoproteins C1/C2
O75400	Pre-mRNA-processing factor 40 homolog A		P09651	Heterogeneous nuclear ribonucleoprotein A1
O75431	Metaxin-2		P51858	Hepatoma-derived growth factor
O75436	Vacuolar protein sorting-associated protein 26A		P80723	Brain acid soluble protein 1
O75475	PC4 and SFRS1-interacting protein		P55795	Heterogeneous nuclear ribonucleoprotein H2
O75477	Erlin-1		P63244	Guanine nucleotide-binding protein subunit beta-2-like 1
O75506	Heat shock factor-binding protein 1		P09104	Gamma-enolase
O75530	Polycomb protein EED		Q99623	Prohibitin-2
O75531	Barrier-to-autointegration factor		P36578	60S ribosomal protein L4
O75533	Splicing factor 3B subunit 1		P35580	Myosin-10
O75534	Cold shock domain-containing protein E1		P61247	40S ribosomal protein S3a
O75592	Probable E3 ubiquitin-protein ligase MYCBP2		O95274	Ly6/PLAUR domain-containing protein 3
O75608	Acyl-protein thioesterase 1		P63241	Eukaryotic translation initiation factor 5A-1
O75643	U5 small nuclear ribonucleoprotein 200 kDa helicase		P21796	Voltage-dependent anion-selective channel protein 1
O75665	Oral-facial-digital syndrome 1 protein		P23396	40S ribosomal protein S3
O75688	Protein phosphatase 1B		P06753	Tropomyosin alpha-3 chain
O75694	Nuclear pore complex protein Nup155		Q92688	Acidic leucine-rich nuclear phosphoprotein 32 family member B
O75821	Eukaryotic translation initiation factor 3 subunit G		P18124	60S ribosomal protein L7
O75822	Eukaryotic translation initiation factor 3 subunit J		Q02790	Peptidyl-prolyl cis-trans isomerase FKBP4
O75843	AP-1 complex subunit gamma-like 2		P52209	6-phosphogluconate dehydrogenase, decarboxylating
O75844	CAAX prenyl protease 1 homolog		P62424	60S ribosomal protein L7a
O75874	Isocitrate dehydrogenase [NADP] cytoplasmic		P52597	Heterogeneous nuclear ribonucleoprotein F
O75940	Survival of motor neuron-related-splicing factor 30		P08758	Annexin A5
O75947	ATP synthase subunit d, mitochondrial		P60842	Eukaryotic initiation factor 4A-I
O75955	Flotillin-1		P13010	X-ray repair cross-complementing protein 5
O75964	ATP synthase subunit g, mitochondrial		P14923	Junction plakoglobin
O75995	SAM and SH3 domain-containing protein 3		P84077	ADP-ribosylation factor 1
O76003	Glutaredoxin-3		P00167	Cytochrome b5
O76021	Ribosomal L1 domain-containing protein 1		P62913	60S ribosomal protein L11
O76062	Delta(14)-sterol reductase		Q9UKD2	mRNA turnover protein 4 homolog
O76071	Probable cytosolic iron-sulfur protein assembly protein CIAO1		Q14240	Eukaryotic initiation factor 4A-II
O76094	Signal recognition particle subunit SRP72		O75367	Core histone macro-H2A.1
O94776	Metastasis-associated protein MTA2		P19105	Myosin regulatory light chain 12A
O94826	Mitochondrial import receptor subunit TOM70		P50914	60S ribosomal protein L14
O94832	Unconventional myosin-Id		P23246	Splicing factor, proline- and glutamine-rich
O94874	E3 UFM1-protein ligase 1		P62491	Ras-related protein Rab-11A
O94888	UBX domain-containing protein 7		Q15185	Prostaglandin E synthase 3
O94889	Kelch-like protein 18		P18621	60S ribosomal protein L17
O94901	SUN domain-containing protein 1		P62861	40S ribosomal protein S30
O94905	Erlin-2		Q15907	Ras-related protein Rab-11B
O94906	Pre-mRNA-processing factor 6		P23526	Adenosylhomocysteinase
O94919	Endonuclease domain-containing 1 protein		Q92841	Probable ATP-dependent RNA helicase DDX17
O94925	Glutaminase kidney isoform, mitochondrial		O95342	Bile salt export pump
O94979	Protein transport protein Sec31A		O60506	Heterogeneous nuclear ribonucleoprotein Q
O94992	Protein HEXIM1		P38646	Stress-70 protein, mitochondrial
O95154	Aflatoxin B1 aldehyde reductase member 3		P52272	Heterogeneous nuclear ribonucleoprotein M
O95159	Zinc finger protein-like 1		P61956	Small ubiquitin-related modifier 2
O95182	NADH dehydrogenase [ubiquinone] 1 alpha subcomplex subunit 7		P62851	40S ribosomal protein S25
O95197	Reticulon-3		P47914	60S ribosomal protein L29
O95202	LETM1 and EF-hand domain-containing protein 1, mitochondrial		P67936	Tropomyosin alpha-4 chain
O95219	Sorting nexin-4		Q8TDY8	Immunoglobulin superfamily DCC subclass member 4
O95232	Luc7-like protein 3		O60229	Kalirin
O95274	Ly6/PLAUR domain-containing protein 3		O60716	Catenin delta-1
O95292	Vesicle-associated membrane protein-associated protein B/C		P62269	40S ribosomal protein S18
O95336	6-phosphogluconolactonase		P63000	Ras-related C3 botulinum toxin substrate 1
O95361	Tripartite motif-containing protein 16		P35268	60S ribosomal protein L22
O95372	Acyl-protein thioesterase 2		P27824	Calnexin
O95373	Importin-7		P35232	Prohibitin
O95433	Activator of 90 kDa heat shock protein ATPase homolog 1		P62888	60S ribosomal protein L30
O95571	Persulfide dioxygenase ETHE1, mitochondrial		P61604	10 kDa heat shock protein, mitochondrial
O95573	Long-chain-fatty-acid--CoA ligase 3		Q9UJ70	N-acetyl-D-glucosamine kinase
O95622	Adenylate cyclase type 5		Q9C037	Tripartite motif-containing protein 4
O95674	Phosphatidate cytidylyltransferase 2		P05387	60S acidic ribosomal protein P2
O95716	Ras-related protein Rab-3D		O75223	Gamma-glutamylcyclotransferase
O95757	Heat shock 70 kDa protein 4L		P20340	Ras-related protein Rab-6A
O95758	Polypyrimidine tract-binding protein 3		Q92597	Protein NDRG1
O95782	AP-2 complex subunit alpha-1		P46776	60S ribosomal protein L27a
O95793	Double-stranded RNA-binding protein Staufen homolog 1		P15311	Ezrin
O95817	BAG family molecular chaperone regulator 3		O95716	Ras-related protein Rab-3D
O95822	Malonyl-CoA decarboxylase, mitochondrial		P17931	Galectin-3
O95831	Apoptosis-inducing factor 1, mitochondrial		P48735	Isocitrate dehydrogenase [NADP], mitochondrial
O95833	Chloride intracellular channel protein 3		P84085	ADP-ribosylation factor 5
O95834	Echinoderm microtubule-associated protein-like 2		P62316	Small nuclear ribonucleoprotein Sm D2
O95861	3'(2'),5'-bisphosphate nucleotidase 1		O95833	Chloride intracellular channel protein 3
O95870	Abhydrolase domain-containing protein 16A		P15880	40S ribosomal protein S2
O95881	Thioredoxin domain-containing protein 12		P61158	Actin-related protein 3
O95994	Anterior gradient protein 2 homolog		P55072	Transitional endoplasmic reticulum ATPase
O96000	NADH dehydrogenase [ubiquinone] 1 beta subcomplex subunit 10		Q00325	Phosphate carrier protein, mitochondrial
O96005	Cleft lip and palate transmembrane protein 1		P12956	X-ray repair cross-complementing protein 6
O96008	Mitochondrial import receptor subunit TOM40 homolog		Q9BVC6	Transmembrane protein 109
O96013	Serine/threonine-protein kinase PAK 4		P62917	60S ribosomal protein L8
O96019	Actin-like protein 6A		Q00610	Clathrin heavy chain 1
P00167	Cytochrome b5		P02675	Fibrinogen beta chain
P00338	L-lactate dehydrogenase A chain		P42167	Lamina-associated polypeptide 2, isoforms beta/gamma
P00352	Retinal dehydrogenase 1		Q9Y2J2	Band 4.1-like protein 3
P00367	Glutamate dehydrogenase 1, mitochondrial		P24844	Myosin regulatory light polypeptide 9
P00387	NADH-cytochrome b5 reductase 3		P39019	40S ribosomal protein S19
P00390	Glutathione reductase, mitochondrial		P26641	Elongation factor 1-gamma
P00403	Cytochrome c oxidase subunit 2		P02763	Alpha-1-acid glycoprotein 1
P00441	Superoxide dismutase [Cu-Zn]		Q01105	Protein SET
P00450	Ceruloplasmin		P07858	Cathepsin B
P00488	Coagulation factor XIII A chain		P07108	Acyl-CoA-binding protein
P00491	Purine nucleoside phosphorylase		Q02878	60S ribosomal protein L6
P00492	Hypoxanthine-guanine phosphoribosyltransferase		P52907	F-actin-capping protein subunit alpha-1
P00505	Aspartate aminotransferase, mitochondrial		P05388	60S acidic ribosomal protein P0
P00533	Epidermal growth factor receptor		O75390	Citrate synthase, mitochondrial
P00558	Phosphoglycerate kinase 1		P12532	Creatine kinase U-type, mitochondrial
P00734	Prothrombin		B2RC85	Radial spoke head 10 homolog B2
P00738	Haptoglobin		P62753	40S ribosomal protein S6
P00747	Plasminogen		P09960	Leukotriene A-4 hydrolase
P00751	Complement factor B		Q07021	Complement component 1 Q subcomponent-binding protein, mitochondrial
P00846	ATP synthase subunit a		P62829	60S ribosomal protein L23
P00915	Carbonic anhydrase 1		P62701	40S ribosomal protein S4, X isoform
P00918	Carbonic anhydrase 2		P26373	60S ribosomal protein L13
P01008	Antithrombin-III		P24534	Elongation factor 1-beta
P01009	Alpha-1-antitrypsin		P84098	60S ribosomal protein L19
P01011	Alpha-1-antichymotrypsin		P06396	Gelsolin
P01023	Alpha-2-macroglobulin		P38919	Eukaryotic initiation factor 4A-III
P01024	Complement C3		P13667	Protein disulfide-isomerase A4
P01040	Cystatin-A		P99999	Cytochrome c
P01042	Kininogen-1		P56537	Eukaryotic translation initiation factor 6
P01112	GTPase HRas		P52565	Rho GDP-dissociation inhibitor 1
P01116	GTPase KRas		P31150	Rab GDP dissociation inhibitor alpha
P01591	Immunoglobulin J chain		P14314	Glucosidase 2 subunit beta
P01593	Ig kappa chain V-I region AG		Q16563	Synaptophysin-like protein 1
P01596	Ig kappa chain V-I region CAR		P61326	Protein mago nashi homolog
P01597	Ig kappa chain V-I region DEE		P37802	Transgelin-2
P01605	Ig kappa chain V-I region Lay		P12235	ADP/ATP translocase 1
P01617	Ig kappa chain V-II region TEW		Q14697	Neutral alpha-glucosidase AB
P01622	Ig kappa chain V-III region Ti		P29508	Serpin B3
P01743	Ig heavy chain V-I region HG3		P26038	Moesin
P01764	Ig heavy chain V-III region VH26		P61353	60S ribosomal protein L27
P01765	Ig heavy chain V-III region TIL		Q9Y6N5	Sulfide:quinone oxidoreductase, mitochondrial
P01766	Ig heavy chain V-III region BRO		Q15084	Protein disulfide-isomerase A6
P01781	Ig heavy chain V-III region GAL		P46782	40S ribosomal protein S5
P01834	Ig kappa chain C region		P39023	60S ribosomal protein L3
P01857	Ig gamma-1 chain C region		P18085	ADP-ribosylation factor 4
P01859	Ig gamma-2 chain C region		O43390	Heterogeneous nuclear ribonucleoprotein R
P01860	Ig gamma-3 chain C region		P30038	Delta-1-pyrroline-5-carboxylate dehydrogenase, mitochondrial
P01861	Ig gamma-4 chain C region		P62750	60S ribosomal protein L23a
P01871	Ig mu chain C region		Q8WXI7	Mucin-16
P01876	Ig alpha-1 chain C region		Q96G03	Phosphoglucomutase-2
P01877	Ig alpha-2 chain C region		P62318	Small nuclear ribonucleoprotein Sm D3
P01892	HLA class I histocompatibility antigen, A-2 alpha chain		P29692	Elongation factor 1-delta
P01903	HLA class II histocompatibility antigen, DR alpha chain		P31948	Stress-induced-phosphoprotein 1
P01911	HLA class II histocompatibility antigen, DRB1-15 beta chain		P47756	F-actin-capping protein subunit beta
P02042	Hemoglobin subunit delta		P62899	60S ribosomal protein L31
P02462	Collagen alpha-1(IV) chain		P04632	Calpain small subunit 1
P02545	Prelamin-A/C		Q07065	Cytoskeleton-associated protein 4
P02647	Apolipoprotein A-I		A6NL28	Putative tropomyosin alpha-3 chain-like protein
P02649	Apolipoprotein E		P61313	60S ribosomal protein L15
P02656	Apolipoprotein C-III		Q9NPH2	Inositol-3-phosphate synthase 1
P02671	Fibrinogen alpha chain		P35637	RNA-binding protein FUS
P02675	Fibrinogen beta chain		P30044	Peroxiredoxin-5, mitochondrial
P02679	Fibrinogen gamma chain		P00441	Superoxide dismutase [Cu-Zn]
P02730	Band 3 anion transport protein		Q92804	TATA-binding protein-associated factor 2N
P02746	Complement C1q subcomponent subunit B		Q12905	Interleukin enhancer-binding factor 2
P02747	Complement C1q subcomponent subunit C		P21266	Glutathione S-transferase Mu 3
P02748	Complement component C9		P60953	Cell division control protein 42 homolog
P02749	Beta-2-glycoprotein 1		P13284	Gamma-interferon-inducible lysosomal thiol reductase
P02751	Fibronectin		P25815	Protein S100-P
P02763	Alpha-1-acid glycoprotein 1		P37837	Transaldolase
P02765	Alpha-2-HS-glycoprotein		Q13765	Nascent polypeptide-associated complex subunit alpha
P02768	Serum albumin		P62244	40S ribosomal protein S15a
P02774	Vitamin D-binding protein		Q96KP4	Cytosolic non-specific dipeptidase
P02786	Transferrin receptor protein 1		P51149	Ras-related protein Rab-7a
P02787	Serotransferrin		P22087	rRNA 2'-O-methyltransferase fibrillarin
P02790	Hemopexin		P09758	Tumor-associated calcium signal transducer 2
P02792	Ferritin light chain		P11766	Alcohol dehydrogenase class-3
P03915	NADH-ubiquinone oxidoreductase chain 5		Q92817	Envoplakin
P04003	C4b-binding protein alpha chain		P20810	Calpastatin
P04004	Vitronectin		P16615	Sarcoplasmic/endoplasmic reticulum calcium ATPase 2
P04040	Catalase		P20700	Lamin-B1
P04066	Tissue alpha-L-fucosidase		P27695	DNA-(apurinic or apyrimidinic site) lyase
P04075	Fructose-bisphosphate aldolase A		P30040	Endoplasmic reticulum resident protein 29
P04080	Cystatin-B		P05455	Lupus La protein
P04083	Annexin A1		P40121	Macrophage-capping protein
P04156	Major prion protein		P48594	Serpin B4
P04179	Superoxide dismutase [Mn], mitochondrial		Q99729	Heterogeneous nuclear ribonucleoprotein A/B
P04216	Thy-1 membrane glycoprotein		P61421	V-type proton ATPase subunit d 1
P04217	Alpha-1B-glycoprotein		P83881	60S ribosomal protein L36a
P04350	Tubulin beta-4A chain		P84103	Serine/arginine-rich splicing factor 3
P04406	Glyceraldehyde-3-phosphate dehydrogenase		O00299	Chloride intracellular channel protein 1
P04424	Argininosuccinate lyase		Q86V81	THO complex subunit 4
P04626	Receptor tyrosine-protein kinase erbB-2		O60437	Periplakin
P04632	Calpain small subunit 1		P21926	CD9 antigen
P04792	Heat shock protein beta-1		P07951	Tropomyosin beta chain
P04843	Dolichyl-diphosphooligosaccharide--protein glycosyltransferase subunit 1		Q8N9V6	Ankyrin repeat domain-containing protein 53
P04844	Dolichyl-diphosphooligosaccharide--protein glycosyltransferase subunit 2		P35221	Catenin alpha-1
P04899	Guanine nucleotide-binding protein G(i) subunit alpha-2		P04899	Guanine nucleotide-binding protein G(i) subunit alpha-2
P05023	Sodium/potassium-transporting ATPase subunit alpha-1		Q6UW68	Transmembrane protein 205
P05090	Apolipoprotein D		O75874	Isocitrate dehydrogenase [NADP] cytoplasmic
P05091	Aldehyde dehydrogenase, mitochondrial		Q13310	Polyadenylate-binding protein 4
P05109	Protein S100-A8		Q14204	Cytoplasmic dynein 1 heavy chain 1
P05114	Non-histone chromosomal protein HMG-14		P11940	Polyadenylate-binding protein 1
P05141	ADP/ATP translocase 2		P46781	40S ribosomal protein S9
P05155	Plasma protease C1 inhibitor		P55769	NHP2-like protein 1
P05161	Ubiquitin-like protein ISG15		O14979	Heterogeneous nuclear ribonucleoprotein D-like
P05198	Eukaryotic translation initiation factor 2 subunit 1		P02647	Apolipoprotein A-I
P05386	60S acidic ribosomal protein P1		P62277	40S ribosomal protein S13
P05387	60S acidic ribosomal protein P2		P62854	40S ribosomal protein S26
P05388	60S acidic ribosomal protein P0		O75531	Barrier-to-autointegration factor
P05455	Lupus La protein		P00915	Carbonic anhydrase 1
P05556	Integrin beta-1		Q9H1P3	Oxysterol-binding protein-related protein 2
P06132	Uroporphyrinogen decarboxylase		P62857	40S ribosomal protein S28
P06331	Ig heavy chain V-II region ARH-77		P17858	6-phosphofructokinase, liver type
P06396	Gelsolin		P62280	40S ribosomal protein S11
P06493	Cyclin-dependent kinase 1		P60866	40S ribosomal protein S20
P06576	ATP synthase subunit beta, mitochondrial		Q96FW1	Ubiquitin thioesterase OTUB1
P06702	Protein S100-A9		P16989	Y-box-binding protein 3
P06703	Protein S100-A6		P62906	60S ribosomal protein L10a
P06727	Apolipoprotein A-IV		P10599	Thioredoxin
P06730	Eukaryotic translation initiation factor 4E		P17844	Probable ATP-dependent RNA helicase DDX5
P06733	Alpha-enolase		Q9HCY8	Protein S100-A14
P06744	Glucose-6-phosphate isomerase		P62140	Serine/threonine-protein phosphatase PP1-beta catalytic subunit
P06748	Nucleophosmin		P08754	Guanine nucleotide-binding protein G(k) subunit alpha
P06753	Tropomyosin alpha-3 chain		P21333	Filamin-A
P06899	Histone H2B type 1-J		Q8TE77	Protein phosphatase Slingshot homolog 3
P07093	Glia-derived nexin		P25786	Proteasome subunit alpha type-1
P07099	Epoxide hydrolase 1		Q16629	Serine/arginine-rich splicing factor 7
P07108	Acyl-CoA-binding protein		P30626	Sorcin
P07195	L-lactate dehydrogenase B chain		Q93084	Sarcoplasmic/endoplasmic reticulum calcium ATPase 3
P07203	Glutathione peroxidase 1		Q6ZT12	E3 ubiquitin-protein ligase UBR3
P07204	Thrombomodulin		P53618	Coatomer subunit beta
P07237	Protein disulfide-isomerase		Q14134	Tripartite motif-containing protein 29
P07305	Histone H1.0		P28066	Proteasome subunit alpha type-5
P07339	Cathepsin D		P16152	Carbonyl reductase [NADPH] 1
P07355	Annexin A2		P36952	Serpin B5
P07384	Calpain-1 catalytic subunit		P62136	Serine/threonine-protein phosphatase PP1-alpha catalytic subunit
P07437	Tubulin beta chain		P36873	Serine/threonine-protein phosphatase PP1-gamma catalytic subunit
P07476	Involucrin		P46778	60S ribosomal protein L21
P07585	Decorin		Q15847	Adipogenesis regulatory factor
P07602	Proactivator polypeptide		P38159	RNA-binding motif protein, X chromosome
P07737	Profilin-1		Q12906	Interleukin enhancer-binding factor 3
P07738	Bisphosphoglycerate mutase		P04844	Dolichyl-diphosphooligosaccharide--protein glycosyltransferase subunit 2
P07741	Adenine phosphoribosyltransferase		P61586	Transforming protein RhoA
P07814	Bifunctional glutamate/proline--tRNA ligase		Q9Y3U8	60S ribosomal protein L36
P07858	Cathepsin B		P00367	Glutamate dehydrogenase 1, mitochondrial
P07900	Heat shock protein HSP 90-alpha		P42766	60S ribosomal protein L35
P07910	Heterogeneous nuclear ribonucleoproteins C1/C2		P53634	Dipeptidyl peptidase 1
P07942	Laminin subunit beta-1		P12270	Nucleoprotein TPR
P07951	Tropomyosin beta chain		P49411	Elongation factor Tu, mitochondrial
P07954	Fumarate hydratase, mitochondrial		P01766	Ig heavy chain V-III region BRO
P08107	Heat shock 70 kDa protein 1A/1B		Q16658	Fascin
P08123	Collagen alpha-2(I) chain		P40429	60S ribosomal protein L13a
P08133	Annexin A6		Q6PGP7	Tetratricopeptide repeat protein 37
P08134	Rho-related GTP-binding protein RhoC		P16435	NADPH--cytochrome P450 reductase
P08174	Complement decay-accelerating factor		Q01469	Fatty acid-binding protein, epidermal
P08195	4F2 cell-surface antigen heavy chain		O00330	Pyruvate dehydrogenase protein X component, mitochondrial
P08237	6-phosphofructokinase, muscle type		P19971	Thymidine phosphorylase
P08238	Heat shock protein HSP 90-beta		P55060	Exportin-2
P08240	Signal recognition particle receptor subunit alpha		Q02543	60S ribosomal protein L18a
P08311	Cathepsin G		Q07666	KH domain-containing, RNA-binding, signal transduction-associated protein 1
P08473	Neprilysin		Q8IYB3	Serine/arginine repetitive matrix protein 1
P08559	Pyruvate dehydrogenase E1 component subunit alpha, somatic form, mitochondrial		P50238	Cysteine-rich protein 1
P08572	Collagen alpha-2(IV) chain		Q13510	Acid ceramidase
P08574	Cytochrome c1, heme protein, mitochondrial		Q14802	FXYD domain-containing ion transport regulator 3
P08579	U2 small nuclear ribonucleoprotein B''		P15121	Aldose reductase
P08603	Complement factor H		P05114	Non-histone chromosomal protein HMG-14
P08621	U1 small nuclear ribonucleoprotein 70 kDa		Q01844	RNA-binding protein EWS
P08670	Vimentin		Q5T1J5	Putative coiled-coil-helix-coiled-coil-helix domain-containing protein CHCHD2P9, mitochondrial
P08754	Guanine nucleotide-binding protein G(k) subunit alpha		Q14974	Importin subunit beta-1
P08758	Annexin A5		P46777	60S ribosomal protein L5
P08865	40S ribosomal protein SA		P31930	Cytochrome b-c1 complex subunit 1, mitochondrial
P08962	CD63 antigen		P0CW22	40S ribosomal protein S17-like
P09012	U1 small nuclear ribonucleoprotein A		P12268	Inosine-5'-monophosphate dehydrogenase 2
P09104	Gamma-enolase		P52566	Rho GDP-dissociation inhibitor 2
P09110	3-ketoacyl-CoA thiolase, peroxisomal		Q6ZVX7	F-box only protein 50
P09132	Signal recognition particle 19 kDa protein		P62081	40S ribosomal protein S7
P09211	Glutathione S-transferase P		Q13162	Peroxiredoxin-4
P09234	U1 small nuclear ribonucleoprotein C		Q13813	Spectrin alpha chain, non-erythrocytic 1
P09382	Galectin-1		P02671	Fibrinogen alpha chain
P09429	High mobility group protein B1		Q96TA1	Niban-like protein 1
P09493	Tropomyosin alpha-1 chain		P35606	Coatomer subunit beta'
P09496	Clathrin light chain A		Q13838	Spliceosome RNA helicase DDX39B
P09497	Clathrin light chain B		P54727	UV excision repair protein RAD23 homolog B
P09525	Annexin A4		Q08211	ATP-dependent RNA helicase A
P09543	2',3'-cyclic-nucleotide 3'-phosphodiesterase		Q15019	Septin-2
P09619	Platelet-derived growth factor receptor beta		O43776	Asparagine--tRNA ligase, cytoplasmic
P09622	Dihydrolipoyl dehydrogenase, mitochondrial		Q15370	Transcription elongation factor B polypeptide 2
P09651	Heterogeneous nuclear ribonucleoprotein A1		P98179	Putative RNA-binding protein 3
P09661	U2 small nuclear ribonucleoprotein A'		Q15233	Non-POU domain-containing octamer-binding protein
P09668	Pro-cathepsin H		Q07955	Serine/arginine-rich splicing factor 1
P09669	Cytochrome c oxidase subunit 6C		Q96C90	Protein phosphatase 1 regulatory subunit 14B
P09758	Tumor-associated calcium signal transducer 2		P12004	Proliferating cell nuclear antigen
P09874	Poly [ADP-ribose] polymerase 1		P63096	Guanine nucleotide-binding protein G(i) subunit alpha-1
P09917	Arachidonate 5-lipoxygenase		Q8WUM4	Programmed cell death 6-interacting protein
P09960	Leukotriene A-4 hydrolase		Q13011	Delta(3,5)-Delta(2,4)-dienoyl-CoA isomerase, mitochondrial
P09972	Fructose-bisphosphate aldolase C		Q9Y2Q3	Glutathione S-transferase kappa 1
P0C0L4	Complement C4-A		Q9P1Q0	Vacuolar protein sorting-associated protein 54
P0C0L5	Complement C4-B		P36542	ATP synthase subunit gamma, mitochondrial
P0C0S5	Histone H2A.Z		P61019	Ras-related protein Rab-2A
P0C869	Cytosolic phospholipase A2 beta		P62879	Guanine nucleotide-binding protein G(I)/G(S)/G(T) subunit beta-2
P0CF74	Ig lambda-6 chain C region		Q9H6S0	Probable ATP-dependent RNA helicase YTHDC2
P0CW22	40S ribosomal protein S17-like		A6NKC9	SH2 domain-containing protein 7
P0DJI8	Serum amyloid A-1 protein		Q13185	Chromobox protein homolog 3
P10153	Non-secretory ribonuclease		P07814	Bifunctional glutamate/proline--tRNA ligase
P10155	60 kDa SS-A/Ro ribonucleoprotein		P34932	Heat shock 70 kDa protein 4
P10253	Lysosomal alpha-glucosidase		P49006	MARCKS-related protein
P10319	HLA class I histocompatibility antigen, B-58 alpha chain		P63167	Dynein light chain 1, cytoplasmic
P10515	Dihydrolipoyllysine-residue acetyltransferase component of pyruvate dehydrogenase complex, mitochondrial		O75608	Acyl-protein thioesterase 1
P10586	Receptor-type tyrosine-protein phosphatase F		P50990	T-complex protein 1 subunit theta
P10599	Thioredoxin		P49257	Protein ERGIC-53
P10619	Lysosomal protective protein		Q9H8H3	Methyltransferase-like protein 7A
P10620	Microsomal glutathione S-transferase 1		P17096	High mobility group protein HMG-I/HMG-Y
P10644	cAMP-dependent protein kinase type I-alpha regulatory subunit		P48047	ATP synthase subunit O, mitochondrial
P10768	S-formylglutathione hydrolase		P63092	Guanine nucleotide-binding protein G(s) subunit alpha isoforms short
P10809	60 kDa heat shock protein, mitochondrial		P22314	Ubiquitin-like modifier-activating enzyme 1
P10909	Clusterin		Q16698	2,4-dienoyl-CoA reductase, mitochondrial
P11021	78 kDa glucose-regulated protein		P40939	Trifunctional enzyme subunit alpha, mitochondrial
P11047	Laminin subunit gamma-1		Q86UT6	NLR family member X1
P11142	Heat shock cognate 71 kDa protein		O60869	Endothelial differentiation-related factor 1
P11166	Solute carrier family 2, facilitated glucose transporter member 1		P08134	Rho-related GTP-binding protein RhoC
P11172	Uridine 5'-monophosphate synthase		P78527	DNA-dependent protein kinase catalytic subunit
P11177	Pyruvate dehydrogenase E1 component subunit beta, mitochondrial		Q6NUK1	Calcium-binding mitochondrial carrier protein SCaMC-1
P11216	Glycogen phosphorylase, brain form		P49207	60S ribosomal protein L34
P11217	Glycogen phosphorylase, muscle form		P14550	Alcohol dehydrogenase [NADP(+)]
P11233	Ras-related protein Ral-A		P30153	Serine/threonine-protein phosphatase 2A 65 kDa regulatory subunit A alpha isoform
P11279	Lysosome-associated membrane glycoprotein 1		P61088	Ubiquitin-conjugating enzyme E2 N
P11310	Medium-chain specific acyl-CoA dehydrogenase, mitochondrial		P43243	Matrin-3
P11387	DNA topoisomerase 1		P00491	Purine nucleoside phosphorylase
P11413	Glucose-6-phosphate 1-dehydrogenase		P61160	Actin-related protein 2
P11532	Dystrophin		P07602	Proactivator polypeptide
P11586	C-1-tetrahydrofolate synthase, cytoplasmic		Q13247	Serine/arginine-rich splicing factor 6
P11678	Eosinophil peroxidase		Q14956	Transmembrane glycoprotein NMB
P11684	Uteroglobin		Q14247	Src substrate cortactin
P11766	Alcohol dehydrogenase class-3		P13489	Ribonuclease inhibitor
P11940	Polyadenylate-binding protein 1		P08574	Cytochrome c1, heme protein, mitochondrial
P12004	Proliferating cell nuclear antigen		P84090	Enhancer of rudimentary homolog
P12081	Histidine--tRNA ligase, cytoplasmic		P55084	Trifunctional enzyme subunit beta, mitochondrial
P12109	Collagen alpha-1(VI) chain		Q9C0C2	182 kDa tankyrase-1-binding protein
P12110	Collagen alpha-2(VI) chain		P67775	Serine/threonine-protein phosphatase 2A catalytic subunit alpha isoform
P12111	Collagen alpha-3(VI) chain		P11216	Glycogen phosphorylase, brain form
P12235	ADP/ATP translocase 1		P50502	Hsc70-interacting protein
P12236	ADP/ATP translocase 3		P01871	Ig mu chain C region
P12268	Inosine-5'-monophosphate dehydrogenase 2		Q13243	Serine/arginine-rich splicing factor 5
P12270	Nucleoprotein TPR		Q9UHI6	Probable ATP-dependent RNA helicase DDX20
P12532	Creatine kinase U-type, mitochondrial		Q9Y624	Junctional adhesion molecule A
P12814	Alpha-actinin-1		P04040	Catalase
P12830	Cadherin-1		Q8NBS9	Thioredoxin domain-containing protein 5
P12931	Proto-oncogene tyrosine-protein kinase Src		Q1KMD3	Heterogeneous nuclear ribonucleoprotein U-like protein 2
P12955	Xaa-Pro dipeptidase		P04843	Dolichyl-diphosphooligosaccharide--protein glycosyltransferase subunit 1
P12956	X-ray repair cross-complementing protein 6		P42704	Leucine-rich PPR motif-containing protein, mitochondrial
P13010	X-ray repair cross-complementing protein 5		Q04941	Proteolipid protein 2
P13073	Cytochrome c oxidase subunit 4 isoform 1, mitochondrial		Q9HB71	Calcyclin-binding protein
P13489	Ribonuclease inhibitor		Q7KZF4	Staphylococcal nuclease domain-containing protein 1
P13639	Elongation factor 2		Q01130	Serine/arginine-rich splicing factor 2
P13667	Protein disulfide-isomerase A4		P12830	Cadherin-1
P13693	Translationally-controlled tumor protein		O75083	WD repeat-containing protein 1
P13716	Delta-aminolevulinic acid dehydratase		P05023	Sodium/potassium-transporting ATPase subunit alpha-1
P13796	Plastin-2		O00148	ATP-dependent RNA helicase DDX39A
P13797	Plastin-3		Q92945	Far upstream element-binding protein 2
P13798	Acylamino-acid-releasing enzyme		Q6P587	Acylpyruvase FAHD1, mitochondrial
P13804	Electron transfer flavoprotein subunit alpha, mitochondrial		P62314	Small nuclear ribonucleoprotein Sm D1
P13861	cAMP-dependent protein kinase type II-alpha regulatory subunit		O75533	Splicing factor 3B subunit 1
P13928	Annexin A8		Q7Z4W1	L-xylulose reductase
P13987	CD59 glycoprotein		P38117	Electron transfer flavoprotein subunit beta
P14136	Glial fibrillary acidic protein		P09525	Annexin A4
P14174	Macrophage migration inhibitory factor		P50897	Palmitoyl-protein thioesterase 1
P14314	Glucosidase 2 subunit beta		P30049	ATP synthase subunit delta, mitochondrial
P14324	Farnesyl pyrophosphate synthase		P21964	Catechol O-methyltransferase
P14550	Alcohol dehydrogenase [NADP(+)]		Q9BR76	Coronin-1B
P14618	Pyruvate kinase PKM		P49368	T-complex protein 1 subunit gamma
P14625	Endoplasmin		O14818	Proteasome subunit alpha type-7
P14678	Small nuclear ribonucleoprotein-associated proteins B and B'		P83731	60S ribosomal protein L24
P14854	Cytochrome c oxidase subunit 6B1		P02774	Vitamin D-binding protein
P14866	Heterogeneous nuclear ribonucleoprotein L		P48643	T-complex protein 1 subunit epsilon
P14868	Aspartate--tRNA ligase, cytoplasmic		Q70J99	Protein unc-13 homolog D
P14923	Junction plakoglobin		P12109	Collagen alpha-1(VI) chain
P14927	Cytochrome b-c1 complex subunit 7		Q5JSP0	FYVE, RhoGEF and PH domain-containing protein 3
P15121	Aldose reductase		Q06323	Proteasome activator complex subunit 1
P15170	Eukaryotic peptide chain release factor GTP-binding subunit ERF3A		Q86VP6	Cullin-associated NEDD8-dissociated protein 1
P15311	Ezrin		Q7L5L3	Glycerophosphodiester phosphodiesterase domain-containing protein 3
P15328	Folate receptor alpha		Q8NBX0	Saccharopine dehydrogenase-like oxidoreductase
P15374	Ubiquitin carboxyl-terminal hydrolase isozyme L3		P56385	ATP synthase subunit e, mitochondrial
P15531	Nucleoside diphosphate kinase A		P61254	60S ribosomal protein L26
P15559	NAD(P)H dehydrogenase [quinone] 1		Q14257	Reticulocalbin-2
P15880	40S ribosomal protein S2		P51148	Ras-related protein Rab-5C
P15924	Desmoplakin		P49756	RNA-binding protein 25
P16070	CD44 antigen		Q13404	Ubiquitin-conjugating enzyme E2 variant 1
P16152	Carbonyl reductase [NADPH] 1		O00329	Phosphatidylinositol 4,5-bisphosphate 3-kinase catalytic subunit delta isoform
P16189	HLA class I histocompatibility antigen, A-31 alpha chain		P10586	Receptor-type tyrosine-protein phosphatase F
P16401	Histone H1.5		P01617	Ig kappa chain V-II region TEW
P16403	Histone H1.2		P62873	Guanine nucleotide-binding protein G(I)/G(S)/G(T) subunit beta-1
P16422	Epithelial cell adhesion molecule		Q15819	Ubiquitin-conjugating enzyme E2 variant 2
P16435	NADPH--cytochrome P450 reductase		Q9UMS4	Pre-mRNA-processing factor 19
P16455	Methylated-DNA--protein-cysteine methyltransferase		Q9Y2X3	Nucleolar protein 58
P16615	Sarcoplasmic/endoplasmic reticulum calcium ATPase 2		P11279	Lysosome-associated membrane glycoprotein 1
P16949	Stathmin		P62249	40S ribosomal protein S16
P16989	Y-box-binding protein 3		P30042	ES1 protein homolog, mitochondrial
P17096	High mobility group protein HMG-I/HMG-Y		Q9Y383	Putative RNA-binding protein Luc7-like 2
P17174	Aspartate aminotransferase, cytoplasmic		P27482	Calmodulin-like protein 3
P17275	Transcription factor jun-B		Q92522	Histone H1x
P17480	Nucleolar transcription factor 1		Q9NZD2	Glycolipid transfer protein
P17612	cAMP-dependent protein kinase catalytic subunit alpha		P35659	Protein DEK
P17655	Calpain-2 catalytic subunit		P61077	Ubiquitin-conjugating enzyme E2 D3
P17706	Tyrosine-protein phosphatase non-receptor type 2		Q99714	3-hydroxyacyl-CoA dehydrogenase type-2
P17812	CTP synthase 1		O75844	CAAX prenyl protease 1 homolog
P17844	Probable ATP-dependent RNA helicase DDX5		P30048	Thioredoxin-dependent peroxide reductase, mitochondrial
P17858	6-phosphofructokinase, liver type		Q01082	Spectrin beta chain, non-erythrocytic 1
P17931	Galectin-3		Q9H6S3	Epidermal growth factor receptor kinase substrate 8-like protein 2
P17980	26S protease regulatory subunit 6A		P30084	Enoyl-CoA hydratase, mitochondrial
P17987	T-complex protein 1 subunit alpha		Q13835	Plakophilin-1
P18077	60S ribosomal protein L35a		P17812	CTP synthase 1
P18085	ADP-ribosylation factor 4		Q9UPT9	Ubiquitin carboxyl-terminal hydrolase 22
P18124	60S ribosomal protein L7		Q16543	Hsp90 co-chaperone Cdc37
P18206	Vinculin		O43768	Alpha-endosulfine
P18510	Interleukin-1 receptor antagonist protein		P00505	Aspartate aminotransferase, mitochondrial
P18583	Protein SON		Q07960	Rho GTPase-activating protein 1
P18621	60S ribosomal protein L17		O15144	Actin-related protein 2/3 complex subunit 2
P18669	Phosphoglycerate mutase 1		O00567	Nucleolar protein 56
P18754	Regulator of chromosome condensation		P19827	Inter-alpha-trypsin inhibitor heavy chain H1
P18827	Syndecan-1		P78347	General transcription factor II-I
P18859	ATP synthase-coupling factor 6, mitochondrial		Q9Y277	Voltage-dependent anion-selective channel protein 3
P18887	DNA repair protein XRCC1		Q04837	Single-stranded DNA-binding protein, mitochondrial
P19105	Myosin regulatory light chain 12A		Q15424	Scaffold attachment factor B1
P19338	Nucleolin		P47755	F-actin-capping protein subunit alpha-2
P19367	Hexokinase-1		Q13151	Heterogeneous nuclear ribonucleoprotein A0
P19387	DNA-directed RNA polymerase II subunit RPB3		Q6ZXV5	Transmembrane and TPR repeat-containing protein 3
P19823	Inter-alpha-trypsin inhibitor heavy chain H2		Q9BVK6	Transmembrane emp24 domain-containing protein 9
P19971	Thymidine phosphorylase		O75369	Filamin-B
P20042	Eukaryotic translation initiation factor 2 subunit 2		P61803	Dolichyl-diphosphooligosaccharide--protein glycosyltransferase subunit DAD1
P20073	Annexin A7		Q9Y4L1	Hypoxia up-regulated protein 1
P20339	Ras-related protein Rab-5A		Q9BUJ2	Heterogeneous nuclear ribonucleoprotein U-like protein 1
P20340	Ras-related protein Rab-6A		Q9Y5Z4	Heme-binding protein 2
P20618	Proteasome subunit beta type-1		P49748	Very long-chain specific acyl-CoA dehydrogenase, mitochondrial
P20645	Cation-dependent mannose-6-phosphate receptor		P07741	Adenine phosphoribosyltransferase
P20674	Cytochrome c oxidase subunit 5A, mitochondrial		P61163	Alpha-centractin
P20700	Lamin-B1		P51572	B-cell receptor-associated protein 31
P20810	Calpastatin		P49902	Cytosolic purine 5'-nucleotidase
P20929	Nebulin		Q9Y3I0	tRNA-splicing ligase RtcB homolog
P21108	Ribose-phosphate pyrophosphokinase 3		P45880	Voltage-dependent anion-selective channel protein 2
P21266	Glutathione S-transferase Mu 3		Q9BV40	Vesicle-associated membrane protein 8
P21281	V-type proton ATPase subunit B, brain isoform		P50991	T-complex protein 1 subunit delta
P21283	V-type proton ATPase subunit C 1		P11586	C-1-tetrahydrofolate synthase, cytoplasmic
P21291	Cysteine and glycine-rich protein 1		O60841	Eukaryotic translation initiation factor 5B
P21333	Filamin-A		Q9HC07	Transmembrane protein 165
P21397	Amine oxidase [flavin-containing] A		O43396	Thioredoxin-like protein 1
P21439	Multidrug resistance protein 3		Q15717	ELAV-like protein 1
P21589	5'-nucleotidase		P42677	40S ribosomal protein S27
P21709	Ephrin type-A receptor 1		P78371	T-complex protein 1 subunit beta
P21741	Midkine		P10620	Microsomal glutathione S-transferase 1
P21796	Voltage-dependent anion-selective channel protein 1		Q9UHD8	Septin-9
P21810	Biglycan		P62910	60S ribosomal protein L32
P21912	Succinate dehydrogenase [ubiquinone] iron-sulfur subunit, mitochondrial		O00515	Ladinin-1
P21926	CD9 antigen		P58546	Myotrophin
P21964	Catechol O-methyltransferase		P33402	Guanylate cyclase soluble subunit alpha-2
P21980	Protein-glutamine gamma-glutamyltransferase 2		O75475	PC4 and SFRS1-interacting protein
P22059	Oxysterol-binding protein 1		Q16181	Septin-7
P22061	Protein-L-isoaspartate(D-aspartate) O-methyltransferase		Q01995	Transgelin
P22087	rRNA 2'-O-methyltransferase fibrillarin		Q9P0M6	Core histone macro-H2A.2
P22102	Trifunctional purine biosynthetic protein adenosine-3		P62891	60S ribosomal protein L39
P22234	Multifunctional protein ADE2		Q71UM5	40S ribosomal protein S27-like
P22307	Non-specific lipid-transfer protein		P61970	Nuclear transport factor 2
P22314	Ubiquitin-like modifier-activating enzyme 1		Q15691	Microtubule-associated protein RP/EB family member 1
P22392	Nucleoside diphosphate kinase B		P13796	Plastin-2
P22528	Cornifin-B		P40227	T-complex protein 1 subunit zeta
P22570	NADPH:adrenodoxin oxidoreductase, mitochondrial		P84095	Rho-related GTP-binding protein RhoG
P22607	Fibroblast growth factor receptor 3		O75396	Vesicle-trafficking protein SEC22b
P22626	Heterogeneous nuclear ribonucleoproteins A2/B1		P46783	40S ribosomal protein S10
P22694	cAMP-dependent protein kinase catalytic subunit beta		Q15032	R3H domain-containing protein 1
P22695	Cytochrome b-c1 complex subunit 2, mitochondrial		Q6XQN6	Nicotinate phosphoribosyltransferase
P22888	Lutropin-choriogonadotropic hormone receptor		P01024	Complement C3
P23141	Liver carboxylesterase 1		Q9Y266	Nuclear migration protein nudC
P23142	Fibulin-1		Q9UBT2	SUMO-activating enzyme subunit 2
P23193	Transcription elongation factor A protein 1		P01593	Ig kappa chain V-I region AG
P23246	Splicing factor, proline- and glutamine-rich		Q08257	Quinone oxidoreductase
P23258	Tubulin gamma-1 chain		Q13409	Cytoplasmic dynein 1 intermediate chain 2
P23284	Peptidyl-prolyl cis-trans isomerase B		Q10567	AP-1 complex subunit beta-1
P23368	NAD-dependent malic enzyme, mitochondrial		P35222	Catenin beta-1
P23381	Tryptophan--tRNA ligase, cytoplasmic		Q15459	Splicing factor 3A subunit 1
P23396	40S ribosomal protein S3		P55327	Tumor protein D52
P23497	Nuclear autoantigen Sp-100		P13073	Cytochrome c oxidase subunit 4 isoform 1, mitochondrial
P23526	Adenosylhomocysteinase		Q9UHX1	Poly(U)-binding-splicing factor PUF60
P23528	Cofilin-1		P50454	Serpin H1
P23588	Eukaryotic translation initiation factor 4B		Q15149	Plectin
P23634	Plasma membrane calcium-transporting ATPase 4		P56134	ATP synthase subunit f, mitochondrial
P23743	Diacylglycerol kinase alpha		P09622	Dihydrolipoyl dehydrogenase, mitochondrial
P23786	Carnitine O-palmitoyltransferase 2, mitochondrial		P31939	Bifunctional purine biosynthesis protein PURH
P23919	Thymidylate kinase		P22695	Cytochrome b-c1 complex subunit 2, mitochondrial
P24534	Elongation factor 1-beta		Q96NY8	Poliovirus receptor-related protein 4
P24539	ATP synthase F(0) complex subunit B1, mitochondrial		Q9Y696	Chloride intracellular channel protein 4
P24666	Low molecular weight phosphotyrosine protein phosphatase		Q6N043	Zinc finger protein 280D
P24752	Acetyl-CoA acetyltransferase, mitochondrial		Q04637	Eukaryotic translation initiation factor 4 gamma 1
P24821	Tenascin		Q09028	Histone-binding protein RBBP4
P24844	Myosin regulatory light polypeptide 9		P20618	Proteasome subunit beta type-1
P25098	Beta-adrenergic receptor kinase 1		Q14444	Caprin-1
P25205	DNA replication licensing factor MCM3		Q99832	T-complex protein 1 subunit eta
P25311	Zinc-alpha-2-glycoprotein		Q9H4I8	Serine hydrolase-like protein 2
P25325	3-mercaptopyruvate sulfurtransferase		P61224	Ras-related protein Rap-1b
P25398	40S ribosomal protein S12		P33176	Kinesin-1 heavy chain
P25685	DnaJ homolog subfamily B member 1		P08133	Annexin A6
P25705	ATP synthase subunit alpha, mitochondrial		Q9NZ56	Formin-2
P25786	Proteasome subunit alpha type-1		P41250	Glycine--tRNA ligase
P25787	Proteasome subunit alpha type-2		P11217	Glycogen phosphorylase, muscle form
P25788	Proteasome subunit alpha type-3		Q16531	DNA damage-binding protein 1
P25789	Proteasome subunit alpha type-4		Q8N2U0	Transmembrane protein 256
P25815	Protein S100-P		P26368	Splicing factor U2AF 65 kDa subunit
P26038	Moesin		P16949	Stathmin
P26196	Probable ATP-dependent RNA helicase DDX6		Q9Y5B9	FACT complex subunit SPT16
P26232	Catenin alpha-2		P25398	40S ribosomal protein S12
P26358	DNA (cytosine-5)-methyltransferase 1		Q01081	Splicing factor U2AF 35 kDa subunit
P26368	Splicing factor U2AF 65 kDa subunit		P21291	Cysteine and glycine-rich protein 1
P26373	60S ribosomal protein L13		O14880	Microsomal glutathione S-transferase 3
P26440	Isovaleryl-CoA dehydrogenase, mitochondrial		Q8WUF5	RelA-associated inhibitor
P26447	Protein S100-A4		Q00341	Vigilin
P26572	Alpha-1,3-mannosyl-glycoprotein 2-beta-N-acetylglucosaminyltransferase		Q5XG92	Carboxylesterase 4A
P26583	High mobility group protein B2		Q8N8U3	Zinc finger CCHC domain-containing protein 5
P26599	Polypyrimidine tract-binding protein 1		P54819	Adenylate kinase 2, mitochondrial
P26639	Threonine--tRNA ligase, cytoplasmic		Q01813	6-phosphofructokinase type C
P26640	Valine--tRNA ligase		Q96QK1	Vacuolar protein sorting-associated protein 35
P26641	Elongation factor 1-gamma		P45974	Ubiquitin carboxyl-terminal hydrolase 5
P26885	Peptidyl-prolyl cis-trans isomerase FKBP2		P23743	Diacylglycerol kinase alpha
P27105	Erythrocyte band 7 integral membrane protein		Q9UK76	Hematological and neurological expressed 1 protein
P27348	14-3-3 protein theta		O94992	Protein HEXIM1
P27361	Mitogen-activated protein kinase 3		Q9BQ69	O-acetyl-ADP-ribose deacetylase MACROD1
P27449	V-type proton ATPase 16 kDa proteolipid subunit		P59817	Zinc finger protein 280A
P27482	Calmodulin-like protein 3		P16188	HLA class I histocompatibility antigen, A-30 alpha chain
P27635	60S ribosomal protein L10		P30508	HLA class I histocompatibility antigen, Cw-12 alpha chain
P27694	Replication protein A 70 kDa DNA-binding subunit		O15143	Actin-related protein 2/3 complex subunit 1B
P27695	DNA-(apurinic or apyrimidinic site) lyase		P41091	Eukaryotic translation initiation factor 2 subunit 3
P27708	CAD protein		P25685	DnaJ homolog subfamily B member 1
P27797	Calreticulin		P18510	Interleukin-1 receptor antagonist protein
P27816	Microtubule-associated protein 4		O14672	Disintegrin and metalloproteinase domain-containing protein 10
P27824	Calnexin		P62306	Small nuclear ribonucleoprotein F
P27986	Phosphatidylinositol 3-kinase regulatory subunit alpha		Q92598	Heat shock protein 105 kDa
P28066	Proteasome subunit alpha type-5		O75947	ATP synthase subunit d, mitochondrial
P28070	Proteasome subunit beta type-4		O00571	ATP-dependent RNA helicase DDX3X
P28072	Proteasome subunit beta type-6		P01765	Ig heavy chain V-III region TIL
P28074	Proteasome subunit beta type-5		P62847	40S ribosomal protein S24
P28288	ATP-binding cassette sub-family D member 3		Q9UQ35	Serine/arginine repetitive matrix protein 2
P28347	Transcriptional enhancer factor TEF-1		P05198	Eukaryotic translation initiation factor 2 subunit 1
P28482	Mitogen-activated protein kinase 1		P58107	Epiplakin
P28799	Granulins		P40394	Alcohol dehydrogenase class 4 mu/sigma chain
P28838	Cytosol aminopeptidase		P17987	T-complex protein 1 subunit alpha
P29144	Tripeptidyl-peptidase 2		Q92499	ATP-dependent RNA helicase DDX1
P29317	Ephrin type-A receptor 2		Q16576	Histone-binding protein RBBP7
P29372	DNA-3-methyladenine glycosylase		Q15393	Splicing factor 3B subunit 3
P29373	Cellular retinoic acid-binding protein 2		P56192	Methionine--tRNA ligase, cytoplasmic
P29401	Transketolase		P26640	Valine--tRNA ligase
P29474	Nitric oxide synthase, endothelial		Q9H444	Charged multivesicular body protein 4b
P29508	Serpin B3		P13804	Electron transfer flavoprotein subunit alpha, mitochondrial
P29590	Protein PML		Q14152	Eukaryotic translation initiation factor 3 subunit A
P29692	Elongation factor 1-delta		P07942	Laminin subunit beta-1
P29803	Pyruvate dehydrogenase E1 component subunit alpha, testis-specific form, mitochondrial		O43488	Aflatoxin B1 aldehyde reductase member 2
P29966	Myristoylated alanine-rich C-kinase substrate		Q8N283	Ankyrin repeat domain-containing protein 35
P29972	Aquaporin-1		Q15020	Squamous cell carcinoma antigen recognized by T-cells 3
P29992	Guanine nucleotide-binding protein subunit alpha-11		P18859	ATP synthase-coupling factor 6, mitochondrial
P30038	Delta-1-pyrroline-5-carboxylate dehydrogenase, mitochondrial		O76062	Delta(14)-sterol reductase
P30040	Endoplasmic reticulum resident protein 29		P01011	Alpha-1-antichymotrypsin
P30041	Peroxiredoxin-6		P51884	Lumican
P30042	ES1 protein homolog, mitochondrial		O95197	Reticulon-3
P30043	Flavin reductase (NADPH)		Q15293	Reticulocalbin-1
P30044	Peroxiredoxin-5, mitochondrial		P34897	Serine hydroxymethyltransferase, mitochondrial
P30046	D-dopachrome decarboxylase		P22570	NADPH:adrenodoxin oxidoreductase, mitochondrial
P30047	GTP cyclohydrolase 1 feedback regulatory protein		P43487	Ran-specific GTPase-activating protein
P30048	Thioredoxin-dependent peroxide reductase, mitochondrial		Q96HY6	DDRGK domain-containing protein 1
P30049	ATP synthase subunit delta, mitochondrial		Q96K17	Transcription factor BTF3 homolog 4
P30050	60S ribosomal protein L12		Q5CZC0	Fibrous sheath-interacting protein 2
P30084	Enoyl-CoA hydratase, mitochondrial		P60468	Protein transport protein Sec61 subunit beta
P30085	UMP-CMP kinase		Q86VZ4	Low-density lipoprotein receptor-related protein 11
P30086	Phosphatidylethanolamine-binding protein 1		P49755	Transmembrane emp24 domain-containing protein 10
P30101	Protein disulfide-isomerase A3		O43809	Cleavage and polyadenylation specificity factor subunit 5
P30153	Serine/threonine-protein phosphatase 2A 65 kDa regulatory subunit A alpha isoform		P49591	Serine--tRNA ligase, cytoplasmic
P30419	Glycylpeptide N-tetradecanoyltransferase 1		Q96FQ6	Protein S100-A16
P30481	HLA class I histocompatibility antigen, B-44 alpha chain		P18077	60S ribosomal protein L35a
P30492	HLA class I histocompatibility antigen, B-54 alpha chain		O14980	Exportin-1
P30505	HLA class I histocompatibility antigen, Cw-8 alpha chain		Q9Y5S9	RNA-binding protein 8A
P30508	HLA class I histocompatibility antigen, Cw-12 alpha chain		P27635	60S ribosomal protein L10
P30520	Adenylosuccinate synthetase isozyme 2		P62834	Ras-related protein Rap-1A
P30566	Adenylosuccinate lyase		P48556	26S proteasome non-ATPase regulatory subunit 8
P30622	CAP-Gly domain-containing linker protein 1		Q96KK3	Potassium voltage-gated channel subfamily S member 1
P30626	Sorcin		P16189	HLA class I histocompatibility antigen, A-31 alpha chain
P30876	DNA-directed RNA polymerase II subunit RPB2		Q9H4A4	Aminopeptidase B
P31040	Succinate dehydrogenase [ubiquinone] flavoprotein subunit, mitochondrial		P07954	Fumarate hydratase, mitochondrial
P31146	Coronin-1A		Q16891	Mitochondrial inner membrane protein
P31150	Rab GDP dissociation inhibitor alpha		P50570	Dynamin-2
P31153	S-adenosylmethionine synthase isoform type-2		Q96PK6	RNA-binding protein 14
P31431	Syndecan-4		Q14980	Nuclear mitotic apparatus protein 1
P31689	DnaJ homolog subfamily A member 1		P01892	HLA class I histocompatibility antigen, A-2 alpha chain
P31930	Cytochrome b-c1 complex subunit 1, mitochondrial		P11387	DNA topoisomerase 1
P31937	3-hydroxyisobutyrate dehydrogenase, mitochondrial		Q96EP5	DAZ-associated protein 1
P31939	Bifunctional purine biosynthesis protein PURH		P24539	ATP synthase F(0) complex subunit B1, mitochondrial
P31942	Heterogeneous nuclear ribonucleoprotein H3		P12111	Collagen alpha-3(VI) chain
P31943	Heterogeneous nuclear ribonucleoprotein H		P32969	60S ribosomal protein L9
P31946	14-3-3 protein beta/alpha		Q9Y3A5	Ribosome maturation protein SBDS
P31947	14-3-3 protein sigma		O15355	Protein phosphatase 1G
P31948	Stress-induced-phosphoprotein 1		Q8NF91	Nesprin-1
P31949	Protein S100-A11		P63279	SUMO-conjugating enzyme UBC9
P32119	Peroxiredoxin-2		Q92599	Septin-8
P32322	Pyrroline-5-carboxylate reductase 1, mitochondrial		Q15046	Lysine--tRNA ligase
P32456	Interferon-induced guanylate-binding protein 2		P08123	Collagen alpha-2(I) chain
P32927	Cytokine receptor common subunit beta		P14324	Farnesyl pyrophosphate synthase
P32969	60S ribosomal protein L9		P14868	Aspartate--tRNA ligase, cytoplasmic
P33121	Long-chain-fatty-acid--CoA ligase 1		P35080	Profilin-2
P33176	Kinesin-1 heavy chain		P25788	Proteasome subunit alpha type-3
P33241	Lymphocyte-specific protein 1		P00846	ATP synthase subunit a
P33316	Deoxyuridine 5'-triphosphate nucleotidohydrolase, mitochondrial		P27449	V-type proton ATPase 16 kDa proteolipid subunit
P33991	DNA replication licensing factor MCM4		Q16799	Reticulon-1
P33992	DNA replication licensing factor MCM5		P26232	Catenin alpha-2
P33993	DNA replication licensing factor MCM7		O43278	Kunitz-type protease inhibitor 1
P34896	Serine hydroxymethyltransferase, cytosolic		P55735	Protein SEC13 homolog
P34897	Serine hydroxymethyltransferase, mitochondrial		P00403	Cytochrome c oxidase subunit 2
P34913	Bifunctional epoxide hydrolase 2		P60981	Destrin
P34925	Tyrosine-protein kinase RYK		Q9NX14	NADH dehydrogenase [ubiquinone] 1 beta subcomplex subunit 11, mitochondrial
P34931	Heat shock 70 kDa protein 1-like		Q9H299	SH3 domain-binding glutamic acid-rich-like protein 3
P34932	Heat shock 70 kDa protein 4		Q9NZS2	Killer cell lectin-like receptor subfamily F member 1
P35052	Glypican-1		P57735	Ras-related protein Rab-25
P35080	Profilin-2		Q9NTK5	Obg-like ATPase 1
P35221	Catenin alpha-1		P25789	Proteasome subunit alpha type-4
P35222	Catenin beta-1		Q13283	Ras GTPase-activating protein-binding protein 1
P35232	Prohibitin		Q95604	HLA class I histocompatibility antigen, Cw-17 alpha chain
P35244	Replication protein A 14 kDa subunit		Q08945	FACT complex subunit SSRP1
P35268	60S ribosomal protein L22		P59998	Actin-related protein 2/3 complex subunit 4
P35270	Sepiapterin reductase		P61020	Ras-related protein Rab-5B
P35555	Fibrillin-1		P78417	Glutathione S-transferase omega-1
P35573	Glycogen debranching enzyme		P43034	Platelet-activating factor acetylhydrolase IB subunit alpha
P35579	Myosin-9		P22528	Cornifin-B
P35580	Myosin-10		Q9P0L0	Vesicle-associated membrane protein-associated protein A
P35606	Coatomer subunit beta'		Q9Y230	RuvB-like 2
P35609	Alpha-actinin-2		P35613	Basigin
P35611	Alpha-adducin		P54920	Alpha-soluble NSF attachment protein
P35613	Basigin		Q8WWM7	Ataxin-2-like protein
P35637	RNA-binding protein FUS		P54725	UV excision repair protein RAD23 homolog A
P35659	Protein DEK		Q12874	Splicing factor 3A subunit 3
P35813	Protein phosphatase 1A		P21397	Amine oxidase [flavin-containing] A
P35998	26S protease regulatory subunit 7		Q9Y265	RuvB-like 1
P36507	Dual specificity mitogen-activated protein kinase kinase 2		P01008	Antithrombin-III
P36542	ATP synthase subunit gamma, mitochondrial		Q9UDY2	Tight junction protein ZO-2
P36543	V-type proton ATPase subunit E 1		Q9NY33	Dipeptidyl peptidase 3
P36578	60S ribosomal protein L4		P07099	Epoxide hydrolase 1
P36776	Lon protease homolog, mitochondrial		Q9Y2R5	28S ribosomal protein S17, mitochondrial
P36871	Phosphoglucomutase-1		Q7Z7H5	Transmembrane emp24 domain-containing protein 4
P36873	Serine/threonine-protein phosphatase PP1-gamma catalytic subunit		Q99759	Mitogen-activated protein kinase kinase kinase 3
P36952	Serpin B5		P38606	V-type proton ATPase catalytic subunit A
P36957	Dihydrolipoyllysine-residue succinyltransferase component of 2-oxoglutarate dehydrogenase complex, mitochondrial		Q96AE4	Far upstream element-binding protein 1
P36969	Phospholipid hydroperoxide glutathione peroxidase, mitochondrial		Q9Y3D6	Mitochondrial fission 1 protein
P37108	Signal recognition particle 14 kDa protein		P53597	Succinyl-CoA ligase [ADP/GDP-forming] subunit alpha, mitochondrial
P37198	Nuclear pore glycoprotein p62		Q5SW79	Centrosomal protein of 170 kDa
P37802	Transgelin-2		P02751	Fibronectin
P37837	Transaldolase		O75351	Vacuolar protein sorting-associated protein 4B
P38117	Electron transfer flavoprotein subunit beta		Q96L46	Calpain small subunit 2
P38159	RNA-binding motif protein, X chromosome		Q13148	TAR DNA-binding protein 43
P38606	V-type proton ATPase catalytic subunit A		Q9UIA9	Exportin-7
P38646	Stress-70 protein, mitochondrial		P11413	Glucose-6-phosphate 1-dehydrogenase
P38919	Eukaryotic initiation factor 4A-III		P20339	Ras-related protein Rab-5A
P39019	40S ribosomal protein S19		Q3LXA3	Bifunctional ATP-dependent dihydroxyacetone kinase/FAD-AMP lyase (cyclizing)
P39023	60S ribosomal protein L3		Q9BQ61	Uncharacterized protein C19orf43
P39060	Collagen alpha-1(XVIII) chain		A6NMB1	Sialic acid-binding Ig-like lectin 16
P39656	Dolichyl-diphosphooligosaccharide--protein glycosyltransferase 48 kDa subunit		Q13576	Ras GTPase-activating-like protein IQGAP2
P39687	Acidic leucine-rich nuclear phosphoprotein 32 family member A		Q9Y6C9	Mitochondrial carrier homolog 2
P39748	Flap endonuclease 1		Q9Y5U9	Immediate early response 3-interacting protein 1
P40121	Macrophage-capping protein		P82979	SAP domain-containing ribonucleoprotein
P40227	T-complex protein 1 subunit zeta		Q12907	Vesicular integral-membrane protein VIP36
P40429	60S ribosomal protein L13a		P55036	26S proteasome non-ATPase regulatory subunit 4
P40763	Signal transducer and activator of transcription 3		O96005	Cleft lip and palate transmembrane protein 1
P40855	Peroxisomal biogenesis factor 19		Q99497	Protein DJ-1
P40925	Malate dehydrogenase, cytoplasmic		P68036	Ubiquitin-conjugating enzyme E2 L3
P40926	Malate dehydrogenase, mitochondrial		Q9UL46	Proteasome activator complex subunit 2
P40939	Trifunctional enzyme subunit alpha, mitochondrial		P62841	40S ribosomal protein S15
P41091	Eukaryotic translation initiation factor 2 subunit 3		P16070	CD44 antigen
P41223	Protein BUD31 homolog		Q9Y2B0	Protein canopy homolog 2
P41227	N-alpha-acetyltransferase 10		P00450	Ceruloplasmin
P41250	Glycine--tRNA ligase		Q92575	UBX domain-containing protein 4
P41252	Isoleucine--tRNA ligase, cytoplasmic		Q9UKM9	RNA-binding protein Raly
P42025	Beta-centractin		Q8TCT9	Minor histocompatibility antigen H13
P42126	Enoyl-CoA delta isomerase 1, mitochondrial		Q8N1V2	WD repeat-containing protein 16
P42166	Lamina-associated polypeptide 2, isoform alpha		O95757	Heat shock 70 kDa protein 4L
P42167	Lamina-associated polypeptide 2, isoforms beta/gamma		O43852	Calumenin
P42224	Signal transducer and activator of transcription 1-alpha/beta		P42126	Enoyl-CoA delta isomerase 1, mitochondrial
P42330	Aldo-keto reductase family 1 member C3		P05161	Ubiquitin-like protein ISG15
P42566	Epidermal growth factor receptor substrate 15		Q9UH99	SUN domain-containing protein 2
P42574	Caspase-3		Q16836	Hydroxyacyl-coenzyme A dehydrogenase, mitochondrial
P42677	40S ribosomal protein S27		P08621	U1 small nuclear ribonucleoprotein 70 kDa
P42704	Leucine-rich PPR motif-containing protein, mitochondrial		Q99460	26S proteasome non-ATPase regulatory subunit 1
P42765	3-ketoacyl-CoA thiolase, mitochondrial		O60739	Eukaryotic translation initiation factor 1b
P42766	60S ribosomal protein L35		Q13435	Splicing factor 3B subunit 2
P43034	Platelet-activating factor acetylhydrolase IB subunit alpha		P21281	V-type proton ATPase subunit B, brain isoform
P43243	Matrin-3		Q9H9B4	Sideroflexin-1
P43246	DNA mismatch repair protein Msh2		P26196	Probable ATP-dependent RNA helicase DDX6
P43304	Glycerol-3-phosphate dehydrogenase, mitochondrial		P55884	Eukaryotic translation initiation factor 3 subunit B
P43307	Translocon-associated protein subunit alpha		Q9NVA2	Septin-11
P43363	Melanoma-associated antigen 10		Q5SSJ5	Heterochromatin protein 1-binding protein 3
P43487	Ran-specific GTPase-activating protein		P20674	Cytochrome c oxidase subunit 5A, mitochondrial
P43490	Nicotinamide phosphoribosyltransferase		Q9NVJ2	ADP-ribosylation factor-like protein 8B
P43686	26S protease regulatory subunit 6B		P62333	26S protease regulatory subunit 10B
P45877	Peptidyl-prolyl cis-trans isomerase C		Q9HDC9	Adipocyte plasma membrane-associated protein
P45880	Voltage-dependent anion-selective channel protein 2		O75131	Copine-3
P45974	Ubiquitin carboxyl-terminal hydrolase 5		Q9NQR4	Omega-amidase NIT2
P46013	Antigen KI-67		Q96NY7	Chloride intracellular channel protein 6
P46019	Phosphorylase b kinase regulatory subunit alpha, liver isoform		P62942	Peptidyl-prolyl cis-trans isomerase FKBP1A
P46060	Ran GTPase-activating protein 1		P53999	Activated RNA polymerase II transcriptional coactivator p15
P46063	ATP-dependent DNA helicase Q1		P60900	Proteasome subunit alpha type-6
P46087	Putative ribosomal RNA methyltransferase NOP2		Q53RT3	Retroviral-like aspartic protease 1
P46109	Crk-like protein		Q9BY43	Charged multivesicular body protein 4a
P46379	Large proline-rich protein BAG6		Q14019	Coactosin-like protein
P46439	Glutathione S-transferase Mu 5		P13987	CD59 glycoprotein
P46459	Vesicle-fusing ATPase		O14493	Claudin-4
P46776	60S ribosomal protein L27a		Q16822	Phosphoenolpyruvate carboxykinase [GTP], mitochondrial
P46777	60S ribosomal protein L5		P63208	S-phase kinase-associated protein 1
P46778	60S ribosomal protein L21		Q12904	Aminoacyl tRNA synthase complex-interacting multifunctional protein 1
P46779	60S ribosomal protein L28		Q9HC38	Glyoxalase domain-containing protein 4
P46781	40S ribosomal protein S9		Q96AG4	Leucine-rich repeat-containing protein 59
P46782	40S ribosomal protein S5		Q14166	Tubulin--tyrosine ligase-like protein 12
P46783	40S ribosomal protein S10		P14678	Small nuclear ribonucleoprotein-associated proteins B and B'
P46926	Glucosamine-6-phosphate isomerase 1		O96008	Mitochondrial import receptor subunit TOM40 homolog
P46940	Ras GTPase-activating-like protein IQGAP1		P36776	Lon protease homolog, mitochondrial
P46977	Dolichyl-diphosphooligosaccharide--protein glycosyltransferase subunit STT3A		Q02880	DNA topoisomerase 2-beta
P47755	F-actin-capping protein subunit alpha-2		O15511	Actin-related protein 2/3 complex subunit 5
P47756	F-actin-capping protein subunit beta		O43143	Putative pre-mRNA-splicing factor ATP-dependent RNA helicase DHX15
P47813	Eukaryotic translation initiation factor 1A, X-chromosomal		Q15181	Inorganic pyrophosphatase
P47897	Glutamine--tRNA ligase		Q13200	26S proteasome non-ATPase regulatory subunit 2
P47914	60S ribosomal protein L29		Q9P1Z9	Coiled-coil domain-containing protein 180
P48047	ATP synthase subunit O, mitochondrial		Q92769	Histone deacetylase 2
P48059	LIM and senescent cell antigen-like-containing domain protein 1		P53396	ATP-citrate synthase
P48147	Prolyl endopeptidase		P48637	Glutathione synthetase
P48357	Leptin receptor		P01764	Ig heavy chain V-III region VH26
P48444	Coatomer subunit delta		Q9BRP8	Partner of Y14 and mago
P48507	Glutamate--cysteine ligase regulatory subunit		O00483	NADH dehydrogenase [ubiquinone] 1 alpha subcomplex subunit 4
P48556	26S proteasome non-ATPase regulatory subunit 8		P53621	Coatomer subunit alpha
P48594	Serpin B4		Q8IWA5	Choline transporter-like protein 2
P48634	Protein PRRC2A		O43242	26S proteasome non-ATPase regulatory subunit 3
P48637	Glutathione synthetase		Q9UNH7	Sorting nexin-6
P48643	T-complex protein 1 subunit epsilon		P01622	Ig kappa chain V-III region Ti
P48729	Casein kinase I isoform alpha		O15371	Eukaryotic translation initiation factor 3 subunit D
P48735	Isocitrate dehydrogenase [NADP], mitochondrial		Q9UJZ1	Stomatin-like protein 2, mitochondrial
P48739	Phosphatidylinositol transfer protein beta isoform		Q6P996	Pyridoxal-dependent decarboxylase domain-containing protein 1
P49006	MARCKS-related protein		P31942	Heterogeneous nuclear ribonucleoprotein H3
P49189	4-trimethylaminobutyraldehyde dehydrogenase		P42025	Beta-centractin
P49207	60S ribosomal protein L34		O60763	General vesicular transport factor p115
P49257	Protein ERGIC-53		P51659	Peroxisomal multifunctional enzyme type 2
P49321	Nuclear autoantigenic sperm protein		Q07812	Apoptosis regulator BAX
P49327	Fatty acid synthase		Q8N335	Glycerol-3-phosphate dehydrogenase 1-like protein
P49354	Protein farnesyltransferase/geranylgeranyltransferase type-1 subunit alpha		Q8NC51	Plasminogen activator inhibitor 1 RNA-binding protein
P49356	Protein farnesyltransferase subunit beta		P25787	Proteasome subunit alpha type-2
P49368	T-complex protein 1 subunit gamma		P62191	26S protease regulatory subunit 4
P49407	Beta-arrestin-1		Q9GZT3	SRA stem-loop-interacting RNA-binding protein, mitochondrial
P49411	Elongation factor Tu, mitochondrial		Q15102	Platelet-activating factor acetylhydrolase IB subunit gamma
P49458	Signal recognition particle 9 kDa protein		Q9H1E3	Nuclear ubiquitous casein and cyclin-dependent kinase substrate 1
P49585	Choline-phosphate cytidylyltransferase A		P61221	ATP-binding cassette sub-family E member 1
P49588	Alanine--tRNA ligase, cytoplasmic		Q92747	Actin-related protein 2/3 complex subunit 1A
P49589	Cysteine--tRNA ligase, cytoplasmic		Q15029	116 kDa U5 small nuclear ribonucleoprotein component
P49591	Serine--tRNA ligase, cytoplasmic		P30043	Flavin reductase (NADPH)
P49593	Protein phosphatase 1F		Q07157	Tight junction protein ZO-1
P49711	Transcriptional repressor CTCF		Q9NRA0	Sphingosine kinase 2
P49720	Proteasome subunit beta type-3		Q9P035	Very-long-chain (3R)-3-hydroxyacyl-[acyl-carrier protein] dehydratase 3
P49721	Proteasome subunit beta type-2		Q9UBQ5	Eukaryotic translation initiation factor 3 subunit K
P49736	DNA replication licensing factor MCM2		O43684	Mitotic checkpoint protein BUB3
P49748	Very long-chain specific acyl-CoA dehydrogenase, mitochondrial		Q9Y6A9	Signal peptidase complex subunit 1
P49755	Transmembrane emp24 domain-containing protein 10		Q9NP72	Ras-related protein Rab-18
P49756	RNA-binding protein 25		O75964	ATP synthase subunit g, mitochondrial
P49773	Histidine triad nucleotide-binding protein 1		P49189	4-trimethylaminobutyraldehyde dehydrogenase
P49792	E3 SUMO-protein ligase RanBP2		P61619	Protein transport protein Sec61 subunit alpha isoform 1
P49841	Glycogen synthase kinase-3 beta		Q9UJU6	Drebrin-like protein
P49902	Cytosolic purine 5'-nucleotidase		P15374	Ubiquitin carboxyl-terminal hydrolase isozyme L3
P49915	GMP synthase [glutamine-hydrolyzing]		Q2M3G0	ATP-binding cassette sub-family B member 5
P50213	Isocitrate dehydrogenase [NAD] subunit alpha, mitochondrial		P17174	Aspartate aminotransferase, cytoplasmic
P50238	Cysteine-rich protein 1		O15382	Branched-chain-amino-acid aminotransferase, mitochondrial
P50395	Rab GDP dissociation inhibitor beta		P06730	Eukaryotic translation initiation factor 4E
P50402	Emerin		P08962	CD63 antigen
P50416	Carnitine O-palmitoyltransferase 1, liver isoform		Q9NR31	GTP-binding protein SAR1a
P50453	Serpin B9		P43307	Translocon-associated protein subunit alpha
P50454	Serpin H1		P41252	Isoleucine--tRNA ligase, cytoplasmic
P50502	Hsc70-interacting protein		P13693	Translationally-controlled tumor protein
P50552	Vasodilator-stimulated phosphoprotein		Q9GZT8	NIF3-like protein 1
P50570	Dynamin-2		Q8NCW5	NAD(P)H-hydrate epimerase
P50579	Methionine aminopeptidase 2		Q9BXP5	Serrate RNA effector molecule homolog
P50851	Lipopolysaccharide-responsive and beige-like anchor protein		Q9UHG3	Prenylcysteine oxidase 1
P50895	Basal cell adhesion molecule		P28074	Proteasome subunit beta type-5
P50897	Palmitoyl-protein thioesterase 1		Q13085	Acetyl-CoA carboxylase 1
P50914	60S ribosomal protein L14		P46459	Vesicle-fusing ATPase
P50990	T-complex protein 1 subunit theta		Q96MK3	Protein FAM20A
P50991	T-complex protein 1 subunit delta		P50416	Carnitine O-palmitoyltransferase 1, liver isoform
P50995	Annexin A11		Q9H8Y8	Golgi reassembly-stacking protein 2
P51114	Fragile X mental retardation syndrome-related protein 1		Q92734	Protein TFG
P51116	Fragile X mental retardation syndrome-related protein 2		Q9UBQ7	Glyoxylate reductase/hydroxypyruvate reductase
P51148	Ras-related protein Rab-5C		Q9ULH1	Arf-GAP with SH3 domain, ANK repeat and PH domain-containing protein 1
P51149	Ras-related protein Rab-7a		Q9Y6B6	GTP-binding protein SAR1b
P51178	1-phosphatidylinositol 4,5-bisphosphate phosphodiesterase delta-1		P55786	Puromycin-sensitive aminopeptidase
P51398	28S ribosomal protein S29, mitochondrial		Q00796	Sorbitol dehydrogenase
P51452	Dual specificity protein phosphatase 3		Q12792	Twinfilin-1
P51531	Probable global transcription activator SNF2L2		P13797	Plastin-3
P51553	Isocitrate dehydrogenase [NAD] subunit gamma, mitochondrial		Q8N163	DBIRD complex subunit KIAA1967
P51570	Galactokinase		P19652	Alpha-1-acid glycoprotein 2
P51571	Translocon-associated protein subunit delta		Q15637	Splicing factor 1
P51572	B-cell receptor-associated protein 31		P51571	Translocon-associated protein subunit delta
P51580	Thiopurine S-methyltransferase		Q9UNM6	26S proteasome non-ATPase regulatory subunit 13
P51608	Methyl-CpG-binding protein 2		Q16851	UTP--glucose-1-phosphate uridylyltransferase
P51610	Host cell factor 1		P09874	Poly [ADP-ribose] polymerase 1
P51648	Fatty aldehyde dehydrogenase		Q13347	Eukaryotic translation initiation factor 3 subunit I
P51649	Succinate-semialdehyde dehydrogenase, mitochondrial		Q9UBQ0	Vacuolar protein sorting-associated protein 29
P51659	Peroxisomal multifunctional enzyme type 2		Q9UKY7	Protein CDV3 homolog
P51665	26S proteasome non-ATPase regulatory subunit 7		P01040	Cystatin-A
P51858	Hepatoma-derived growth factor		P49454	Centromere protein F
P51884	Lumican		Q15056	Eukaryotic translation initiation factor 4H
P51888	Prolargin		Q9NWV4	UPF0587 protein C1orf123
P51965	Ubiquitin-conjugating enzyme E2 E1		O43399	Tumor protein D54
P51991	Heterogeneous nuclear ribonucleoprotein A3		O75643	U5 small nuclear ribonucleoprotein 200 kDa helicase
P52209	6-phosphogluconate dehydrogenase, decarboxylating		O96013	Serine/threonine-protein kinase PAK 4
P52272	Heterogeneous nuclear ribonucleoprotein M		P28070	Proteasome subunit beta type-4
P52292	Importin subunit alpha-1		P54136	Arginine--tRNA ligase, cytoplasmic
P52306	Rap1 GTPase-GDP dissociation stimulator 1		O00264	Membrane-associated progesterone receptor component 1
P52565	Rho GDP-dissociation inhibitor 1		P18206	Vinculin
P52566	Rho GDP-dissociation inhibitor 2		Q709C8	Vacuolar protein sorting-associated protein 13C
P52597	Heterogeneous nuclear ribonucleoprotein F		P61086	Ubiquitin-conjugating enzyme E2 K
P52630	Signal transducer and activator of transcription 2		Q9H845	Acyl-CoA dehydrogenase family member 9, mitochondrial
P52815	39S ribosomal protein L12, mitochondrial		P49720	Proteasome subunit beta type-3
P52907	F-actin-capping protein subunit alpha-1		P49588	Alanine--tRNA ligase, cytoplasmic
P52943	Cysteine-rich protein 2		P30046	D-dopachrome decarboxylase
P52948	Nuclear pore complex protein Nup98-Nup96		Q15427	Splicing factor 3B subunit 4
P52954	Transcription factor LBX1		P19367	Hexokinase-1
P53004	Biliverdin reductase A		Q13595	Transformer-2 protein homolog alpha
P53007	Tricarboxylate transport protein, mitochondrial		Q6NXG1	Epithelial splicing regulatory protein 1
P53041	Serine/threonine-protein phosphatase 5		Q7L0Y3	Mitochondrial ribonuclease P protein 1
P53396	ATP-citrate synthase		Q99536	Synaptic vesicle membrane protein VAT-1 homolog
P53582	Methionine aminopeptidase 1		Q13363	C-terminal-binding protein 1
P53597	Succinyl-CoA ligase [ADP/GDP-forming] subunit alpha, mitochondrial		Q6ZRV2	Protein FAM83H
P53618	Coatomer subunit beta		P63151	Serine/threonine-protein phosphatase 2A 55 kDa regulatory subunit B alpha isoform
P53621	Coatomer subunit alpha		Q13442	28 kDa heat- and acid-stable phosphoprotein
P53634	Dipeptidyl peptidase 1		Q9BY44	Eukaryotic translation initiation factor 2A
P53701	Cytochrome c-type heme lyase		P50995	Annexin A11
P53990	IST1 homolog		P30085	UMP-CMP kinase
P53992	Protein transport protein Sec24C		Q86U42	Polyadenylate-binding protein 2
P53999	Activated RNA polymerase II transcriptional coactivator p15		Q9UNZ2	NSFL1 cofactor p47
P54132	Bloom syndrome protein		Q9BTT0	Acidic leucine-rich nuclear phosphoprotein 32 family member E
P54136	Arginine--tRNA ligase, cytoplasmic		Q96HE7	ERO1-like protein alpha
P54577	Tyrosine--tRNA ligase, cytoplasmic		Q99805	Transmembrane 9 superfamily member 2
P54578	Ubiquitin carboxyl-terminal hydrolase 14		P17980	26S protease regulatory subunit 6A
P54709	Sodium/potassium-transporting ATPase subunit beta-3		Q9ULC4	Malignant T-cell-amplified sequence 1
P54725	UV excision repair protein RAD23 homolog A		P31689	DnaJ homolog subfamily A member 1
P54727	UV excision repair protein RAD23 homolog B		Q9HD45	Transmembrane 9 superfamily member 3
P54819	Adenylate kinase 2, mitochondrial		Q9UHD9	Ubiquilin-2
P54886	Delta-1-pyrroline-5-carboxylate synthase		Q14008	Cytoskeleton-associated protein 5
P54920	Alpha-soluble NSF attachment protein		Q99873	Protein arginine N-methyltransferase 1
P55010	Eukaryotic translation initiation factor 5		Q9P258	Protein RCC2
P55036	26S proteasome non-ATPase regulatory subunit 4		Q9P287	BRCA2 and CDKN1A-interacting protein
P55060	Exportin-2		P02765	Alpha-2-HS-glycoprotein
P55061	Bax inhibitor 1		Q06210	Glutamine--fructose-6-phosphate aminotransferase [isomerizing] 1
P55072	Transitional endoplasmic reticulum ATPase		O14907	Tax1-binding protein 3
P55084	Trifunctional enzyme subunit beta, mitochondrial		Q9BRA2	Thioredoxin domain-containing protein 17
P55145	Mesencephalic astrocyte-derived neurotrophic factor		O94776	Metastasis-associated protein MTA2
P55209	Nucleosome assembly protein 1-like 1		Q9NR45	Sialic acid synthase
P55265	Double-stranded RNA-specific adenosine deaminase		P01023	Alpha-2-macroglobulin
P55317	Hepatocyte nuclear factor 3-alpha		P30492	HLA class I histocompatibility antigen, B-54 alpha chain
P55327	Tumor protein D52		P39748	Flap endonuclease 1
P55735	Protein SEC13 homolog		Q14011	Cold-inducible RNA-binding protein
P55769	NHP2-like protein 1		P12110	Collagen alpha-2(VI) chain
P55786	Puromycin-sensitive aminopeptidase		Q9Y490	Talin-1
P55795	Heterogeneous nuclear ribonucleoprotein H2		Q52LJ0	Protein FAM98B
P55884	Eukaryotic translation initiation factor 3 subunit B		O60664	Perilipin-3
P55957	BH3-interacting domain death agonist		P07204	Thrombomodulin
P56134	ATP synthase subunit f, mitochondrial		Q32MZ4	Leucine-rich repeat flightless-interacting protein 1
P56182	Ribosomal RNA processing protein 1 homolog A		P28838	Cytosol aminopeptidase
P56192	Methionine--tRNA ligase, cytoplasmic		Q6IBS0	Twinfilin-2
P56211	cAMP-regulated phosphoprotein 19		O15020	Spectrin beta chain, non-erythrocytic 2
P56381	ATP synthase subunit epsilon, mitochondrial		Q9GZP4	PITH domain-containing protein 1
P56385	ATP synthase subunit e, mitochondrial		P10319	HLA class I histocompatibility antigen, B-58 alpha chain
P56537	Eukaryotic translation initiation factor 6		Q9Y262	Eukaryotic translation initiation factor 3 subunit L
P57076	Uncharacterized protein C21orf59		Q96IX5	Up-regulated during skeletal muscle growth protein 5
P57088	Transmembrane protein 33		Q9NX24	H/ACA ribonucleoprotein complex subunit 2
P57721	Poly(rC)-binding protein 3		P04626	Receptor tyrosine-protein kinase erbB-2
P57735	Ras-related protein Rab-25		P28072	Proteasome subunit beta type-6
P57740	Nuclear pore complex protein Nup107		Q9H223	EH domain-containing protein 4
P58107	Epiplakin		Q9UKV3	Apoptotic chromatin condensation inducer in the nucleus
P58215	Lysyl oxidase homolog 3		Q15369	Transcription elongation factor B polypeptide 1
P58546	Myotrophin		O00629	Importin subunit alpha-3
P59665	Neutrophil defensin 1		P62330	ADP-ribosylation factor 6
P59998	Actin-related protein 2/3 complex subunit 4		A3KFT3	Olfactory receptor 2M5
P60002	Transcription elongation factor 1 homolog		Q15165	Serum paraoxonase/arylesterase 2
P60033	CD81 antigen		O95433	Activator of 90 kDa heat shock protein ATPase homolog 1
P60174	Triosephosphate isomerase		O00764	Pyridoxal kinase
P60228	Eukaryotic translation initiation factor 3 subunit E		P82912	28S ribosomal protein S11, mitochondrial
P60468	Protein transport protein Sec61 subunit beta		P98160	Basement membrane-specific heparan sulfate proteoglycan core protein
P60510	Serine/threonine-protein phosphatase 4 catalytic subunit		P01605	Ig kappa chain V-I region Lay
P60660	Myosin light polypeptide 6		O60784	Target of Myb protein 1
P60709	Actin, cytoplasmic 1		Q53EL6	Programmed cell death protein 4
P60842	Eukaryotic initiation factor 4A-I		P09661	U2 small nuclear ribonucleoprotein A'
P60866	40S ribosomal protein S20		Q7Z4V5	Hepatoma-derived growth factor-related protein 2
P60900	Proteasome subunit alpha type-6		P57088	Transmembrane protein 33
P60903	Protein S100-A10		Q03252	Lamin-B2
P60953	Cell division control protein 42 homolog		P53990	IST1 homolog
P60981	Destrin		Q13596	Sorting nexin-1
P61006	Ras-related protein Rab-8A		P28482	Mitogen-activated protein kinase 1
P61009	Signal peptidase complex subunit 3		O95336	6-phosphogluconolactonase
P61011	Signal recognition particle 54 kDa protein		O15231	Zinc finger protein 185
P61019	Ras-related protein Rab-2A		Q9NYL9	Tropomodulin-3
P61020	Ras-related protein Rab-5B		O95573	Long-chain-fatty-acid--CoA ligase 3
P61026	Ras-related protein Rab-10		O75821	Eukaryotic translation initiation factor 3 subunit G
P61077	Ubiquitin-conjugating enzyme E2 D3		Q9UKK9	ADP-sugar pyrophosphatase
P61081	NEDD8-conjugating enzyme Ubc12		Q9BW60	Elongation of very long chain fatty acids protein 1
P61086	Ubiquitin-conjugating enzyme E2 K		Q9NVI7	ATPase family AAA domain-containing protein 3A
P61088	Ubiquitin-conjugating enzyme E2 N		A8MQ03	UPF0574 protein C9orf169
P61106	Ras-related protein Rab-14		Q7KZI7	Serine/threonine-protein kinase MARK2
P61158	Actin-related protein 3		O15145	Actin-related protein 2/3 complex subunit 3
P61160	Actin-related protein 2		P49841	Glycogen synthase kinase-3 beta
P61163	Alpha-centractin		Q9Y2W1	Thyroid hormone receptor-associated protein 3
P61201	COP9 signalosome complex subunit 2		Q92820	Gamma-glutamyl hydrolase
P61204	ADP-ribosylation factor 3		Q96IU4	Alpha/beta hydrolase domain-containing protein 14B
P61221	ATP-binding cassette sub-family E member 1		P62266	40S ribosomal protein S23
P61224	Ras-related protein Rap-1b		Q6XYQ8	Synaptotagmin-10
P61225	Ras-related protein Rap-2b		P28288	ATP-binding cassette sub-family D member 3
P61247	40S ribosomal protein S3a		O14773	Tripeptidyl-peptidase 1
P61254	60S ribosomal protein L26		P68402	Platelet-activating factor acetylhydrolase IB subunit beta
P61289	Proteasome activator complex subunit 3		O15400	Syntaxin-7
P61313	60S ribosomal protein L15		Q9HB40	Retinoid-inducible serine carboxypeptidase
P61326	Protein mago nashi homolog		Q02224	Centromere-associated protein E
P61353	60S ribosomal protein L27		Q9H3N1	Thioredoxin-related transmembrane protein 1
P61371	Insulin gene enhancer protein ISL-1		O00231	26S proteasome non-ATPase regulatory subunit 11
P61421	V-type proton ATPase subunit d 1		P37198	Nuclear pore glycoprotein p62
P61457	Pterin-4-alpha-carbinolamine dehydratase		Q9UNL2	Translocon-associated protein subunit gamma
P61513	60S ribosomal protein L37a		Q9Y6M7	Sodium bicarbonate cotransporter 3
P61586	Transforming protein RhoA		Q8WU90	Zinc finger CCCH domain-containing protein 15
P61604	10 kDa heat shock protein, mitochondrial		P49321	Nuclear autoantigenic sperm protein
P61619	Protein transport protein Sec61 subunit alpha isoform 1		P83916	Chromobox protein homolog 1
P61626	Lysozyme C		Q9NUU7	ATP-dependent RNA helicase DDX19A
P61758	Prefoldin subunit 3		P49721	Proteasome subunit beta type-2
P61803	Dolichyl-diphosphooligosaccharide--protein glycosyltransferase subunit DAD1		P61009	Signal peptidase complex subunit 3
P61916	Epididymal secretory protein E1		P54578	Ubiquitin carboxyl-terminal hydrolase 14
P61923	Coatomer subunit zeta-1		P01781	Ig heavy chain V-III region GAL
P61956	Small ubiquitin-related modifier 2		O94905	Erlin-2
P61966	AP-1 complex subunit sigma-1A		P31146	Coronin-1A
P61970	Nuclear transport factor 2		O43660	Pleiotropic regulator 1
P61978	Heterogeneous nuclear ribonucleoprotein K		P23142	Fibulin-1
P61981	14-3-3 protein gamma		Q05682	Caldesmon
P62081	40S ribosomal protein S7		P23381	Tryptophan--tRNA ligase, cytoplasmic
P62136	Serine/threonine-protein phosphatase PP1-alpha catalytic subunit		O94979	Protein transport protein Sec31A
P62140	Serine/threonine-protein phosphatase PP1-beta catalytic subunit		Q969E2	Secretory carrier-associated membrane protein 4
P62158	Calmodulin		P09382	Galectin-1
P62191	26S protease regulatory subunit 4		P56381	ATP synthase subunit epsilon, mitochondrial
P62195	26S protease regulatory subunit 8		Q9BR01	Sulfotransferase 4A1
P62241	40S ribosomal protein S8		Q0VF49	Uncharacterized protein KIAA2012
P62244	40S ribosomal protein S15a		Q9P2E9	Ribosome-binding protein 1
P62249	40S ribosomal protein S16		Q9Y3Y2	Chromatin target of PRMT1 protein
P62258	14-3-3 protein epsilon		Q53H47	Histone-lysine N-methyltransferase SETMAR
P62263	40S ribosomal protein S14		P01743	Ig heavy chain V-I region HG3
P62266	40S ribosomal protein S23		O95202	LETM1 and EF-hand domain-containing protein 1, mitochondrial
P62269	40S ribosomal protein S18		P09110	3-ketoacyl-CoA thiolase, peroxisomal
P62273	40S ribosomal protein S29		Q13630	GDP-L-fucose synthase
P62277	40S ribosomal protein S13		P10253	Lysosomal alpha-glucosidase
P62280	40S ribosomal protein S11		Q14657	L antigen family member 3
P62304	Small nuclear ribonucleoprotein E		P31153	S-adenosylmethionine synthase isoform type-2
P62306	Small nuclear ribonucleoprotein F		Q00577	Transcriptional activator protein Pur-alpha
P62310	U6 snRNA-associated Sm-like protein LSm3		Q03426	Mevalonate kinase
P62312	U6 snRNA-associated Sm-like protein LSm6		Q9H3P7	Golgi resident protein GCP60
P62314	Small nuclear ribonucleoprotein Sm D1		Q86UE4	Protein LYRIC
P62316	Small nuclear ribonucleoprotein Sm D2		Q00765	Receptor expression-enhancing protein 5
P62318	Small nuclear ribonucleoprotein Sm D3		Q9NSE4	Isoleucine--tRNA ligase, mitochondrial
P62330	ADP-ribosylation factor 6		Q14108	Lysosome membrane protein 2
P62333	26S protease regulatory subunit 10B		Q8NFP4	MAM domain-containing glycosylphosphatidylinositol anchor protein 1
P62424	60S ribosomal protein L7a		P61916	Epididymal secretory protein E1
P62495	Eukaryotic peptide chain release factor subunit 1		P49736	DNA replication licensing factor MCM2
P62633	Cellular nucleic acid-binding protein		Q7Z2K6	Endoplasmic reticulum metallopeptidase 1
P62701	40S ribosomal protein S4, X isoform		O60888	Protein CutA
P62714	Serine/threonine-protein phosphatase 2A catalytic subunit beta isoform		Q9Y6Y8	SEC23-interacting protein
P62750	60S ribosomal protein L23a		O00422	Histone deacetylase complex subunit SAP18
P62753	40S ribosomal protein S6		P55265	Double-stranded RNA-specific adenosine deaminase
P62805	Histone H4		A0AVT1	Ubiquitin-like modifier-activating enzyme 6
P62820	Ras-related protein Rab-1A		P29459	Interleukin-12 subunit alpha
P62826	GTP-binding nuclear protein Ran		O95373	Importin-7
P62829	60S ribosomal protein L23		P55010	Eukaryotic translation initiation factor 5
P62834	Ras-related protein Rap-1A		P62304	Small nuclear ribonucleoprotein E
P62841	40S ribosomal protein S15		P55957	BH3-interacting domain death agonist
P62847	40S ribosomal protein S24		P35998	26S protease regulatory subunit 7
P62851	40S ribosomal protein S25		P48739	Phosphatidylinositol transfer protein beta isoform
P62854	40S ribosomal protein S26		O00170	AH receptor-interacting protein
P62857	40S ribosomal protein S28		O15173	Membrane-associated progesterone receptor component 2
P62861	40S ribosomal protein S30		P17655	Calpain-2 catalytic subunit
P62873	Guanine nucleotide-binding protein G(I)/G(S)/G(T) subunit beta-1		Q86XP3	ATP-dependent RNA helicase DDX42
P62879	Guanine nucleotide-binding protein G(I)/G(S)/G(T) subunit beta-2		Q04206	Transcription factor p65
P62888	60S ribosomal protein L30		Q14137	Ribosome biogenesis protein BOP1
P62891	60S ribosomal protein L39		P16422	Epithelial cell adhesion molecule
P62899	60S ribosomal protein L31		O95232	Luc7-like protein 3
P62906	60S ribosomal protein L10a		Q15843	NEDD8
P62910	60S ribosomal protein L32		P11245	Arylamine N-acetyltransferase 2
P62913	60S ribosomal protein L11		Q9UIJ7	GTP:AMP phosphotransferase AK3, mitochondrial
P62917	60S ribosomal protein L8		Q92900	Regulator of nonsense transcripts 1
P62937	Peptidyl-prolyl cis-trans isomerase A		Q14160	Protein scribble homolog
P62942	Peptidyl-prolyl cis-trans isomerase FKBP1A		P17480	Nucleolar transcription factor 1
P62979	Ubiquitin-40S ribosomal protein S27a		Q8NFW8	N-acylneuraminate cytidylyltransferase
P62995	Transformer-2 protein homolog beta		P02730	Band 3 anion transport protein
P63000	Ras-related C3 botulinum toxin substrate 1		P49915	GMP synthase [glutamine-hydrolyzing]
P63027	Vesicle-associated membrane protein 2		Q15942	Zyxin
P63092	Guanine nucleotide-binding protein G(s) subunit alpha isoforms short		O14908	PDZ domain-containing protein GIPC1
P63096	Guanine nucleotide-binding protein G(i) subunit alpha-1		Q9P225	Dynein heavy chain 2, axonemal
P63104	14-3-3 protein zeta/delta		P36957	Dihydrolipoyllysine-residue succinyltransferase component of 2-oxoglutarate dehydrogenase complex, mitochondrial
P63151	Serine/threonine-protein phosphatase 2A 55 kDa regulatory subunit B alpha isoform		P54709	Sodium/potassium-transporting ATPase subunit beta-3
P63165	Small ubiquitin-related modifier 1		P30405	Peptidyl-prolyl cis-trans isomerase F, mitochondrial
P63167	Dynein light chain 1, cytoplasmic		P00390	Glutathione reductase, mitochondrial
P63172	Dynein light chain Tctex-type 1		P40763	Signal transducer and activator of transcription 3
P63173	60S ribosomal protein L38		P29474	Nitric oxide synthase, endothelial
P63208	S-phase kinase-associated protein 1		P13861	cAMP-dependent protein kinase type II-alpha regulatory subunit
P63220	40S ribosomal protein S21		O75822	Eukaryotic translation initiation factor 3 subunit J
P63241	Eukaryotic translation initiation factor 5A-1		P51114	Fragile X mental retardation syndrome-related protein 1
P63244	Guanine nucleotide-binding protein subunit beta-2-like 1		Q9NRD9	Dual oxidase 1
P63279	SUMO-conjugating enzyme UBC9		P09543	2',3'-cyclic-nucleotide 3'-phosphodiesterase
P67775	Serine/threonine-protein phosphatase 2A catalytic subunit alpha isoform		P23258	Tubulin gamma-1 chain
P67809	Nuclease-sensitive element-binding protein 1		P51512	Matrix metalloproteinase-16
P67812	Signal peptidase complex catalytic subunit SEC11A		O15042	U2 snRNP-associated SURP motif-containing protein
P67870	Casein kinase II subunit beta		Q5JTV8	Torsin-1A-interacting protein 1
P67936	Tropomyosin alpha-4 chain		P62495	Eukaryotic peptide chain release factor subunit 1
P68032	Actin, alpha cardiac muscle 1		O94826	Mitochondrial import receptor subunit TOM70
P68036	Ubiquitin-conjugating enzyme E2 L3		Q9H3K6	BolA-like protein 2
P68104	Elongation factor 1-alpha 1		Q9H4M9	EH domain-containing protein 1
P68363	Tubulin alpha-1B chain		Q9P2M7	Cingulin
P68366	Tubulin alpha-4A chain		P00387	NADH-cytochrome b5 reductase 3
P68371	Tubulin beta-4B chain		O00303	Eukaryotic translation initiation factor 3 subunit F
P68400	Casein kinase II subunit alpha		Q14126	Desmoglein-2
P68402	Platelet-activating factor acetylhydrolase IB subunit beta		Q9Y5M8	Signal recognition particle receptor subunit beta
P68431	Histone H3.1		O14776	Transcription elongation regulator 1
P68871	Hemoglobin subunit beta		Q9UBE0	SUMO-activating enzyme subunit 1
P69849	Nodal modulator 3		Q6ZUT9	DENN domain-containing protein 5B
P69905	Hemoglobin subunit alpha		P60228	Eukaryotic translation initiation factor 3 subunit E
P78310	Coxsackievirus and adenovirus receptor		O75347	Tubulin-specific chaperone A
P78330	Phosphoserine phosphatase		O60749	Sorting nexin-2
P78344	Eukaryotic translation initiation factor 4 gamma 2		Q02818	Nucleobindin-1
P78347	General transcription factor II-I		Q8NFU3	Thiosulfate sulfurtransferase/rhodanese-like domain-containing protein 1
P78371	T-complex protein 1 subunit beta		Q99613	Eukaryotic translation initiation factor 3 subunit C
P78406	mRNA export factor		Q9UNP9	Peptidyl-prolyl cis-trans isomerase E
P78417	Glutathione S-transferase omega-1		P11388	DNA topoisomerase 2-alpha
P78509	Reelin		Q9UBI6	Guanine nucleotide-binding protein G(I)/G(S)/G(O) subunit gamma-12
P78527	DNA-dependent protein kinase catalytic subunit		Q00059	Transcription factor A, mitochondrial
P80511	Protein S100-A12		O95292	Vesicle-associated membrane protein-associated protein B/C
P80723	Brain acid soluble protein 1		O43670	Zinc finger protein 207
P80748	Ig lambda chain V-III region LOI		P62995	Transformer-2 protein homolog beta
P82912	28S ribosomal protein S11, mitochondrial		Q00688	Peptidyl-prolyl cis-trans isomerase FKBP3
P82930	28S ribosomal protein S34, mitochondrial		Q9UBU6	Protein FAM8A1
P82979	SAP domain-containing ribonucleoprotein		Q14839	Chromodomain-helicase-DNA-binding protein 4
P83731	60S ribosomal protein L24		Q53GQ0	Estradiol 17-beta-dehydrogenase 12
P83881	60S ribosomal protein L36a		Q9GZM7	Tubulointerstitial nephritis antigen-like
P83916	Chromobox protein homolog 1		P22234	Multifunctional protein ADE2
P84085	ADP-ribosylation factor 5		P11233	Ras-related protein Ral-A
P84090	Enhancer of rudimentary homolog		P22607	Fibroblast growth factor receptor 3
P84095	Rho-related GTP-binding protein RhoG		Q16555	Dihydropyrimidinase-related protein 2
P84098	60S ribosomal protein L19		Q9Y3B4	Pre-mRNA branch site protein p14
P84103	Serine/arginine-rich splicing factor 3		Q14203	Dynactin subunit 1
P98095	Fibulin-2		P12643	Bone morphogenetic protein 2
P98160	Basement membrane-specific heparan sulfate proteoglycan core protein		Q15436	Protein transport protein Sec23A
P98179	Putative RNA-binding protein 3		Q92616	Translational activator GCN1
P99999	Cytochrome c		O95861	3'(2'),5'-bisphosphate nucleotidase 1
Q00059	Transcription factor A, mitochondrial		P46779	60S ribosomal protein L28
Q00325	Phosphate carrier protein, mitochondrial		O60832	H/ACA ribonucleoprotein complex subunit 4
Q00341	Vigilin		P50402	Emerin
Q00577	Transcriptional activator protein Pur-alpha		O96019	Actin-like protein 6A
Q00610	Clathrin heavy chain 1		P07585	Decorin
Q00688	Peptidyl-prolyl cis-trans isomerase FKBP3		O43290	U4/U6.U5 tri-snRNP-associated protein 1
Q00765	Receptor expression-enhancing protein 5		Q15836	Vesicle-associated membrane protein 3
Q00796	Sorbitol dehydrogenase		P63173	60S ribosomal protein L38
Q00839	Heterogeneous nuclear ribonucleoprotein U		Q8IWZ3	Ankyrin repeat and KH domain-containing protein 1
Q01081	Splicing factor U2AF 35 kDa subunit		O14745	Na(+)/H(+) exchange regulatory cofactor NHE-RF1
Q01082	Spectrin beta chain, non-erythrocytic 1		O95831	Apoptosis-inducing factor 1, mitochondrial
Q01085	Nucleolysin TIAR		Q15067	Peroxisomal acyl-coenzyme A oxidase 1
Q01105	Protein SET		Q9NX46	Poly(ADP-ribose) glycohydrolase ARH3
Q01118	Sodium channel protein type 7 subunit alpha		P63027	Vesicle-associated membrane protein 2
Q01130	Serine/arginine-rich splicing factor 2		Q96KG9	N-terminal kinase-like protein
Q01469	Fatty acid-binding protein, epidermal		P08237	6-phosphofructokinase, muscle type
Q01518	Adenylyl cyclase-associated protein 1		Q16630	Cleavage and polyadenylation specificity factor subunit 6
Q01658	Protein Dr1		Q8N1F7	Nuclear pore complex protein Nup93
Q01813	6-phosphofructokinase type C		P23588	Eukaryotic translation initiation factor 4B
Q01844	RNA-binding protein EWS		P46060	Ran GTPase-activating protein 1
Q01970	1-phosphatidylinositol 4,5-bisphosphate phosphodiesterase beta-3		Q9Y2W2	WW domain-binding protein 11
Q01995	Transgelin		Q9NX63	Coiled-coil-helix-coiled-coil-helix domain-containing protein 3, mitochondrial
Q02218	2-oxoglutarate dehydrogenase, mitochondrial		O95372	Acyl-protein thioesterase 2
Q02224	Centromere-associated protein E		O14561	Acyl carrier protein, mitochondrial
Q02338	D-beta-hydroxybutyrate dehydrogenase, mitochondrial		Q86U10	60 kDa lysophospholipase
Q02487	Desmocollin-2		O00193	Small acidic protein
Q02539	Histone H1.1		P04156	Major prion protein
Q02543	60S ribosomal protein L18a		Q99733	Nucleosome assembly protein 1-like 4
Q02750	Dual specificity mitogen-activated protein kinase kinase 1		P18754	Regulator of chromosome condensation
Q02790	Peptidyl-prolyl cis-trans isomerase FKBP4		O00487	26S proteasome non-ATPase regulatory subunit 14
Q02818	Nucleobindin-1		Q9BUL8	Programmed cell death protein 10
Q02878	60S ribosomal protein L6		Q9H2U2	Inorganic pyrophosphatase 2, mitochondrial
Q02880	DNA topoisomerase 2-beta		P51610	Host cell factor 1
Q02952	A-kinase anchor protein 12		Q96Q89	Kinesin-like protein KIF20B
Q02978	Mitochondrial 2-oxoglutarate/malate carrier protein		Q8NCA5	Protein FAM98A
Q03154	Aminoacylase-1		P09668	Pro-cathepsin H
Q03169	Tumor necrosis factor alpha-induced protein 2		Q96N66	Lysophospholipid acyltransferase 7
Q03252	Lamin-B2		Q9BZZ5	Apoptosis inhibitor 5
Q03426	Mevalonate kinase		Q9BXS5	AP-1 complex subunit mu-1
Q04206	Transcription factor p65		Q15008	26S proteasome non-ATPase regulatory subunit 6
Q04323	UBX domain-containing protein 1		Q9UIV8	Serpin B13
Q04446	1,4-alpha-glucan-branching enzyme		P62310	U6 snRNA-associated Sm-like protein LSm3
Q04637	Eukaryotic translation initiation factor 4 gamma 1		Q9UHL4	Dipeptidyl peptidase 2
Q04760	Lactoylglutathione lyase		Q8NI22	Multiple coagulation factor deficiency protein 2
Q04837	Single-stranded DNA-binding protein, mitochondrial		O75955	Flotillin-1
Q04864	Proto-oncogene c-Rel		P25205	DNA replication licensing factor MCM3
Q04912	Macrophage-stimulating protein receptor		P01591	Immunoglobulin J chain
Q04917	14-3-3 protein eta		Q8ND56	Protein LSM14 homolog A
Q04941	Proteolipid protein 2		Q8WW12	PEST proteolytic signal-containing nuclear protein
Q05086	Ubiquitin-protein ligase E3A		P54577	Tyrosine--tRNA ligase, cytoplasmic
Q05469	Hormone-sensitive lipase		P27816	Microtubule-associated protein 4
Q05519	Serine/arginine-rich splicing factor 11		P02749	Beta-2-glycoprotein 1
Q05655	Protein kinase C delta type		Q969L2	Protein MAL2
Q05682	Caldesmon		O76021	Ribosomal L1 domain-containing protein 1
Q06124	Tyrosine-protein phosphatase non-receptor type 11		P61513	60S ribosomal protein L37a
Q06210	Glutamine--fructose-6-phosphate aminotransferase [isomerizing] 1		Q9NY12	H/ACA ribonucleoprotein complex subunit 1
Q06323	Proteasome activator complex subunit 1		Q13501	Sequestosome-1
Q06730	Zinc finger protein 33A		Q15287	RNA-binding protein with serine-rich domain 1
Q06830	Peroxiredoxin-1		O95758	Polypyrimidine tract-binding protein 3
Q07020	60S ribosomal protein L18		Q8TCJ2	Dolichyl-diphosphooligosaccharide--protein glycosyltransferase subunit STT3B
Q07021	Complement component 1 Q subcomponent-binding protein, mitochondrial		P55209	Nucleosome assembly protein 1-like 1
Q07065	Cytoskeleton-associated protein 4		Q9NYF8	Bcl-2-associated transcription factor 1
Q07157	Tight junction protein ZO-1		P50579	Methionine aminopeptidase 2
Q07617	Sperm-associated antigen 1		Q7RTY8	Transmembrane protease serine 7
Q07666	KH domain-containing, RNA-binding, signal transduction-associated protein 1		P22059	Oxysterol-binding protein 1
Q07812	Apoptosis regulator BAX		P40855	Peroxisomal biogenesis factor 19
Q07864	DNA polymerase epsilon catalytic subunit A		P15927	Replication protein A 32 kDa subunit
Q07866	Kinesin light chain 1		O95881	Thioredoxin domain-containing protein 12
Q07955	Serine/arginine-rich splicing factor 1		Q03154	Aminoacylase-1
Q07960	Rho GTPase-activating protein 1		P10768	S-formylglutathione hydrolase
Q08209	Serine/threonine-protein phosphatase 2B catalytic subunit alpha isoform		P50213	Isocitrate dehydrogenase [NAD] subunit alpha, mitochondrial
Q08211	ATP-dependent RNA helicase A		P09012	U1 small nuclear ribonucleoprotein A
Q08257	Quinone oxidoreductase		Q03135	Caveolin-1
Q08722	Leukocyte surface antigen CD47		Q8N3F8	MICAL-like protein 1
Q08945	FACT complex subunit SSRP1		P24666	Low molecular weight phosphotyrosine protein phosphatase
Q08J23	tRNA (cytosine(34)-C(5))-methyltransferase		P30533	Alpha-2-macroglobulin receptor-associated protein
Q09028	Histone-binding protein RBBP4		P10909	Clusterin
Q09161	Nuclear cap-binding protein subunit 1		Q9NR28	Diablo homolog, mitochondrial
Q09666	Neuroblast differentiation-associated protein AHNAK		P06132	Uroporphyrinogen decarboxylase
Q0VAA2	Uncharacterized protein C14orf166B		P14406	Cytochrome c oxidase subunit 7A2, mitochondrial
Q10567	AP-1 complex subunit beta-1		P12955	Xaa-Pro dipeptidase
Q10570	Cleavage and polyadenylation specificity factor subunit 1		Q14165	Malectin
Q12765	Secernin-1		Q6P2Q9	Pre-mRNA-processing-splicing factor 8
Q12774	Rho guanine nucleotide exchange factor 5		Q92973	Transportin-1
Q12788	Transducin beta-like protein 3		O15427	Monocarboxylate transporter 4
Q12792	Twinfilin-1		Q99417	C-Myc-binding protein
Q12800	Alpha-globin transcription factor CP2		Q9NZ01	Very-long-chain enoyl-CoA reductase
Q12874	Splicing factor 3A subunit 3		O43598	2'-deoxynucleoside 5'-phosphate N-hydrolase 1
Q12888	Tumor suppressor p53-binding protein 1		O75153	Clustered mitochondria protein homolog
Q12891	Hyaluronidase-2		P20073	Annexin A7
Q12904	Aminoacyl tRNA synthase complex-interacting multifunctional protein 1		Q17RC7	Exocyst complex component 3-like protein 4
Q12905	Interleukin enhancer-binding factor 2		Q13155	Aminoacyl tRNA synthase complex-interacting multifunctional protein 2
Q12906	Interleukin enhancer-binding factor 3		Q99538	Legumain
Q12907	Vesicular integral-membrane protein VIP36		O15127	Secretory carrier-associated membrane protein 2
Q12931	Heat shock protein 75 kDa, mitochondrial		Q13232	Nucleoside diphosphate kinase 3
Q12959	Disks large homolog 1		Q8WU39	Marginal zone B- and B1-cell-specific protein
Q12979	Active breakpoint cluster region-related protein		O14734	Acyl-coenzyme A thioesterase 8
Q13011	Delta(3,5)-Delta(2,4)-dienoyl-CoA isomerase, mitochondrial		P0C869	Cytosolic phospholipase A2 beta
Q13045	Protein flightless-1 homolog		P60002	Transcription elongation factor 1 homolog
Q13057	Bifunctional coenzyme A synthase		Q9ULA0	Aspartyl aminopeptidase
Q13085	Acetyl-CoA carboxylase 1		O14828	Secretory carrier-associated membrane protein 3
Q13129	Zinc finger protein Rlf		P14927	Cytochrome b-c1 complex subunit 7
Q13136	Liprin-alpha-1		P22102	Trifunctional purine biosynthetic protein adenosine-3
Q13148	TAR DNA-binding protein 43		Q02978	Mitochondrial 2-oxoglutarate/malate carrier protein
Q13151	Heterogeneous nuclear ribonucleoprotein A0		P27105	Erythrocyte band 7 integral membrane protein
Q13155	Aminoacyl tRNA synthase complex-interacting multifunctional protein 2		O14579	Coatomer subunit epsilon
Q13162	Peroxiredoxin-4		Q9Y3Z3	Deoxynucleoside triphosphate triphosphohydrolase SAMHD1
Q13177	Serine/threonine-protein kinase PAK 2		P20042	Eukaryotic translation initiation factor 2 subunit 2
Q13185	Chromobox protein homolog 3		P23368	NAD-dependent malic enzyme, mitochondrial
Q13200	26S proteasome non-ATPase regulatory subunit 2		P53007	Tricarboxylate transport protein, mitochondrial
Q13232	Nucleoside diphosphate kinase 3		P00918	Carbonic anhydrase 2
Q13242	Serine/arginine-rich splicing factor 9		Q96AT9	Ribulose-phosphate 3-epimerase
Q13243	Serine/arginine-rich splicing factor 5		Q9NZB2	Constitutive coactivator of PPAR-gamma-like protein 1
Q13247	Serine/arginine-rich splicing factor 6		O43447	Peptidyl-prolyl cis-trans isomerase H
Q13263	Transcription intermediary factor 1-beta		Q9NUP9	Protein lin-7 homolog C
Q13283	Ras GTPase-activating protein-binding protein 1		O75436	Vacuolar protein sorting-associated protein 26A
Q13310	Polyadenylate-binding protein 4		P17900	Ganglioside GM2 activator
Q13347	Eukaryotic translation initiation factor 3 subunit I		P48444	Coatomer subunit delta
Q13362	Serine/threonine-protein phosphatase 2A 56 kDa regulatory subunit gamma isoform		O14744	Protein arginine N-methyltransferase 5
Q13363	C-terminal-binding protein 1		P21741	Midkine
Q13404	Ubiquitin-conjugating enzyme E2 variant 1		P33992	DNA replication licensing factor MCM5
Q13409	Cytoplasmic dynein 1 intermediate chain 2		P17030	Zinc finger protein 25
Q13423	NAD(P) transhydrogenase, mitochondrial		Q9BX68	Histidine triad nucleotide-binding protein 2, mitochondrial
Q13427	Peptidyl-prolyl cis-trans isomerase G		O60890	Oligophrenin-1
Q13434	Putative E3 ubiquitin-protein ligase makorin-4		Q13177	Serine/threonine-protein kinase PAK 2
Q13435	Splicing factor 3B subunit 2		P80748	Ig lambda chain V-III region LOI
Q13442	28 kDa heat- and acid-stable phosphoprotein		Q12800	Alpha-globin transcription factor CP2
Q13445	Transmembrane emp24 domain-containing protein 1		Q9Y678	Coatomer subunit gamma-1
Q13454	Tumor suppressor candidate 3		P46926	Glucosamine-6-phosphate isomerase 1
Q13501	Sequestosome-1		Q8NBQ5	Estradiol 17-beta-dehydrogenase 11
Q13505	Metaxin-1		Q9H3Z4	DnaJ homolog subfamily C member 5
Q13509	Tubulin beta-3 chain		P00751	Complement factor B
Q13510	Acid ceramidase		Q15833	Syntaxin-binding protein 2
Q13523	Serine/threonine-protein kinase PRP4 homolog		Q9BXT2	Voltage-dependent calcium channel gamma-6 subunit
Q13547	Histone deacetylase 1		P17612	cAMP-dependent protein kinase catalytic subunit alpha
Q13561	Dynactin subunit 2		O75340	Programmed cell death protein 6
Q13564	NEDD8-activating enzyme E1 regulatory subunit		O43747	AP-1 complex subunit gamma-1
Q13568	Interferon regulatory factor 5		O00429	Dynamin-1-like protein
Q13573	SNW domain-containing protein 1		P53992	Protein transport protein Sec24C
Q13595	Transformer-2 protein homolog alpha		P33991	DNA replication licensing factor MCM4
Q13596	Sorting nexin-1		P09496	Clathrin light chain A
Q13617	Cullin-2		O43592	Exportin-T
Q13618	Cullin-3		Q01970	1-phosphatidylinositol 4,5-bisphosphate phosphodiesterase beta-3
Q13619	Cullin-4A		Q96I24	Far upstream element-binding protein 3
Q13625	Apoptosis-stimulating of p53 protein 2		Q03169	Tumor necrosis factor alpha-induced protein 2
Q13630	GDP-L-fucose synthase		P23193	Transcription elongation factor A protein 1
Q13685	Angio-associated migratory cell protein		O94874	E3 UFM1-protein ligase 1
Q13724	Mannosyl-oligosaccharide glucosidase		P42224	Signal transducer and activator of transcription 1-alpha/beta
Q13740	CD166 antigen		Q969H8	UPF0556 protein C19orf10
Q13765	Nascent polypeptide-associated complex subunit alpha		Q9UBR2	Cathepsin Z
Q13813	Spectrin alpha chain, non-erythrocytic 1		P08603	Complement factor H
Q13823	Nucleolar GTP-binding protein 2		P26639	Threonine--tRNA ligase, cytoplasmic
Q13835	Plakophilin-1		P09669	Cytochrome c oxidase subunit 6C
Q13838	Spliceosome RNA helicase DDX39B		Q8NE71	ATP-binding cassette sub-family F member 1
Q13867	Bleomycin hydrolase		O95782	AP-2 complex subunit alpha-1
Q13885	Tubulin beta-2A chain		Q9H788	SH2 domain-containing protein 4A
Q13887	Krueppel-like factor 5		P61966	AP-1 complex subunit sigma-1A
Q13895	Bystin		Q9NZI5	Grainyhead-like protein 1 homolog
Q14011	Cold-inducible RNA-binding protein		Q86UP2	Kinectin
Q14019	Coactosin-like protein		P53582	Methionine aminopeptidase 1
Q14103	Heterogeneous nuclear ribonucleoprotein D0		Q9Y285	Phenylalanine--tRNA ligase alpha subunit
Q14108	Lysosome membrane protein 2		P46977	Dolichyl-diphosphooligosaccharide--protein glycosyltransferase subunit STT3A
Q14126	Desmoglein-2		O94906	Pre-mRNA-processing factor 6
Q14134	Tripartite motif-containing protein 29		Q14376	UDP-glucose 4-epimerase
Q14137	Ribosome biogenesis protein BOP1		O60264	SWI/SNF-related matrix-associated actin-dependent regulator of chromatin subfamily A member 5
Q14152	Eukaryotic translation initiation factor 3 subunit A		Q9NSD9	Phenylalanine--tRNA ligase beta subunit
Q14160	Protein scribble homolog		O43765	Small glutamine-rich tetratricopeptide repeat-containing protein alpha
Q14165	Malectin		O76071	Probable cytosolic iron-sulfur protein assembly protein CIAO1
Q14166	Tubulin--tyrosine ligase-like protein 12		P00533	Epidermal growth factor receptor
Q14168	MAGUK p55 subfamily member 2		O94919	Endonuclease domain-containing 1 protein
Q14203	Dynactin subunit 1		P05556	Integrin beta-1
Q14204	Cytoplasmic dynein 1 heavy chain 1		Q9BQB6	Vitamin K epoxide reductase complex subunit 1
Q14232	Translation initiation factor eIF-2B subunit alpha		Q9NZZ3	Charged multivesicular body protein 5
Q14240	Eukaryotic initiation factor 4A-II		Q9P2X0	Dolichol-phosphate mannosyltransferase subunit 3
Q14247	Src substrate cortactin		Q15392	Delta(24)-sterol reductase
Q14257	Reticulocalbin-2		Q92882	Osteoclast-stimulating factor 1
Q14258	E3 ubiquitin/ISG15 ligase TRIM25		Q3ZCQ8	Mitochondrial import inner membrane translocase subunit TIM50
Q14315	Filamin-C		Q9H0E2	Toll-interacting protein
Q14318	Peptidyl-prolyl cis-trans isomerase FKBP8		P52292	Importin subunit alpha-1
Q14376	UDP-glucose 4-epimerase		Q99426	Tubulin-folding cofactor B
Q14444	Caprin-1		Q9Y3D3	28S ribosomal protein S16, mitochondrial
Q14498	RNA-binding protein 39		Q14677	Clathrin interactor 1
Q14527	Helicase-like transcription factor		Q15363	Transmembrane emp24 domain-containing protein 2
Q14566	DNA replication licensing factor MCM6		P35573	Glycogen debranching enzyme
Q14574	Desmocollin-3		Q16099	Glutamate receptor ionotropic, kainate 4
Q14642	Type I inositol 1,4,5-trisphosphate 5-phosphatase		P23634	Plasma membrane calcium-transporting ATPase 4
Q14669	E3 ubiquitin-protein ligase TRIP12		P63220	40S ribosomal protein S21
Q14677	Clathrin interactor 1		P11234	Ras-related protein Ral-B
Q14683	Structural maintenance of chromosomes protein 1A		P11310	Medium-chain specific acyl-CoA dehydrogenase, mitochondrial
Q14684	Ribosomal RNA processing protein 1 homolog B		O00159	Unconventional myosin-Ic
Q14696	LDLR chaperone MESD		Q9P2R7	Succinyl-CoA ligase [ADP-forming] subunit beta, mitochondrial
Q14697	Neutral alpha-glucosidase AB		O14964	Hepatocyte growth factor-regulated tyrosine kinase substrate
Q14728	Major facilitator superfamily domain-containing protein 10		P39060	Collagen alpha-1(XVIII) chain
Q14764	Major vault protein		P04179	Superoxide dismutase [Mn], mitochondrial
Q14789	Golgin subfamily B member 1		Q9Y3F4	Serine-threonine kinase receptor-associated protein
Q14802	FXYD domain-containing ion transport regulator 3		O14949	Cytochrome b-c1 complex subunit 8
Q14839	Chromodomain-helicase-DNA-binding protein 4		P61923	Coatomer subunit zeta-1
Q14847	LIM and SH3 domain protein 1		Q8N4V1	Membrane magnesium transporter 1
Q14914	Prostaglandin reductase 1		Q8N1G4	Leucine-rich repeat-containing protein 47
Q14956	Transmembrane glycoprotein NMB		Q7LBR1	Charged multivesicular body protein 1b
Q14974	Importin subunit beta-1		Q9NYL4	Peptidyl-prolyl cis-trans isomerase FKBP11
Q14978	Nucleolar and coiled-body phosphoprotein 1		Q9NRP0	Oligosaccharyltransferase complex subunit OSTC
Q14980	Nuclear mitotic apparatus protein 1		Q99798	Aconitate hydratase, mitochondrial
Q14CX7	N-alpha-acetyltransferase 25, NatB auxiliary subunit		Q9HB90	Ras-related GTP-binding protein C
Q15005	Signal peptidase complex subunit 2		Q9Y5K8	V-type proton ATPase subunit D
Q15006	ER membrane protein complex subunit 2		Q99961	Endophilin-A2
Q15008	26S proteasome non-ATPase regulatory subunit 6		P09234	U1 small nuclear ribonucleoprotein C
Q15019	Septin-2		Q6DD88	Atlastin-3
Q15020	Squamous cell carcinoma antigen recognized by T-cells 3		P14854	Cytochrome c oxidase subunit 6B1
Q15029	116 kDa U5 small nuclear ribonucleoprotein component		Q9NVV4	Poly(A) RNA polymerase, mitochondrial
Q15041	ADP-ribosylation factor-like protein 6-interacting protein 1		P51649	Succinate-semialdehyde dehydrogenase, mitochondrial
Q15046	Lysine--tRNA ligase		P36871	Phosphoglucomutase-1
Q15056	Eukaryotic translation initiation factor 4H		P30876	DNA-directed RNA polymerase II subunit RPB2
Q15057	Arf-GAP with coiled-coil, ANK repeat and PH domain-containing protein 2		Q9Y446	Plakophilin-3
Q15067	Peroxisomal acyl-coenzyme A oxidase 1		Q9Y224	UPF0568 protein C14orf166
Q15075	Early endosome antigen 1		P27708	CAD protein
Q15084	Protein disulfide-isomerase A6		Q08722	Leukocyte surface antigen CD47
Q15102	Platelet-activating factor acetylhydrolase IB subunit gamma		P46020	Phosphorylase b kinase regulatory subunit alpha, skeletal muscle isoform
Q15121	Astrocytic phosphoprotein PEA-15		P00352	Retinal dehydrogenase 1
Q15126	Phosphomevalonate kinase		P67870	Casein kinase II subunit beta
Q15149	Plectin		P63165	Small ubiquitin-related modifier 1
Q15165	Serum paraoxonase/arylesterase 2		Q6WRX3	Protein zyg-11 homolog A
Q15181	Inorganic pyrophosphatase		O00423	Echinoderm microtubule-associated protein-like 1
Q15185	Prostaglandin E synthase 3		Q7Z6Z7	E3 ubiquitin-protein ligase HUWE1
Q15223	Poliovirus receptor-related protein 1		Q9UJS0	Calcium-binding mitochondrial carrier protein Aralar2
Q15233	Non-POU domain-containing octamer-binding protein		O00410	Importin-5
Q15257	Serine/threonine-protein phosphatase 2A activator		Q14696	LDLR chaperone MESD
Q15286	Ras-related protein Rab-35		O15372	Eukaryotic translation initiation factor 3 subunit H
Q15287	RNA-binding protein with serine-rich domain 1		Q9NZM1	Myoferlin
Q15293	Reticulocalbin-1		Q12959	Disks large homolog 1
Q15334	Lethal(2) giant larvae protein homolog 1		Q9Y3C6	Peptidyl-prolyl cis-trans isomerase-like 1
Q15365	Poly(rC)-binding protein 1		Q7L2H7	Eukaryotic translation initiation factor 3 subunit M
Q15366	Poly(rC)-binding protein 2		Q09161	Nuclear cap-binding protein subunit 1
Q15369	Transcription elongation factor B polypeptide 1		Q9NQW7	Xaa-Pro aminopeptidase 1
Q15370	Transcription elongation factor B polypeptide 2		Q14764	Major vault protein
Q15382	GTP-binding protein Rheb		P51553	Isocitrate dehydrogenase [NAD] subunit gamma, mitochondrial
Q15392	Delta(24)-sterol reductase		O43237	Cytoplasmic dynein 1 light intermediate chain 2
Q15393	Splicing factor 3B subunit 3		P47897	Glutamine--tRNA ligase
Q15397	Pumilio domain-containing protein KIAA0020		Q15005	Signal peptidase complex subunit 2
Q15424	Scaffold attachment factor B1		Q9Y3Q3	Transmembrane emp24 domain-containing protein 3
Q15427	Splicing factor 3B subunit 4		O43681	ATPase ASNA1
Q15428	Splicing factor 3A subunit 2		Q16401	26S proteasome non-ATPase regulatory subunit 5
Q15435	Protein phosphatase 1 regulatory subunit 7		Q13617	Cullin-2
Q15436	Protein transport protein Sec23A		Q15126	Phosphomevalonate kinase
Q15459	Splicing factor 3A subunit 1		P61289	Proteasome activator complex subunit 3
Q15582	Transforming growth factor-beta-induced protein ig-h3		Q6PKG0	La-related protein 1
Q15631	Translin		P20039	HLA class II histocompatibility antigen, DRB1-11 beta chain
Q15637	Splicing factor 1		P61081	NEDD8-conjugating enzyme Ubc12
Q15642	Cdc42-interacting protein 4		P48147	Prolyl endopeptidase
Q15652	Probable JmjC domain-containing histone demethylation protein 2C		Q9H3H1	tRNA dimethylallyltransferase, mitochondrial
Q15653	NF-kappa-B inhibitor beta		Q99829	Copine-1
Q15654	Thyroid receptor-interacting protein 6		P34896	Serine hydroxymethyltransferase, cytosolic
Q15691	Microtubule-associated protein RP/EB family member 1		Q9UKS6	Protein kinase C and casein kinase substrate in neurons protein 3
Q15717	ELAV-like protein 1		Q9Y394	Dehydrogenase/reductase SDR family member 7
Q15758	Neutral amino acid transporter B(0)		P62633	Cellular nucleic acid-binding protein
Q15819	Ubiquitin-conjugating enzyme E2 variant 2		P04216	Thy-1 membrane glycoprotein
Q15833	Syntaxin-binding protein 2		Q9UPN3	Microtubule-actin cross-linking factor 1, isoforms 1/2/3/5
Q15836	Vesicle-associated membrane protein 3		Q8WWY3	U4/U6 small nuclear ribonucleoprotein Prp31
Q15847	Adipogenesis regulatory factor		P47813	Eukaryotic translation initiation factor 1A, X-chromosomal
Q15907	Ras-related protein Rab-11B		O43617	Trafficking protein particle complex subunit 3
Q15942	Zyxin		Q7L576	Cytoplasmic FMR1-interacting protein 1
Q16181	Septin-7		Q13867	Bleomycin hydrolase
Q16270	Insulin-like growth factor-binding protein 7		P37108	Signal recognition particle 14 kDa protein
Q16401	26S proteasome non-ATPase regulatory subunit 5		Q9H307	Pinin
Q16527	Cysteine and glycine-rich protein 2		P08195	4F2 cell-surface antigen heavy chain
Q16531	DNA damage-binding protein 1		Q9BS26	Endoplasmic reticulum resident protein 44
Q16539	Mitogen-activated protein kinase 14		O00512	B-cell CLL/lymphoma 9 protein
Q16543	Hsp90 co-chaperone Cdc37		Q9P2J5	Leucine--tRNA ligase, cytoplasmic
Q16555	Dihydropyrimidinase-related protein 2		Q9NWS0	PIH1 domain-containing protein 1
Q16563	Synaptophysin-like protein 1		Q9NS69	Mitochondrial import receptor subunit TOM22 homolog
Q16576	Histone-binding protein RBBP7		A1L0T0	Acetolactate synthase-like protein
Q16629	Serine/arginine-rich splicing factor 7		Q9ULZ3	Apoptosis-associated speck-like protein containing a CARD
Q16630	Cleavage and polyadenylation specificity factor subunit 6		P55145	Mesencephalic astrocyte-derived neurotrophic factor
Q16650	T-box brain protein 1		O75832	26S proteasome non-ATPase regulatory subunit 10
Q16658	Fascin		Q96DI7	U5 small nuclear ribonucleoprotein 40 kDa protein
Q16666	Gamma-interferon-inducible protein 16		P04066	Tissue alpha-L-fucosidase
Q16698	2,4-dienoyl-CoA reductase, mitochondrial		Q9Y3B3	Transmembrane emp24 domain-containing protein 7
Q16706	Alpha-mannosidase 2		Q7RTV0	PHD finger-like domain-containing protein 5A
Q16718	NADH dehydrogenase [ubiquinone] 1 alpha subcomplex subunit 5		Q9UPN7	Serine/threonine-protein phosphatase 6 regulatory subunit 1
Q16740	Putative ATP-dependent Clp protease proteolytic subunit, mitochondrial		O94832	Unconventional myosin-Id
Q16762	Thiosulfate sulfurtransferase		Q9HAB8	Phosphopantothenate--cysteine ligase
Q16777	Histone H2A type 2-C		P22694	cAMP-dependent protein kinase catalytic subunit beta
Q16822	Phosphoenolpyruvate carboxykinase [GTP], mitochondrial		Q6L8Q7	2',5'-phosphodiesterase 12
Q16836	Hydroxyacyl-coenzyme A dehydrogenase, mitochondrial		Q14C86	GTPase-activating protein and VPS9 domain-containing protein 1
Q16851	UTP--glucose-1-phosphate uridylyltransferase		Q15642	Cdc42-interacting protein 4
Q16891	Mitochondrial inner membrane protein		P0C0L5	Complement C4-B
Q17RC7	Exocyst complex component 3-like protein 4		Q8IZ83	Aldehyde dehydrogenase family 16 member A1
Q1KMD3	Heterogeneous nuclear ribonucleoprotein U-like protein 2		Q16637	Survival motor neuron protein
Q29RF7	Sister chromatid cohesion protein PDS5 homolog A		Q7Z2W4	Zinc finger CCCH-type antiviral protein 1
Q2LD37	Uncharacterized protein KIAA1109		Q9BS40	Latexin
Q2M389	WASH complex subunit 7		P63172	Dynein light chain Tctex-type 1
Q309B1	Tripartite motif-containing protein 16-like protein		Q9NQG5	Regulation of nuclear pre-mRNA domain-containing protein 1B
Q32MQ0	Zinc finger protein 750		Q96CN7	Isochorismatase domain-containing protein 1
Q32MZ4	Leucine-rich repeat flightless-interacting protein 1		Q8NDZ4	Deleted in autism protein 1
Q32P28	Prolyl 3-hydroxylase 1		Q9NYU2	UDP-glucose:glycoprotein glucosyltransferase 1
Q3LXA3	Bifunctional ATP-dependent dihydroxyacetone kinase/FAD-AMP lyase (cyclizing)		Q9NR46	Endophilin-B2
Q3MJ13	WD repeat-containing protein 72		O75348	V-type proton ATPase subunit G 1
Q3ZCQ8	Mitochondrial import inner membrane translocase subunit TIM50		P02792	Ferritin light chain
Q3ZCT8	Kelch repeat and BTB domain-containing protein 12		Q13370	cGMP-inhibited 3',5'-cyclic phosphodiesterase B
Q494U1	Pleckstrin homology domain-containing family N member 1		Q15582	Transforming growth factor-beta-induced protein ig-h3
Q4AC94	C2 domain-containing protein 3		Q9BTV4	Transmembrane protein 43
Q4G0F5	Vacuolar protein sorting-associated protein 26B		P33316	Deoxyuridine 5'-triphosphate nucleotidohydrolase, mitochondrial
Q4G0J3	La-related protein 7		P51665	26S proteasome non-ATPase regulatory subunit 7
Q504U0	Uncharacterized protein C4orf46		Q9NP79	Vacuolar protein sorting-associated protein VTA1 homolog
Q52LJ0	Protein FAM98B		Q96S21	Ras-related protein Rab-40C
Q53EL6	Programmed cell death protein 4		P78330	Phosphoserine phosphatase
Q53FA7	Quinone oxidoreductase PIG3		Q9Y617	Phosphoserine aminotransferase
Q53FV1	ORM1-like protein 2		P30419	Glycylpeptide N-tetradecanoyltransferase 1
Q53GQ0	Estradiol 17-beta-dehydrogenase 12		P61758	Prefoldin subunit 3
Q53GS9	U4/U6.U5 tri-snRNP-associated protein 2		Q15257	Serine/threonine-protein phosphatase 2A activator
Q53H12	Acylglycerol kinase, mitochondrial		Q9H2G2	STE20-like serine/threonine-protein kinase
Q53RT3	Retroviral-like aspartic protease 1		P46109	Crk-like protein
Q53TQ3	INO80 complex subunit D		Q9NVP1	ATP-dependent RNA helicase DDX18
Q562R1	Beta-actin-like protein 2		Q15382	GTP-binding protein Rheb
Q58FG1	Putative heat shock protein HSP 90-alpha A4		Q01085	Nucleolysin TIAR
Q5BKX6	Solute carrier family 45 member 4		P50750	Cyclin-dependent kinase 9
Q5CZC0	Fibrous sheath-interacting protein 2		Q9Y6E2	Basic leucine zipper and W2 domain-containing protein 2
Q5DID0	Uromodulin-like 1		Q8TC12	Retinol dehydrogenase 11
Q5JRX3	Presequence protease, mitochondrial		Q9HC62	Sentrin-specific protease 2
Q5JSL3	Dedicator of cytokinesis protein 11		Q96QR8	Transcriptional activator protein Pur-beta
Q5JTV8	Torsin-1A-interacting protein 1		Q8WXF1	Paraspeckle component 1
Q5JVX7	Uncharacterized protein C1orf141		P01042	Kininogen-1
Q5JWR5	Protein dopey-1		Q9BPW8	Protein NipSnap homolog 1
Q5MNZ6	WD repeat domain phosphoinositide-interacting protein 3		Q9Y3L3	SH3 domain-binding protein 1
Q5SQ80	Ankyrin repeat domain-containing protein 20A2		P18583	Protein SON
Q5SSJ5	Heterochromatin protein 1-binding protein 3		O75694	Nuclear pore complex protein Nup155
Q5SZK8	FRAS1-related extracellular matrix protein 2		Q9UK45	U6 snRNA-associated Sm-like protein LSm7
Q5T011	Protein SZT2		Q9Y263	Phospholipase A-2-activating protein
Q5T1H1	Protein eyes shut homolog		Q8N573	Oxidation resistance protein 1
Q5T1J5	Putative coiled-coil-helix-coiled-coil-helix domain-containing protein CHCHD2P9, mitochondrial		O00566	U3 small nucleolar ribonucleoprotein protein MPP10
Q5T1M5	FK506-binding protein 15		P08572	Collagen alpha-2(IV) chain
Q5T4S7	E3 ubiquitin-protein ligase UBR4		P33993	DNA replication licensing factor MCM7
Q5T5P2	Sickle tail protein homolog		Q14566	DNA replication licensing factor MCM6
Q5T653	39S ribosomal protein L2, mitochondrial		P51570	Galactokinase
Q5T9A4	ATPase family AAA domain-containing protein 3B		Q96I99	Succinyl-CoA ligase [GDP-forming] subunit beta, mitochondrial
Q5THJ4	Vacuolar protein sorting-associated protein 13D		P68400	Casein kinase II subunit alpha
Q5VSL9	Striatin-interacting protein 1		Q15417	Calponin-3
Q5VT79	Annexin A8-like protein 2		Q0VDF9	Heat shock 70 kDa protein 14
Q5VTL8	Pre-mRNA-splicing factor 38B		P00492	Hypoxanthine-guanine phosphoribosyltransferase
Q63HN1	Protein FAM205B		P62195	26S protease regulatory subunit 8
Q63HN8	E3 ubiquitin-protein ligase RNF213		O15260	Surfeit locus protein 4
Q69YN4	Protein virilizer homolog		P02462	Collagen alpha-1(IV) chain
Q6BCY4	NADH-cytochrome b5 reductase 2		P30566	Adenylosuccinate lyase
Q6DD88	Atlastin-3		P20645	Cation-dependent mannose-6-phosphate receptor
Q6IAA8	Ragulator complex protein LAMTOR1		Q16762	Thiosulfate sulfurtransferase
Q6IBS0	Twinfilin-2		Q96LJ7	Dehydrogenase/reductase SDR family member 1
Q6L8Q7	2',5'-phosphodiesterase 12		P22307	Non-specific lipid-transfer protein
Q6N043	Zinc finger protein 280D		Q9NXG2	THUMP domain-containing protein 1
Q6NUK1	Calcium-binding mitochondrial carrier protein SCaMC-1		Q6BCY4	NADH-cytochrome b5 reductase 2
Q6NVY1	3-hydroxyisobutyryl-CoA hydrolase, mitochondrial		P33121	Long-chain-fatty-acid--CoA ligase 1
Q6NXG1	Epithelial splicing regulatory protein 1		P60033	CD81 antigen
Q6NZI2	Polymerase I and transcript release factor		P04424	Argininosuccinate lyase
Q6P1A2	Lysophospholipid acyltransferase 5		P22061	Protein-L-isoaspartate(D-aspartate) O-methyltransferase
Q6P1M3	Lethal(2) giant larvae protein homolog 2		Q9Y520	Protein PRRC2C
Q6P2Q9	Pre-mRNA-processing-splicing factor 8		P11172	Uridine 5'-monophosphate synthase
Q6P4A8	Phospholipase B-like 1		Q969V3	Nicalin
Q6P4E1	Protein CASC4		O00391	Sulfhydryl oxidase 1
Q6P587	Acylpyruvase FAHD1, mitochondrial		Q03701	CCAAT/enhancer-binding protein zeta
Q6P996	Pyridoxal-dependent decarboxylase domain-containing protein 1		P15170	Eukaryotic peptide chain release factor GTP-binding subunit ERF3A
Q6PD74	Alpha- and gamma-adaptin-binding protein p34		O43813	LanC-like protein 1
Q6PI48	Aspartate--tRNA ligase, mitochondrial		Q9UBF2	Coatomer subunit gamma-2
Q6PKG0	La-related protein 1		Q13724	Mannosyl-oligosaccharide glucosidase
Q6UW02	Cytochrome P450 20A1		Q9H074	Polyadenylate-binding protein-interacting protein 1
Q6UW68	Transmembrane protein 205		P11117	Lysosomal acid phosphatase
Q6UWP2	Dehydrogenase/reductase SDR family member 11		Q6A1A2	Putative 3-phosphoinositide-dependent protein kinase 2
Q6UWY5	Olfactomedin-like protein 1		P61457	Pterin-4-alpha-carbinolamine dehydratase
Q6UXN9	WD repeat-containing protein 82		Q96P70	Importin-9
Q6UXS9	Inactive caspase-12		Q14232	Translation initiation factor eIF-2B subunit alpha
Q6V0I7	Protocadherin Fat 4		Q13362	Serine/threonine-protein phosphatase 2A 56 kDa regulatory subunit gamma isoform
Q6WCQ1	Myosin phosphatase Rho-interacting protein		Q14258	E3 ubiquitin/ISG15 ligase TRIM25
Q6WKZ4	Rab11 family-interacting protein 1		P36543	V-type proton ATPase subunit E 1
Q6XQN6	Nicotinate phosphoribosyltransferase		Q92925	SWI/SNF-related matrix-associated actin-dependent regulator of chromatin subfamily D member 2
Q6ZMB5	Transmembrane protein 184A		Q9UNS2	COP9 signalosome complex subunit 3
Q6ZRV2	Protein FAM83H		P07738	Bisphosphoglycerate mutase
Q6ZTI0	Putative uncharacterized protein FLJ44636		P23786	Carnitine O-palmitoyltransferase 2, mitochondrial
Q6ZTQ4	Cadherin-related family member 3		Q7L014	Probable ATP-dependent RNA helicase DDX46
Q6ZVM7	TOM1-like protein 2		Q13573	SNW domain-containing protein 1
Q6ZVX7	F-box only protein 50		P16455	Methylated-DNA--protein-cysteine methyltransferase
Q70E73	Ras-associated and pleckstrin homology domains-containing protein 1		P35813	Protein phosphatase 1A
Q70J99	Protein unc-13 homolog D		Q02487	Desmocollin-2
Q71DI3	Histone H3.2		O15446	DNA-directed RNA polymerase I subunit RPA34
Q71RS6	Sodium/potassium/calcium exchanger 5		Q14847	LIM and SH3 domain protein 1
Q71U36	Tubulin alpha-1A chain		P47929	Galectin-7
Q71UM5	40S ribosomal protein S27-like		Q9UKX7	Nuclear pore complex protein Nup50
Q75T13	GPI inositol-deacylase		O15498	Synaptobrevin homolog YKT6
Q765P7	MTSS1-like protein		Q6PI48	Aspartate--tRNA ligase, mitochondrial
Q7KZF4	Staphylococcal nuclease domain-containing protein 1		Q13568	Interferon regulatory factor 5
Q7KZI7	Serine/threonine-protein kinase MARK2		P05155	Plasma protease C1 inhibitor
Q7L014	Probable ATP-dependent RNA helicase DDX46		Q9UBB4	Ataxin-10
Q7L0Y3	Mitochondrial ribonuclease P protein 1		O75494	Serine/arginine-rich splicing factor 10
Q7L1Q6	Basic leucine zipper and W2 domain-containing protein 1		Q07866	Kinesin light chain 1
Q7L2H7	Eukaryotic translation initiation factor 3 subunit M		Q9BSH4	Translational activator of cytochrome c oxidase 1
Q7L3V2	Protein Bop		O00151	PDZ and LIM domain protein 1
Q7L576	Cytoplasmic FMR1-interacting protein 1		P50440	Glycine amidinotransferase, mitochondrial
Q7L5L3	Glycerophosphodiester phosphodiesterase domain-containing protein 3		P43686	26S protease regulatory subunit 6B
Q7L5N1	COP9 signalosome complex subunit 6		Q12888	Tumor suppressor p53-binding protein 1
Q7L9L4	MOB kinase activator 1B		Q9BZK7	F-box-like/WD repeat-containing protein TBL1XR1
Q7LBR1	Charged multivesicular body protein 1b		P78344	Eukaryotic translation initiation factor 4 gamma 2
Q7RTV0	PHD finger-like domain-containing protein 5A		P30740	Leukocyte elastase inhibitor
Q7Z2K6	Endoplasmic reticulum metallopeptidase 1		Q96HS1	Serine/threonine-protein phosphatase PGAM5, mitochondrial
Q7Z2W4	Zinc finger CCCH-type antiviral protein 1		P04004	Vitronectin
Q7Z401	C-myc promoter-binding protein		P78406	mRNA export factor
Q7Z406	Myosin-14		Q9UHY7	Enolase-phosphatase E1
Q7Z4V5	Hepatoma-derived growth factor-related protein 2		Q9NP81	Serine--tRNA ligase, mitochondrial
Q7Z4W1	L-xylulose reductase		Q6IAA8	Ragulator complex protein LAMTOR1
Q7Z5K2	Wings apart-like protein homolog		P42574	Caspase-3
Q7Z6L1	Tectonin beta-propeller repeat-containing protein 1		Q8TF09	Dynein light chain roadblock-type 2
Q7Z6Z7	E3 ubiquitin-protein ligase HUWE1		P54105	Methylosome subunit pICln
Q7Z7H5	Transmembrane emp24 domain-containing protein 4		Q92544	Transmembrane 9 superfamily member 4
Q86SG6	Serine/threonine-protein kinase Nek8		P21283	V-type proton ATPase subunit C 1
Q86SX6	Glutaredoxin-related protein 5, mitochondrial		P29350	Tyrosine-protein phosphatase non-receptor type 6
Q86T03	Type 1 phosphatidylinositol 4,5-bisphosphate 4-phosphatase		Q9UFN0	Protein NipSnap homolog 3A
Q86U10	60 kDa lysophospholipase		Q9BY32	Inosine triphosphate pyrophosphatase
Q86U42	Polyadenylate-binding protein 2		Q96IJ6	Mannose-1-phosphate guanyltransferase alpha
Q86UE4	Protein LYRIC		Q99523	Sortilin
Q86UP2	Kinectin		Q7L9L4	MOB kinase activator 1B
Q86V81	THO complex subunit 4		P29590	Protein PML
Q86VP6	Cullin-associated NEDD8-dissociated protein 1		Q99439	Calponin-2
Q86VY4	Testis-specific Y-encoded-like protein 5		O00232	26S proteasome non-ATPase regulatory subunit 12
Q86WZ0	HEAT repeat-containing protein 4		O95159	Zinc finger protein-like 1
Q86X55	Histone-arginine methyltransferase CARM1		Q9Y5X3	Sorting nexin-5
Q86XN8	RNA-binding protein MEX3D		Q6UWP2	Dehydrogenase/reductase SDR family member 11
Q86XP3	ATP-dependent RNA helicase DDX42		Q96M27	Protein PRRC1
Q86XS8	E3 ubiquitin-protein ligase RNF130		Q7Z4R8	UPF0669 protein C6orf120
Q86Y82	Syntaxin-12		Q15334	Lethal(2) giant larvae protein homolog 1
Q86YF9	Zinc finger protein DZIP1		Q9NSY2	StAR-related lipid transfer protein 5
Q86YH2	Zinc finger protein 280B		Q9Y676	28S ribosomal protein S18b, mitochondrial
Q8IUE6	Histone H2A type 2-B		Q9Y4Z0	U6 snRNA-associated Sm-like protein LSm4
Q8IVD9	NudC domain-containing protein 3		Q9Y576	Ankyrin repeat and SOCS box protein 1
Q8IWA5	Choline transporter-like protein 2		O00267	Transcription elongation factor SPT5
Q8IWV7	E3 ubiquitin-protein ligase UBR1		Q9UHQ9	NADH-cytochrome b5 reductase 1
Q8IWX8	Calcium homeostasis endoplasmic reticulum protein		P08473	Neprilysin
Q8IX12	Cell division cycle and apoptosis regulator protein 1		P55317	Hepatocyte nuclear factor 3-alpha
Q8IXI1	Mitochondrial Rho GTPase 2		Q12769	Nuclear pore complex protein Nup160
Q8IXM2	Chromatin complexes subunit BAP18		Q9Y512	Sorting and assembly machinery component 50 homolog
Q8IXS2	Coiled-coil domain-containing protein 65		P40616	ADP-ribosylation factor-like protein 1
Q8IY67	Ribonucleoprotein PTB-binding 1		P05091	Aldehyde dehydrogenase, mitochondrial
Q8IYB3	Serine/arginine repetitive matrix protein 1		O75190	DnaJ homolog subfamily B member 6
Q8IZ83	Aldehyde dehydrogenase family 16 member A1		O15347	High mobility group protein B3
Q8IZP0	Abl interactor 1		Q5JRX3	Presequence protease, mitochondrial
Q8IZW8	Tensin-4		Q96DU9	Polyadenylate-binding protein 5
Q8N0Y5	Olfactory receptor 8I2		Q13564	NEDD8-activating enzyme E1 regulatory subunit
Q8N163	DBIRD complex subunit KIAA1967		Q92600	Cell differentiation protein RCD1 homolog
Q8N1F7	Nuclear pore complex protein Nup93		P41223	Protein BUD31 homolog
Q8N1G0	Zinc finger protein 687		Q99627	COP9 signalosome complex subunit 8
Q8N1G4	Leucine-rich repeat-containing protein 47		Q08209	Serine/threonine-protein phosphatase 2B catalytic subunit alpha isoform
Q8N1S5	Zinc transporter ZIP11		Q9H1Z9	Tetraspanin-10
Q8N271	Prominin-2		P61201	COP9 signalosome complex subunit 2
Q8N335	Glycerol-3-phosphate dehydrogenase 1-like protein		Q86VY4	Testis-specific Y-encoded-like protein 5
Q8N3C0	Activating signal cointegrator 1 complex subunit 3		Q9UM54	Unconventional myosin-VI
Q8N3F8	MICAL-like protein 1		Q8N1S5	Zinc transporter ZIP11
Q8N475	Follistatin-related protein 5		P78310	Coxsackievirus and adenovirus receptor
Q8N4V1	Membrane magnesium transporter 1		Q5SXH7	Pleckstrin homology domain-containing family S member 1
Q8N6H7	ADP-ribosylation factor GTPase-activating protein 2		P02747	Complement C1q subcomponent subunit C
Q8N6I4	Transmembrane protein 251		Q15631	Translin
Q8N6M0	OTU domain-containing protein 6B		Q9NZL9	Methionine adenosyltransferase 2 subunit beta
Q8N6Y2	Leucine-rich repeat-containing protein 17		Q00535	Cyclin-dependent kinase 5
Q8N801	Uncharacterized protein C2orf61		Q8WVM8	Sec1 family domain-containing protein 1
Q8N8J6	Zinc finger protein 615		P34810	Macrosialin
Q8N9N7	Leucine-rich repeat-containing protein 57		P16219	Short-chain specific acyl-CoA dehydrogenase, mitochondrial
Q8N9N8	Probable RNA-binding protein EIF1AD		P32456	Interferon-induced guanylate-binding protein 2
Q8NBJ4	Golgi membrane protein 1		P35270	Sepiapterin reductase
Q8NBJ5	Procollagen galactosyltransferase 1		P21980	Protein-glutamine gamma-glutamyltransferase 2
Q8NBQ5	Estradiol 17-beta-dehydrogenase 11		O75915	PRA1 family protein 3
Q8NBS9	Thioredoxin domain-containing protein 5		O60313	Dynamin-like 120 kDa protein, mitochondrial
Q8NBX0	Saccharopine dehydrogenase-like oxidoreductase		Q96A65	Exocyst complex component 4
Q8NC51	Plasminogen activator inhibitor 1 RNA-binding protein		P11678	Eosinophil peroxidase
Q8NC56	LEM domain-containing protein 2		P25311	Zinc-alpha-2-glycoprotein
Q8NCA5	Protein FAM98A		Q08J23	tRNA (cytosine(34)-C(5))-methyltransferase
Q8NCI6	Beta-galactosidase-1-like protein 3		Q96A26	Protein FAM162A
Q8NCW5	NAD(P)H-hydrate epimerase		Q8TF74	WAS/WASL-interacting protein family member 2
Q8ND56	Protein LSM14 homolog A		P34913	Bifunctional epoxide hydrolase 2
Q8NDH3	Probable aminopeptidase NPEPL1		Q9H3U1	Protein unc-45 homolog A
Q8NDZ4	Deleted in autism protein 1		Q9NX02	NACHT, LRR and PYD domains-containing protein 2
Q8NE71	ATP-binding cassette sub-family F member 1		Q8TAQ2	SWI/SNF complex subunit SMARCC2
Q8NEZ3	WD repeat-containing protein 19		P10153	Non-secretory ribonuclease
Q8NF91	Nesprin-1		Q13618	Cullin-3
Q8NFF5	FAD synthase		P07686	Beta-hexosaminidase subunit beta
Q8NFH4	Nucleoporin Nup37		Q9NR30	Nucleolar RNA helicase 2
Q8NFH5	Nucleoporin NUP53		Q9HC35	Echinoderm microtubule-associated protein-like 4
Q8NFP7	Diphosphoinositol polyphosphate phosphohydrolase 3-alpha		P29144	Tripeptidyl-peptidase 2
Q8NFU3	Thiosulfate sulfurtransferase/rhodanese-like domain-containing protein 1		P21399	Cytoplasmic aconitate hydratase
Q8NFW8	N-acylneuraminate cytidylyltransferase		Q6ZUM4	Rho GTPase-activating protein 27
Q8NG11	Tetraspanin-14		P04217	Alpha-1B-glycoprotein
Q8NGJ1	Olfactory receptor 4D6		O15269	Serine palmitoyltransferase 1
Q8NGK3	Olfactory receptor 52K2		Q8TDN6	Ribosome biogenesis protein BRX1 homolog
Q8NGT1	Olfactory receptor 2K2		Q9UID3	Vacuolar protein sorting-associated protein 51 homolog
Q8NI22	Multiple coagulation factor deficiency protein 2		Q15437	Protein transport protein Sec23B
Q8TAQ2	SWI/SNF complex subunit SMARCC2		Q9Y4P3	Transducin beta-like protein 2
Q8TBF8	Protein FAM81A		Q93050	V-type proton ATPase 116 kDa subunit a isoform 1
Q8TC12	Retinol dehydrogenase 11		P33241	Lymphocyte-specific protein 1
Q8TCJ2	Dolichyl-diphosphooligosaccharide--protein glycosyltransferase subunit STT3B		P02452	Collagen alpha-1(I) chain
Q8TCS8	Polyribonucleotide nucleotidyltransferase 1, mitochondrial		O75909	Cyclin-K
Q8TCT9	Minor histocompatibility antigen H13		Q13057	Bifunctional coenzyme A synthase
Q8TDN6	Ribosome biogenesis protein BRX1 homolog		Q92922	SWI/SNF complex subunit SMARCC1
Q8TE57	A disintegrin and metalloproteinase with thrombospondin motifs 16		Q16666	Gamma-interferon-inducible protein 16
Q8TE77	Protein phosphatase Slingshot homolog 3		Q9H910	Hematological and neurological expressed 1-like protein
Q8TEW0	Partitioning defective 3 homolog		P10515	Dihydrolipoyllysine-residue acetyltransferase component of pyruvate dehydrogenase complex, mitochondrial
Q8TEX9	Importin-4		Q9ULV4	Coronin-1C
Q8TEY7	Ubiquitin carboxyl-terminal hydrolase 33		Q9Y2Z4	Tyrosine--tRNA ligase, mitochondrial
Q8TF09	Dynein light chain roadblock-type 2		Q8WY22	BRI3-binding protein
Q8TF74	WAS/WASL-interacting protein family member 2		Q7RTS6	Otopetrin-2
Q8WTW3	Conserved oligomeric Golgi complex subunit 1		Q16527	Cysteine and glycine-rich protein 2
Q8WU39	Marginal zone B- and B1-cell-specific protein		Q13526	Peptidyl-prolyl cis-trans isomerase NIMA-interacting 1
Q8WU68	Splicing factor U2AF 26 kDa subunit		Q9NX40	OCIA domain-containing protein 1
Q8WUF5	RelA-associated inhibitor		P36969	Phospholipid hydroperoxide glutathione peroxidase, mitochondrial
Q8WUM4	Programmed cell death 6-interacting protein		Q9BUQ8	Probable ATP-dependent RNA helicase DDX23
Q8WUY1	Protein THEM6		Q13242	Serine/arginine-rich splicing factor 9
Q8WVM8	Sec1 family domain-containing protein 1		Q9UL25	Ras-related protein Rab-21
Q8WW12	PEST proteolytic signal-containing nuclear protein		O43324	Eukaryotic translation elongation factor 1 epsilon-1
Q8WWM7	Ataxin-2-like protein		Q9UBB6	Neurochondrin
Q8WWT9	Solute carrier family 13 member 3		Q9H7Z7	Prostaglandin E synthase 2
Q8WXF1	Paraspeckle component 1		Q96CW1	AP-2 complex subunit mu
Q8WXH0	Nesprin-2		P11047	Laminin subunit gamma-1
Q8WXI4	Acyl-coenzyme A thioesterase 11		Q9Y4W6	AFG3-like protein 2
Q8WXI9	Transcriptional repressor p66-beta		Q9NUJ1	Mycophenolic acid acyl-glucuronide esterase, mitochondrial
Q8WXX5	DnaJ homolog subfamily C member 9		P48729	Casein kinase I isoform alpha
Q8WY22	BRI3-binding protein		P52815	39S ribosomal protein L12, mitochondrial
Q8WYB5	Histone acetyltransferase KAT6B		Q9NRV9	Heme-binding protein 1
Q8WZ42	Titin		Q8WU79	Stromal membrane-associated protein 2
Q8WZ74	Cortactin-binding protein 2		Q6UN15	Pre-mRNA 3'-end-processing factor FIP1
Q8WZ82	Ovarian cancer-associated gene 2 protein		Q96S66	Chloride channel CLIC-like protein 1
Q8WZA9	Immunity-related GTPase family Q protein		Q9GZZ9	Ubiquitin-like modifier-activating enzyme 5
Q92482	Aquaporin-3		Q5T4S7	E3 ubiquitin-protein ligase UBR4
Q92499	ATP-dependent RNA helicase DDX1		Q92896	Golgi apparatus protein 1
Q92520	Protein FAM3C		Q2TAZ0	Autophagy-related protein 2 homolog A
Q92522	Histone H1x		O00161	Synaptosomal-associated protein 23
Q92544	Transmembrane 9 superfamily member 4		Q9NZN8	CCR4-NOT transcription complex subunit 2
Q92575	UBX domain-containing protein 4		Q04864	Proto-oncogene c-Rel
Q92597	Protein NDRG1		Q96AB3	Isochorismatase domain-containing protein 2, mitochondrial
Q92598	Heat shock protein 105 kDa		Q969G3	SWI/SNF-related matrix-associated actin-dependent regulator of chromatin subfamily E member 1
Q92599	Septin-8		Q53H12	Acylglycerol kinase, mitochondrial
Q92600	Cell differentiation protein RCD1 homolog		Q15006	ER membrane protein complex subunit 2
Q92616	Translational activator GCN1		Q9UQE7	Structural maintenance of chromosomes protein 3
Q92621	Nuclear pore complex protein Nup205		Q8IZP0	Abl interactor 1
Q92625	Ankyrin repeat and SAM domain-containing protein 1A		Q9BYG3	MKI67 FHA domain-interacting nucleolar phosphoprotein
Q92688	Acidic leucine-rich nuclear phosphoprotein 32 family member B		Q9UPN9	E3 ubiquitin-protein ligase TRIM33
Q92734	Protein TFG		Q02750	Dual specificity mitogen-activated protein kinase kinase 1
Q92747	Actin-related protein 2/3 complex subunit 1A		Q9P2D7	Dynein heavy chain 1, axonemal
Q92769	Histone deacetylase 2		Q9UHR4	Brain-specific angiogenesis inhibitor 1-associated protein 2-like protein 1
Q92804	TATA-binding protein-associated factor 2N		Q13887	Krueppel-like factor 5
Q92817	Envoplakin		Q9Y5K5	Ubiquitin carboxyl-terminal hydrolase isozyme L5
Q92820	Gamma-glutamyl hydrolase		P31937	3-hydroxyisobutyrate dehydrogenase, mitochondrial
Q92841	Probable ATP-dependent RNA helicase DDX17		O95361	Tripartite motif-containing protein 16
Q92870	Amyloid beta A4 precursor protein-binding family B member 2		Q9BWF3	RNA-binding protein 4
Q92879	CUGBP Elav-like family member 1		O76094	Signal recognition particle subunit SRP72
Q92888	Rho guanine nucleotide exchange factor 1		P52294	Importin subunit alpha-5
Q92890	Ubiquitin fusion degradation protein 1 homolog		Q99436	Proteasome subunit beta type-7
Q92896	Golgi apparatus protein 1		P49711	Transcriptional repressor CTCF
Q92900	Regulator of nonsense transcripts 1		P48059	LIM and senescent cell antigen-like-containing domain protein 1
Q92905	COP9 signalosome complex subunit 5		Q96T60	Bifunctional polynucleotide phosphatase/kinase
Q92922	SWI/SNF complex subunit SMARCC1		O76003	Glutaredoxin-3
Q92925	SWI/SNF-related matrix-associated actin-dependent regulator of chromatin subfamily D member 2		Q5T7N2	LINE-1 type transposase domain-containing protein 1
Q92945	Far upstream element-binding protein 2		P32322	Pyrroline-5-carboxylate reductase 1, mitochondrial
Q92973	Transportin-1		P49354	Protein farnesyltransferase/geranylgeranyltransferase type-1 subunit alpha
Q92989	Polyribonucleotide 5'-hydroxyl-kinase Clp1		Q9H3S7	Tyrosine-protein phosphatase non-receptor type 23
Q93008	Probable ubiquitin carboxyl-terminal hydrolase FAF-X		Q9Y5P6	Mannose-1-phosphate guanyltransferase beta
Q93009	Ubiquitin carboxyl-terminal hydrolase 7		P04003	C4b-binding protein alpha chain
Q93050	V-type proton ATPase 116 kDa subunit a isoform 1		Q9NTZ6	RNA-binding protein 12
Q93077	Histone H2A type 1-C		P18031	Tyrosine-protein phosphatase non-receptor type 1
Q95604	HLA class I histocompatibility antigen, Cw-17 alpha chain		O00767	Acyl-CoA desaturase
Q969E2	Secretory carrier-associated membrane protein 4		Q6NVY1	3-hydroxyisobutyryl-CoA hydrolase, mitochondrial
Q969E4	Transcription elongation factor A protein-like 3		Q9UJA5	tRNA (adenine(58)-N(1))-methyltransferase non-catalytic subunit TRM6
Q969K7	Transmembrane protein 54		P36507	Dual specificity mitogen-activated protein kinase kinase 2
Q969L2	Protein MAL2		Q9BQG0	Myb-binding protein 1A
Q969X1	Protein lifeguard 3		Q15758	Neutral amino acid transporter B(0)
Q96A26	Protein FAM162A		Q99598	Translin-associated protein X
Q96A65	Exocyst complex component 4		P49792	E3 SUMO-protein ligase RanBP2
Q96AB3	Isochorismatase domain-containing protein 2, mitochondrial		Q9BY77	Polymerase delta-interacting protein 3
Q96AE4	Far upstream element-binding protein 1		Q8N271	Prominin-2
Q96AG4	Leucine-rich repeat-containing protein 59		Q9Y376	Calcium-binding protein 39
Q96AT9	Ribulose-phosphate 3-epimerase		Q9C005	Protein dpy-30 homolog
Q96BM9	ADP-ribosylation factor-like protein 8A		Q9GZN8	UPF0687 protein C20orf27
Q96C19	EF-hand domain-containing protein D2		Q9UHB9	Signal recognition particle subunit SRP68
Q96C90	Protein phosphatase 1 regulatory subunit 14B		Q96RP9	Elongation factor G, mitochondrial
Q96CM8	Acyl-CoA synthetase family member 2, mitochondrial		Q6P4A8	Phospholipase B-like 1
Q96CN7	Isochorismatase domain-containing protein 1		Q02338	D-beta-hydroxybutyrate dehydrogenase, mitochondrial
Q96CS3	FAS-associated factor 2		Q93009	Ubiquitin carboxyl-terminal hydrolase 7
Q96CW1	AP-2 complex subunit mu		P35555	Fibrillin-1
Q96CX2	BTB/POZ domain-containing protein KCTD12		Q6WKZ4	Rab11 family-interacting protein 1
Q96D46	60S ribosomal export protein NMD3		Q9UI12	V-type proton ATPase subunit H
Q96DI7	U5 small nuclear ribonucleoprotein 40 kDa protein		O14494	Lipid phosphate phosphohydrolase 1
Q96DR4	StAR-related lipid transfer protein 4		Q9H0U3	Magnesium transporter protein 1
Q96DV4	39S ribosomal protein L38, mitochondrial		O95793	Double-stranded RNA-binding protein Staufen homolog 1
Q96EI5	Transcription elongation factor A protein-like 4		O60271	C-Jun-amino-terminal kinase-interacting protein 4
Q96EP5	DAZ-associated protein 1		Q92520	Protein FAM3C
Q96FQ6	Protein S100-A16		Q86T03	Type 1 phosphatidylinositol 4,5-bisphosphate 4-phosphatase
Q96FW1	Ubiquitin thioesterase OTUB1		P54868	Hydroxymethylglutaryl-CoA synthase, mitochondrial
Q96FZ7	Charged multivesicular body protein 6		P46087	Putative ribosomal RNA methyltransferase NOP2
Q96G03	Phosphoglucomutase-2		Q8WXX5	DnaJ homolog subfamily C member 9
Q96GG9	DCN1-like protein 1		P01344	Insulin-like growth factor II
Q96GQ7	Probable ATP-dependent RNA helicase DDX27		Q8NFH4	Nucleoporin Nup37
Q96HE7	ERO1-like protein alpha		Q8WX93	Palladin
Q96HP4	Oxidoreductase NAD-binding domain-containing protein 1		P51178	1-phosphatidylinositol 4,5-bisphosphate phosphodiesterase delta-1
Q96HS1	Serine/threonine-protein phosphatase PGAM5, mitochondrial		Q9Y2A7	Nck-associated protein 1
Q96HY6	DDRGK domain-containing protein 1		P00488	Coagulation factor XIII A chain
Q96I24	Far upstream element-binding protein 3		Q9UHJ6	Sedoheptulokinase
Q96I99	Succinyl-CoA ligase [GDP-forming] subunit beta, mitochondrial		P50851	Lipopolysaccharide-responsive and beige-like anchor protein
Q96IJ6	Mannose-1-phosphate guanyltransferase alpha		P49750	YLP motif-containing protein 1
Q96IU4	Alpha/beta hydrolase domain-containing protein 14B		P26440	Isovaleryl-CoA dehydrogenase, mitochondrial
Q96IX5	Up-regulated during skeletal muscle growth protein 5		Q7L1Q6	Basic leucine zipper and W2 domain-containing protein 1
Q96J66	ATP-binding cassette sub-family C member 11		P07203	Glutathione peroxidase 1
Q96JB5	CDK5 regulatory subunit-associated protein 3		Q96RS6	NudC domain-containing protein 1
Q96K17	Transcription factor BTF3 homolog 4		P52895	Aldo-keto reductase family 1 member C2
Q96K19	E3 ubiquitin-protein ligase RNF170		Q9Y3T9	Nucleolar complex protein 2 homolog
Q96K31	Uncharacterized protein C8orf76		P27694	Replication protein A 70 kDa DNA-binding subunit
Q96KG9	N-terminal kinase-like protein		P53041	Serine/threonine-protein phosphatase 5
Q96KK5	Histone H2A type 1-H		Q9C0E8	Protein lunapark
Q96KP4	Cytosolic non-specific dipeptidase		P29992	Guanine nucleotide-binding protein subunit alpha-11
Q96KR1	Zinc finger RNA-binding protein		Q9UN86	Ras GTPase-activating protein-binding protein 2
Q96KR6	Protein FAM210B		Q14562	ATP-dependent RNA helicase DHX8
Q96L46	Calpain small subunit 2		Q9UBV2	Protein sel-1 homolog 1
Q96LC7	Sialic acid-binding Ig-like lectin 10		Q86Y82	Syntaxin-12
Q96LJ7	Dehydrogenase/reductase SDR family member 1		Q9HCU5	Prolactin regulatory element-binding protein
Q96LT4	Sphingomyelin synthase-related protein 1		O43653	Prostate stem cell antigen
Q96M27	Protein PRRC1		O60493	Sorting nexin-3
Q96MF7	E3 SUMO-protein ligase NSE2		Q15223	Poliovirus receptor-related protein 1
Q96MW1	Coiled-coil domain-containing protein 43		P12081	Histidine--tRNA ligase, cytoplasmic
Q96N66	Lysophospholipid acyltransferase 7		Q9Y2Z9	Ubiquinone biosynthesis monooxygenase COQ6
Q96NU0	Contactin-associated protein-like 3B		Q99986	Serine/threonine-protein kinase VRK1
Q96NW4	Ankyrin repeat domain-containing protein 27		O60884	DnaJ homolog subfamily A member 2
Q96NY7	Chloride intracellular channel protein 6		Q9H0W9	Ester hydrolase C11orf54
Q96NY8	Poliovirus receptor-related protein 4		O14737	Programmed cell death protein 5
Q96P70	Importin-9		A6NFQ2	Protein FAM115C
Q96PK6	RNA-binding protein 14		Q9Y6W5	Wiskott-Aldrich syndrome protein family member 2
Q96QC0	Serine/threonine-protein phosphatase 1 regulatory subunit 10		Q00169	Phosphatidylinositol transfer protein alpha isoform
Q96QK1	Vacuolar protein sorting-associated protein 35		P42566	Epidermal growth factor receptor substrate 15
Q96QR8	Transcriptional activator protein Pur-beta		P53004	Biliverdin reductase A
Q96RE9	Zinc finger protein 300		Q5VIR6	Vacuolar protein sorting-associated protein 53 homolog
Q96RN5	Mediator of RNA polymerase II transcription subunit 15		Q9BUT1	3-hydroxybutyrate dehydrogenase type 2
Q96RP9	Elongation factor G, mitochondrial		Q15057	Arf-GAP with coiled-coil, ANK repeat and PH domain-containing protein 2
Q96RS6	NudC domain-containing protein 1		P51580	Thiopurine S-methyltransferase
Q96S21	Ras-related protein Rab-40C		Q9NPR9	Protein GPR108
Q96S66	Chloride channel CLIC-like protein 1		Q96C45	Serine/threonine-protein kinase ULK4
Q96SB4	SRSF protein kinase 1		Q93008	Probable ubiquitin carboxyl-terminal hydrolase FAF-X
Q96ST2	Protein IWS1 homolog		O60502	Bifunctional protein NCOAT
Q96T37	Putative RNA-binding protein 15		Q92879	CUGBP Elav-like family member 1
Q96T51	RUN and FYVE domain-containing protein 1		P29973	cGMP-gated cation channel alpha-1
Q96T60	Bifunctional polynucleotide phosphatase/kinase		P43362	Melanoma-associated antigen 9
Q96TA1	Niban-like protein 1		P43363	Melanoma-associated antigen 10
Q99417	C-Myc-binding protein		P13798	Acylamino-acid-releasing enzyme
Q99426	Tubulin-folding cofactor B		P51608	Methyl-CpG-binding protein 2
Q99436	Proteasome subunit beta type-7		Q96GE4	Centrosomal protein of 95 kDa
Q99439	Calponin-2		O60573	Eukaryotic translation initiation factor 4E type 2
Q99442	Translocation protein SEC62		Q9Y295	Developmentally-regulated GTP-binding protein 1
Q99459	Cell division cycle 5-like protein		P51452	Dual specificity protein phosphatase 3
Q99460	26S proteasome non-ATPase regulatory subunit 1		O00233	26S proteasome non-ATPase regulatory subunit 9
Q99497	Protein DJ-1		Q16706	Alpha-mannosidase 2
Q99536	Synaptic vesicle membrane protein VAT-1 homolog		O14896	Interferon regulatory factor 6
Q99538	Legumain		Q9Y5S2	Serine/threonine-protein kinase MRCK beta
Q99543	DnaJ homolog subfamily C member 2		P49585	Choline-phosphate cytidylyltransferase A
Q99567	Nuclear pore complex protein Nup88		Q53H96	Pyrroline-5-carboxylate reductase 3
Q99575	Ribonucleases P/MRP protein subunit POP1		P26572	Alpha-1,3-mannosyl-glycoprotein 2-beta-N-acetylglucosaminyltransferase
Q99584	Protein S100-A13		Q15021	Condensin complex subunit 1
Q99598	Translin-associated protein X		Q6NZI2	Polymerase I and transcript release factor
Q99613	Eukaryotic translation initiation factor 3 subunit C		Q9H0D6	5'-3' exoribonuclease 2
Q99614	Tetratricopeptide repeat protein 1		Q9BU76	Multiple myeloma tumor-associated protein 2
Q99623	Prohibitin-2		O75665	Oral-facial-digital syndrome 1 protein
Q99627	COP9 signalosome complex subunit 8		O75534	Cold shock domain-containing protein E1
Q99653	Calcineurin B homologous protein 1		Q15428	Splicing factor 3A subunit 2
Q99685	Monoglyceride lipase		Q9NTI5	Sister chromatid cohesion protein PDS5 homolog B
Q99714	3-hydroxyacyl-CoA dehydrogenase type-2		O15264	Mitogen-activated protein kinase 13
Q99729	Heterogeneous nuclear ribonucleoprotein A/B		O75688	Protein phosphatase 1B
Q99733	Nucleosome assembly protein 1-like 4		Q9H0E3	Histone deacetylase complex subunit SAP130
Q99735	Microsomal glutathione S-transferase 2		Q14CX7	N-alpha-acetyltransferase 25, NatB auxiliary subunit
Q99747	Gamma-soluble NSF attachment protein		Q9BZE1	39S ribosomal protein L37, mitochondrial
Q99766	ATP synthase subunit s, mitochondrial		Q96CX2	BTB/POZ domain-containing protein KCTD12
Q99798	Aconitate hydratase, mitochondrial		Q9UBS0	Ribosomal protein S6 kinase beta-2
Q99805	Transmembrane 9 superfamily member 2		P21709	Ephrin type-A receptor 1
Q99816	Tumor susceptibility gene 101 protein		A5YKK6	CCR4-NOT transcription complex subunit 1
Q99829	Copine-1		Q99816	Tumor susceptibility gene 101 protein
Q99832	T-complex protein 1 subunit eta		Q9BZF1	Oxysterol-binding protein-related protein 8
Q99873	Protein arginine N-methyltransferase 1		Q13045	Protein flightless-1 homolog
Q99961	Endophilin-A2		Q9UGI8	Testin
Q99986	Serine/threonine-protein kinase VRK1		Q53GS9	U4/U6.U5 tri-snRNP-associated protein 2
Q9BPW8	Protein NipSnap homolog 1		Q9UBL3	Set1/Ash2 histone methyltransferase complex subunit ASH2
Q9BPX5	Actin-related protein 2/3 complex subunit 5-like protein		Q12972	Nuclear inhibitor of protein phosphatase 1
Q9BQ61	Uncharacterized protein C19orf43		P51531	Probable global transcription activator SNF2L2
Q9BQ67	Glutamate-rich WD repeat-containing protein 1		O95674	Phosphatidate cytidylyltransferase 2
Q9BQ69	O-acetyl-ADP-ribose deacetylase MACROD1		Q14683	Structural maintenance of chromosomes protein 1A
Q9BQA1	Methylosome protein 50		P23919	Thymidylate kinase
Q9BQB6	Vitamin K epoxide reductase complex subunit 1		Q01658	Protein Dr1
Q9BQE3	Tubulin alpha-1C chain		P21912	Succinate dehydrogenase [ubiquinone] iron-sulfur subunit, mitochondrial
Q9BQG0	Myb-binding protein 1A		Q9BTD8	RNA-binding protein 42
Q9BQG2	Peroxisomal NADH pyrophosphatase NUDT12		Q99747	Gamma-soluble NSF attachment protein
Q9BR76	Coronin-1B		Q9H0A0	N-acetyltransferase 10
Q9BRA2	Thioredoxin domain-containing protein 17		P31040	Succinate dehydrogenase [ubiquinone] flavoprotein subunit, mitochondrial
Q9BRG2	SH2 domain-containing protein 3A		Q96QC0	Serine/threonine-protein phosphatase 1 regulatory subunit 10
Q9BRJ6	Uncharacterized protein C7orf50		O60762	Dolichol-phosphate mannosyltransferase
Q9BRP8	Partner of Y14 and mago		Q9UHY1	Nuclear receptor-binding protein
Q9BRT3	Migration and invasion enhancer 1		Q9H9S4	Calcium-binding protein 39-like
Q9BRT6	Protein LLP homolog		Q14978	Nucleolar and coiled-body phosphoprotein 1
Q9BS26	Endoplasmic reticulum resident protein 44		O60831	PRA1 family protein 2
Q9BS40	Latexin		Q13523	Serine/threonine-protein kinase PRP4 homolog
Q9BSH4	Translational activator of cytochrome c oxidase 1		P11177	Pyruvate dehydrogenase E1 component subunit beta, mitochondrial
Q9BSJ8	Extended synaptotagmin-1		Q9NPH3	Interleukin-1 receptor accessory protein
Q9BT78	COP9 signalosome complex subunit 4		Q8IVD9	NudC domain-containing protein 3
Q9BTE6	Alanyl-tRNA editing protein Aarsd1		Q9BQ24	Zinc finger FYVE domain-containing protein 21
Q9BTT0	Acidic leucine-rich nuclear phosphoprotein 32 family member E		Q15121	Astrocytic phosphoprotein PEA-15
Q9BTV4	Transmembrane protein 43		O00712	Nuclear factor 1 B-type
Q9BUF5	Tubulin beta-6 chain		P46379	Large proline-rich protein BAG6
Q9BUH6	Uncharacterized protein C9orf142		Q9Y320	Thioredoxin-related transmembrane protein 2
Q9BUJ2	Heterogeneous nuclear ribonucleoprotein U-like protein 1		P10644	cAMP-dependent protein kinase type I-alpha regulatory subunit
Q9BUL8	Programmed cell death protein 10		P52948	Nuclear pore complex protein Nup98-Nup96
Q9BUN1	Protein MENT		Q13685	Angio-associated migratory cell protein
Q9BUQ8	Probable ATP-dependent RNA helicase DDX23		Q6FI81	Anamorsin
Q9BUT1	3-hydroxybutyrate dehydrogenase type 2		P46734	Dual specificity mitogen-activated protein kinase kinase 3
Q9BV38	WD repeat-containing protein 18		Q6UXN9	WD repeat-containing protein 82
Q9BV40	Vesicle-associated membrane protein 8		O75306	NADH dehydrogenase [ubiquinone] iron-sulfur protein 2, mitochondrial
Q9BV68	E3 ubiquitin-protein ligase RNF126		Q9UI30	tRNA methyltransferase 112 homolog
Q9BVC6	Transmembrane protein 109		P02760	Protein AMBP
Q9BVJ7	Dual specificity protein phosphatase 23		O43818	U3 small nucleolar RNA-interacting protein 2
Q9BVK6	Transmembrane emp24 domain-containing protein 9		Q8NBN7	Retinol dehydrogenase 13
Q9BVP2	Guanine nucleotide-binding protein-like 3		Q6P4E1	Protein CASC4
Q9BW27	Nuclear pore complex protein Nup85		Q9BRK5	45 kDa calcium-binding protein
Q9BW60	Elongation of very long chain fatty acids protein 1		Q9NV70	Exocyst complex component 1
Q9BWF3	RNA-binding protein 4		O14925	Mitochondrial import inner membrane translocase subunit Tim23
Q9BWH6	RNA polymerase II-associated protein 1		Q9Y6D5	Brefeldin A-inhibited guanine nucleotide-exchange protein 2
Q9BX68	Histidine triad nucleotide-binding protein 2, mitochondrial		Q9UHW5	GPN-loop GTPase 3
Q9BXJ9	N-alpha-acetyltransferase 15, NatA auxiliary subunit		Q494U1	Pleckstrin homology domain-containing family N member 1
Q9BXP5	Serrate RNA effector molecule homolog		P35250	Replication factor C subunit 2
Q9BXS5	AP-1 complex subunit mu-1		Q8WUY1	Protein THEM6
Q9BY32	Inosine triphosphate pyrophosphatase		P0C1H6	Histone H2B type F-M
Q9BY43	Charged multivesicular body protein 4a		Q9UL18	Protein argonaute-1
Q9BY44	Eukaryotic translation initiation factor 2A		P49407	Beta-arrestin-1
Q9BY77	Polymerase delta-interacting protein 3		P02788	Lactotransferrin
Q9BYG3	MKI67 FHA domain-interacting nucleolar phosphoprotein		P51398	28S ribosomal protein S29, mitochondrial
Q9BZE4	Nucleolar GTP-binding protein 1		Q96LD4	Tripartite motif-containing protein 47
Q9BZF1	Oxysterol-binding protein-related protein 8		Q5T1M5	FK506-binding protein 15
Q9BZK7	F-box-like/WD repeat-containing protein TBL1XR1		Q8WUM0	Nuclear pore complex protein Nup133
Q9BZQ8	Protein Niban		P02748	Complement component C9
Q9BZW7	Testis-specific gene 10 protein		Q9UG63	ATP-binding cassette sub-family F member 2
Q9BZZ5	Apoptosis inhibitor 5		Q9Y5K6	CD2-associated protein
Q9C0C2	182 kDa tankyrase-1-binding protein		Q9H2U1	Probable ATP-dependent RNA helicase DHX36
Q9C0J8	pre-mRNA 3' end processing protein WDR33		P55212	Caspase-6
Q9GZM7	Tubulointerstitial nephritis antigen-like		Q15397	Pumilio domain-containing protein KIAA0020
Q9GZN8	UPF0687 protein C20orf27		Q96T51	RUN and FYVE domain-containing protein 1
Q9GZT3	SRA stem-loop-interacting RNA-binding protein, mitochondrial		O60701	UDP-glucose 6-dehydrogenase
Q9GZT8	NIF3-like protein 1		O94925	Glutaminase kidney isoform, mitochondrial
Q9GZZ1	N-alpha-acetyltransferase 50		P06865	Beta-hexosaminidase subunit alpha
Q9H074	Polyadenylate-binding protein-interacting protein 1		Q4G0J3	La-related protein 7
Q9H0A0	N-acetyltransferase 10		P51648	Fatty aldehyde dehydrogenase
Q9H0B6	Kinesin light chain 2		P02649	Apolipoprotein E
Q9H0D6	5'-3' exoribonuclease 2		P62487	DNA-directed RNA polymerase II subunit RPB7
Q9H0E2	Toll-interacting protein		P35244	Replication protein A 14 kDa subunit
Q9H0E3	Histone deacetylase complex subunit SAP130		P67812	Signal peptidase complex catalytic subunit SEC11A
Q9H0K1	Serine/threonine-protein kinase SIK2		Q15654	Thyroid receptor-interacting protein 6
Q9H0U4	Ras-related protein Rab-1B		Q13136	Liprin-alpha-1
Q9H0W9	Ester hydrolase C11orf54		Q8TB72	Pumilio homolog 2
Q9H1E3	Nuclear ubiquitous casein and cyclin-dependent kinase substrate 1		Q9NX58	Cell growth-regulating nucleolar protein
Q9H1E5	Thioredoxin-related transmembrane protein 4		O75431	Metaxin-2
Q9H1J1	Regulator of nonsense transcripts 3A		P42765	3-ketoacyl-CoA thiolase, mitochondrial
Q9H223	EH domain-containing protein 4		Q14789	Golgin subfamily B member 1
Q9H299	SH3 domain-binding glutamic acid-rich-like protein 3		Q12864	Cadherin-17
Q9H2G2	STE20-like serine/threonine-protein kinase		Q13610	Periodic tryptophan protein 1 homolog
Q9H2K8	Serine/threonine-protein kinase TAO3		Q8TAT6	Nuclear protein localization protein 4 homolog
Q9H2P0	Activity-dependent neuroprotector homeobox protein		O15160	DNA-directed RNA polymerases I and III subunit RPAC1
Q9H2U2	Inorganic pyrophosphatase 2, mitochondrial		Q92621	Nuclear pore complex protein Nup205
Q9H307	Pinin		Q969Z0	Protein TBRG4
Q9H3D4	Tumor protein 63		P00734	Prothrombin
Q9H3H1	tRNA dimethylallyltransferase, mitochondrial		Q04760	Lactoylglutathione lyase
Q9H3K6	BolA-like protein 2		A6NDL7	Putative methyltransferase-like protein 21E pseudogene
Q9H3N1	Thioredoxin-related transmembrane protein 1		Q9UHA4	Ragulator complex protein LAMTOR3
Q9H3P2	Negative elongation factor A		Q9Y3B8	Oligoribonuclease, mitochondrial
Q9H3P7	Golgi resident protein GCP60		Q29RF7	Sister chromatid cohesion protein PDS5 homolog A
Q9H3Q1	Cdc42 effector protein 4		Q02952	A-kinase anchor protein 12
Q9H3S7	Tyrosine-protein phosphatase non-receptor type 23		F2Z3M2	Uncharacterized protein C17orf112
Q9H3U1	Protein unc-45 homolog A		Q15018	BRISC complex subunit Abro1
Q9H3Z4	DnaJ homolog subfamily C member 5		P42785	Lysosomal Pro-X carboxypeptidase
Q9H444	Charged multivesicular body protein 4b		Q9Y4W2	Ribosomal biogenesis protein LAS1L
Q9H4A4	Aminopeptidase B		O95817	BAG family molecular chaperone regulator 3
Q9H4A6	Golgi phosphoprotein 3		Q9NZL4	Hsp70-binding protein 1
Q9H4I8	Serine hydrolase-like protein 2		Q8IWX8	Calcium homeostasis endoplasmic reticulum protein
Q9H4M9	EH domain-containing protein 1		O00743	Serine/threonine-protein phosphatase 6 catalytic subunit
Q9H6D7	HAUS augmin-like complex subunit 4		P56545	C-terminal-binding protein 2
Q9H6S0	Probable ATP-dependent RNA helicase YTHDC2		Q9BW27	Nuclear pore complex protein Nup85
Q9H6S3	Epidermal growth factor receptor kinase substrate 8-like protein 2		Q9BZX2	Uridine-cytidine kinase 2
Q9H788	SH2 domain-containing protein 4A		Q92538	Golgi-specific brefeldin A-resistance guanine nucleotide exchange factor 1
Q9H7Z7	Prostaglandin E synthase 2		Q13427	Peptidyl-prolyl cis-trans isomerase G
Q9H845	Acyl-CoA dehydrogenase family member 9, mitochondrial		P10155	60 kDa SS-A/Ro ribonucleoprotein
Q9H8H3	Methyltransferase-like protein 7A		Q6ZMZ3	Nesprin-3
Q9H8Y8	Golgi reassembly-stacking protein 2		O60256	Phosphoribosyl pyrophosphate synthase-associated protein 2
Q9H910	Hematological and neurological expressed 1-like protein		O14966	Ras-related protein Rab-7L1
Q9H930	Nuclear body protein SP140-like protein		O43172	U4/U6 small nuclear ribonucleoprotein Prp4
Q9H993	UPF0364 protein C6orf211		Q96CS3	FAS-associated factor 2
Q9H9B4	Sideroflexin-1		Q9H4M7	Pleckstrin homology domain-containing family A member 4
Q9H9J2	39S ribosomal protein L44, mitochondrial		P31151	Protein S100-A7
Q9H9S4	Calcium-binding protein 39-like		Q9HCG8	Pre-mRNA-splicing factor CWC22 homolog
Q9HAB8	Phosphopantothenate--cysteine ligase		O43583	Density-regulated protein
Q9HAH7	Probable fibrosin-1		Q15075	Early endosome antigen 1
Q9HAU0	Pleckstrin homology domain-containing family A member 5		Q96RN5	Mediator of RNA polymerase II transcription subunit 15
Q9HAU4	E3 ubiquitin-protein ligase SMURF2		Q9Y2V2	Calcium-regulated heat stable protein 1
Q9HAV7	GrpE protein homolog 1, mitochondrial		Q03001	Dystonin
Q9HB21	Pleckstrin homology domain-containing family A member 1		Q8TEX9	Importin-4
Q9HB40	Retinoid-inducible serine carboxypeptidase		Q12788	Transducin beta-like protein 3
[truncated: 566 more rows]
