# Supplementary material for: Comparative Analysis of Label-Free and 8-Plex iTRAQ Approach for Quantitative Tissue Proteomic Analysis
Source: PLoS One. 2015 Sep 2;10(9):e0137048. doi: 10.1371/journal.pone.0137048 (PMC4557910; doi:10.1371/journal.pone.0137048)
Supplement: S8 Table — Common and unique proteins for each run are presented. The presented list of peptides were exported from Proteome Discoverer using following peptide filters: high confidence, ΔM<5ppm and rank 1. Further evaluation, apart exclusion of keratins, was not anticipated for the purpose of this comparison. (XLSX) [file pone.0137048.s010.xlsx]

## Sheet: Sheet1
	Accession	Protein Name
Common elements in "Run 1" and "Run 2":	Common elements in "Run 1" and "Run 2":
	P68871	Hemoglobin subunit beta
	P02042	Hemoglobin subunit delta
	P0CG48	Polyubiquitin-C
	P69905	Hemoglobin subunit alpha
	P02768	Serum albumin
	P60709	Actin, cytoplasmic 1
	P62736	Actin, aortic smooth muscle
	P37802	Transgelin-2
	P08670	Vimentin
	P07437	Tubulin beta chain
	P61604	10 kDa heat shock protein, mitochondrial
	P31949	Protein S100-A11
	P04406	Glyceraldehyde-3-phosphate dehydrogenase
	P68371	Tubulin beta-4B chain
	P62805	Histone H4
	P07355	Annexin A2
	P19105	Myosin regulatory light chain 12A
	P09488	Glutathione S-transferase Mu 1
	P07737	Profilin-1
	P26447	Protein S100-A4
	P02647	Apolipoprotein A-I
	P21266	Glutathione S-transferase Mu 3
	P60660	Myosin light polypeptide 6
	P62937	Peptidyl-prolyl cis-trans isomerase A
	P02545	Prelamin-A/C
	P62263	40S ribosomal protein S14
	P04792	Heat shock protein beta-1
	P63104	14-3-3 protein zeta/delta
	P01834	Ig kappa chain C region
	Q13938	Calcyphosin
	P68363	Tubulin alpha-1B chain
	P01857	Ig gamma-1 chain C region
	P25705	ATP synthase subunit alpha, mitochondrial
	Q13268	Dehydrogenase/reductase SDR family member 2, mitochondrial
	Q01995	Transgelin
	P62277	40S ribosomal protein S13
	P08865	40S ribosomal protein SA
	P08758	Annexin A5
	P08238	Heat shock protein HSP 90-beta
	P56134	ATP synthase subunit f, mitochondrial
	P60174	Triosephosphate isomerase
	P04075	Fructose-bisphosphate aldolase A
	P42677	40S ribosomal protein S27
	P30101	Protein disulfide-isomerase A3
	P14618	Pyruvate kinase PKM
	Q9NZT1	Calmodulin-like protein 5
	P67936	Tropomyosin alpha-4 chain
	P07900	Heat shock protein HSP 90-alpha
	P07951	Tropomyosin beta chain
	P06576	ATP synthase subunit beta, mitochondrial
	O75874	Isocitrate dehydrogenase [NADP] cytoplasmic
	P39019	40S ribosomal protein S19
	P35232	Prohibitin
	P09211	Glutathione S-transferase P
	Q01469	Fatty acid-binding protein, epidermal
	P01859	Ig gamma-2 chain C region
	P00915	Carbonic anhydrase 1
	P30041	Peroxiredoxin-6
	P04632	Calpain small subunit 1
	P05109	Protein S100-A8
	P00167	Cytochrome b5
	P00441	Superoxide dismutase [Cu-Zn]
	Q06323	Proteasome activator complex subunit 1
	P00558	Phosphoglycerate kinase 1
	P23528	Cofilin-1
	O76070	Gamma-synuclein
	P18124	60S ribosomal protein L7
	Q9HCY8	Protein S100-A14
	P62258	14-3-3 protein epsilon
	P30626	Sorcin
	P06899	Histone H2B type 1-J
	O60814	Histone H2B type 1-K
	P06753	Tropomyosin alpha-3 chain
	P02679	Fibrinogen gamma chain
	Q13838	Spliceosome RNA helicase DDX39B
	P10809	60 kDa heat shock protein, mitochondrial
	O75347	Tubulin-specific chaperone A
	Q9UL46	Proteasome activator complex subunit 2
	P32119	Peroxiredoxin-2
	P31946	14-3-3 protein beta/alpha
	P62491	Ras-related protein Rab-11A
	P62857	40S ribosomal protein S28
	O43707	Alpha-actinin-4
	P22626	Heterogeneous nuclear ribonucleoproteins A2/B1
	P23396	40S ribosomal protein S3
	P02792	Ferritin light chain
	P61026	Ras-related protein Rab-10
	P21796	Voltage-dependent anion-selective channel protein 1
	P06703	Protein S100-A6
	Q01518	Adenylyl cyclase-associated protein 1
	P30086	Phosphatidylethanolamine-binding protein 1
	P11142	Heat shock cognate 71 kDa protein
	P61254	60S ribosomal protein L26
	P02790	Hemopexin
	P60981	Destrin
	Q15084	Protein disulfide-isomerase A6
	P07237	Protein disulfide-isomerase
	P09382	Galectin-1
	Q03135	Caveolin-1
	P12109	Collagen alpha-1(VI) chain
	P30046	D-dopachrome decarboxylase
	P62316	Small nuclear ribonucleoprotein Sm D2
	P08107	Heat shock 70 kDa protein 1A/1B
	Q9P1F3	Costars family protein ABRACL
	P09525	Annexin A4
	P04083	Annexin A1
	P62241	40S ribosomal protein S8
	O75340	Programmed cell death protein 6
	P15311	Ezrin
	P69891	Hemoglobin subunit gamma-1
	P00338	L-lactate dehydrogenase A chain
	P62899	60S ribosomal protein L31
	P09493	Tropomyosin alpha-1 chain
	P60866	40S ribosomal protein S20
	P05141	ADP/ATP translocase 2
	P12111	Collagen alpha-3(VI) chain
	P16403	Histone H1.2
	P40926	Malate dehydrogenase, mitochondrial
	P09651	Heterogeneous nuclear ribonucleoprotein A1
	Q8NFU3	Thiosulfate sulfurtransferase/rhodanese-like domain-containing protein 1
	P02787	Serotransferrin
	Q06830	Peroxiredoxin-1
	P17931	Galectin-3
	O43169	Cytochrome b5 type B
	P01009	Alpha-1-antitrypsin
	P60842	Eukaryotic initiation factor 4A-I
	P46776	60S ribosomal protein L27a
	P61313	60S ribosomal protein L15
	P62701	40S ribosomal protein S4, X isoform
	P62851	40S ribosomal protein S25
	P14625	Endoplasmin
	P01860	Ig gamma-3 chain C region
	P27348	14-3-3 protein theta
	Q99623	Prohibitin-2
	Q96C19	EF-hand domain-containing protein D2
	P01011	Alpha-1-antichymotrypsin
	P62269	40S ribosomal protein S18
	P61088	Ubiquitin-conjugating enzyme E2 N
	P49327	Fatty acid synthase
	P13639	Elongation factor 2
	P63244	Guanine nucleotide-binding protein subunit beta-2-like 1
	P07741	Adenine phosphoribosyltransferase
	Q16658	Fascin
	P61956	Small ubiquitin-related modifier 2
	O95994	Anterior gradient protein 2 homolog
	P61978	Heterogeneous nuclear ribonucleoprotein K
	P35579	Myosin-9
	P02671	Fibrinogen alpha chain
	P26038	Moesin
	P04080	Cystatin-B
	O00299	Chloride intracellular channel protein 1
	A6NIZ1	Ras-related protein Rap-1b-like protein
	P17661	Desmin
	P54920	Alpha-soluble NSF attachment protein
	Q6NXT2	Histone H3.3C
	P51884	Lumican
	P61247	40S ribosomal protein S3a
	P52272	Heterogeneous nuclear ribonucleoprotein M
	Q9GZM7	Tubulointerstitial nephritis antigen-like
	P48735	Isocitrate dehydrogenase [NADP], mitochondrial
	Q9Y224	UPF0568 protein C14orf166
	Q15293	Reticulocalbin-1
	P02763	Alpha-1-acid glycoprotein 1
	P06702	Protein S100-A9
	P06733	Alpha-enolase
	O00264	Membrane-associated progesterone receptor component 1
	Q07020	60S ribosomal protein L18
	P08574	Cytochrome c1, heme protein, mitochondrial
	P26641	Elongation factor 1-gamma
	P46783	40S ribosomal protein S10
	P46782	40S ribosomal protein S5
	P50914	60S ribosomal protein L14
	P50991	T-complex protein 1 subunit delta
	O75947	ATP synthase subunit d, mitochondrial
	P25815	Protein S100-P
	P12110	Collagen alpha-2(VI) chain
	P99999	Cytochrome c
	P05387	60S acidic ribosomal protein P2
	P52597	Heterogeneous nuclear ribonucleoprotein F
	P16401	Histone H1.5
	P35268	60S ribosomal protein L22
	P22314	Ubiquitin-like modifier-activating enzyme 1
	P02675	Fibrinogen beta chain
	P50502	Hsc70-interacting protein
	P01763	Ig heavy chain V-III region WEA
	P20340	Ras-related protein Rab-6A
	P31943	Heterogeneous nuclear ribonucleoprotein H
	P01765	Ig heavy chain V-III region TIL
	Q9Y3U8	60S ribosomal protein L36
	Q9H0U4	Ras-related protein Rab-1B
	P13987	CD59 glycoprotein
	P15153	Ras-related C3 botulinum toxin substrate 2
	Q15149	Plectin
	P36578	60S ribosomal protein L4
	P62847	40S ribosomal protein S24
	P31948	Stress-induced-phosphoprotein 1
	P06454	Prothymosin alpha
	P14927	Cytochrome b-c1 complex subunit 7
	P01621	Ig kappa chain V-III region NG9 (Fragment)
	P26373	60S ribosomal protein L13
	P40925	Malate dehydrogenase, cytoplasmic
	P13073	Cytochrome c oxidase subunit 4 isoform 1, mitochondrial
	P09467	Fructose-1,6-bisphosphatase 1
	P11021	78 kDa glucose-regulated protein
	P61803	Dolichyl-diphosphooligosaccharide--protein glycosyltransferase subunit DAD1
	P07910	Heterogeneous nuclear ribonucleoproteins C1/C2
	P05455	Lupus La protein
	P23284	Peptidyl-prolyl cis-trans isomerase B
	P53999	Activated RNA polymerase II transcriptional coactivator p15
	P40227	T-complex protein 1 subunit zeta
	Q04941	Proteolipid protein 2
	P83881	60S ribosomal protein L36a
	Q00610	Clathrin heavy chain 1
	P00505	Aspartate aminotransferase, mitochondrial
	P00738	Haptoglobin
	O60506	Heterogeneous nuclear ribonucleoprotein Q
	P30049	ATP synthase subunit delta, mitochondrial
	Q02878	60S ribosomal protein L6
	Q92945	Far upstream element-binding protein 2
	P68402	Platelet-activating factor acetylhydrolase IB subunit beta
	Q01105	Protein SET
	P62424	60S ribosomal protein L7a
	P30048	Thioredoxin-dependent peroxide reductase, mitochondrial
	P12814	Alpha-actinin-1
	P18077	60S ribosomal protein L35a
	Q8NBS9	Thioredoxin domain-containing protein 5
	P52895	Aldo-keto reductase family 1 member C2
	P27482	Calmodulin-like protein 3
	P20700	Lamin-B1
	Q16181	Septin-7
	Q14974	Importin subunit beta-1
	P13796	Plastin-2
	O15511	Actin-related protein 2/3 complex subunit 5
	P50995	Annexin A11
	P14174	Macrophage migration inhibitory factor
	P62854	40S ribosomal protein S26
	P42330	Aldo-keto reductase family 1 member C3
	P55957	BH3-interacting domain death agonist
	Q15717	ELAV-like protein 1
	P30040	Endoplasmic reticulum resident protein 29
	Q07955	Serine/arginine-rich splicing factor 1
	P25398	40S ribosomal protein S12
	P18206	Vinculin
	P20618	Proteasome subunit beta type-1
	P09758	Tumor-associated calcium signal transducer 2
	Q96FW1	Ubiquitin thioesterase OTUB1
	P62906	60S ribosomal protein L10a
	P63208	S-phase kinase-associated protein 1
	P37108	Signal recognition particle 14 kDa protein
	P40939	Trifunctional enzyme subunit alpha, mitochondrial
	P07384	Calpain-1 catalytic subunit
	P02794	Ferritin heavy chain
	P21810	Biglycan
	P04040	Catalase
	Q13765	Nascent polypeptide-associated complex subunit alpha
	P78371	T-complex protein 1 subunit beta
	P15090	Fatty acid-binding protein, adipocyte
	Q07812	Apoptosis regulator BAX
	P46777	60S ribosomal protein L5
	P68104	Elongation factor 1-alpha 1
	P14923	Junction plakoglobin
	P08133	Annexin A6
	Q00839	Heterogeneous nuclear ribonucleoprotein U
	P14678	Small nuclear ribonucleoprotein-associated proteins B and B'
	P48643	T-complex protein 1 subunit epsilon
	P46940	Ras GTPase-activating-like protein IQGAP1
	P00387	NADH-cytochrome b5 reductase 3
	P06744	Glucose-6-phosphate isomerase
	Q09666	Neuroblast differentiation-associated protein AHNAK
	P61160	Actin-related protein 2
	Q9UII2	ATPase inhibitor, mitochondrial
	O95433	Activator of 90 kDa heat shock protein ATPase homolog 1
	P51572	B-cell receptor-associated protein 31
	O75390	Citrate synthase, mitochondrial
	P35221	Catenin alpha-1
	P42167	Lamina-associated polypeptide 2, isoforms beta/gamma
	P51571	Translocon-associated protein subunit delta
	P62280	40S ribosomal protein S11
	P27695	DNA-(apurinic or apyrimidinic site) lyase
	P52907	F-actin-capping protein subunit alpha-1
	P07195	L-lactate dehydrogenase B chain
	P12956	X-ray repair cross-complementing protein 6
	Q14103	Heterogeneous nuclear ribonucleoprotein D0
	Q15365	Poly(rC)-binding protein 1
	O43242	26S proteasome non-ATPase regulatory subunit 3
	P62244	40S ribosomal protein S15a
	P13010	X-ray repair cross-complementing protein 5
	Q15019	Septin-2
	Q9NTK5	Obg-like ATPase 1
	P62158	Calmodulin
	Q15366	Poly(rC)-binding protein 2
	P11279	Lysosome-associated membrane glycoprotein 1
	P49368	T-complex protein 1 subunit gamma
	P24539	ATP synthase F(0) complex subunit B1, mitochondrial
	P38919	Eukaryotic initiation factor 4A-III
	Q56VL3	OCIA domain-containing protein 2
	Q9UJ70	N-acetyl-D-glucosamine kinase
	P98160	Basement membrane-specific heparan sulfate proteoglycan core protein
	P40121	Macrophage-capping protein
	P26583	High mobility group protein B2
	P83731	60S ribosomal protein L24
	O60716	Catenin delta-1
	P04843	Dolichyl-diphosphooligosaccharide--protein glycosyltransferase subunit 1
	P27824	Calnexin
	Q99832	T-complex protein 1 subunit eta
	Q99439	Calponin-2
	P14314	Glucosidase 2 subunit beta
	P51888	Prolargin
	P43307	Translocon-associated protein subunit alpha
	P55072	Transitional endoplasmic reticulum ATPase
	P27635	60S ribosomal protein L10
	Q15582	Transforming growth factor-beta-induced protein ig-h3
	O75367	Core histone macro-H2A.1
	P05388	60S acidic ribosomal protein P0
	P28066	Proteasome subunit alpha type-5
	P38646	Stress-70 protein, mitochondrial
	P62753	40S ribosomal protein S6
	Q08211	ATP-dependent RNA helicase A
	P62249	40S ribosomal protein S16
	P61158	Actin-related protein 3
	Q96IU4	Alpha/beta hydrolase domain-containing protein 14B
	P82979	SAP domain-containing ribonucleoprotein
	Q9Y696	Chloride intracellular channel protein 4
	P25788	Proteasome subunit alpha type-3
	P10909	Clusterin
	P20674	Cytochrome c oxidase subunit 5A, mitochondrial
	P29401	Transketolase
	P46781	40S ribosomal protein S9
	P01023	Alpha-2-macroglobulin
	P08123	Collagen alpha-2(I) chain
	Q9Y5S9	RNA-binding protein 8A
	Q14108	Lysosome membrane protein 2
	P84098	60S ribosomal protein L19
	P62913	60S ribosomal protein L11
	P00367	Glutamate dehydrogenase 1, mitochondrial
	P04844	Dolichyl-diphosphooligosaccharide--protein glycosyltransferase subunit 2
	P61204	ADP-ribosylation factor 3
	P06748	Nucleophosmin
	Q92820	Gamma-glutamyl hydrolase
	Q14697	Neutral alpha-glucosidase AB
	Q15063	Periostin
	Q13510	Acid ceramidase
	Q9H3N1	Thioredoxin-related transmembrane protein 1
	P62917	60S ribosomal protein L8
	Q16563	Synaptophysin-like protein 1
	Q86VP6	Cullin-associated NEDD8-dissociated protein 1
	Q99497	Protein DJ-1
	Q99714	3-hydroxyacyl-CoA dehydrogenase type-2
	P07602	Proactivator polypeptide
	P54819	Adenylate kinase 2, mitochondrial
	P25786	Proteasome subunit alpha type-1
	P56537	Eukaryotic translation initiation factor 6
	P30085	UMP-CMP kinase
	Q13242	Serine/arginine-rich splicing factor 9
	P35749	Myosin-11
	O43583	Density-regulated protein
	Q14247	Src substrate cortactin
	P07099	Epoxide hydrolase 1
	O15145	Actin-related protein 2/3 complex subunit 3
	P38117	Electron transfer flavoprotein subunit beta
	Q8NC51	Plasminogen activator inhibitor 1 RNA-binding protein
	Q15102	Platelet-activating factor acetylhydrolase IB subunit gamma
	P05198	Eukaryotic translation initiation factor 2 subunit 1
	Q04760	Lactoylglutathione lyase
	P19338	Nucleolin
	P19367	Hexokinase-1
	O75628	GTP-binding protein REM 1
	Q9BR76	Coronin-1B
	O15144	Actin-related protein 2/3 complex subunit 2
	P11166	Solute carrier family 2, facilitated glucose transporter member 1
	P55084	Trifunctional enzyme subunit beta, mitochondrial
	Q86U42	Polyadenylate-binding protein 2
	P50454	Serpin H1
	Q12906	Interleukin enhancer-binding factor 3
	Q13813	Spectrin alpha chain, non-erythrocytic 1
	Q16836	Hydroxyacyl-coenzyme A dehydrogenase, mitochondrial
	Q9BRX8	Redox-regulatory protein FAM213A
	P20073	Annexin A7
	P62995	Transformer-2 protein homolog beta
	Q14847	LIM and SH3 domain protein 1
	P25789	Proteasome subunit alpha type-4
	Q5SSJ5	Heterochromatin protein 1-binding protein 3
	P22087	rRNA 2'-O-methyltransferase fibrillarin
	Q15233	Non-POU domain-containing octamer-binding protein
	Q9Y2X3	Nucleolar protein 58
	P04229	HLA class II histocompatibility antigen, DRB1-1 beta chain
	Q9ULA0	Aspartyl aminopeptidase
	P42704	Leucine-rich PPR motif-containing protein, mitochondrial
	P36542	ATP synthase subunit gamma, mitochondrial
	P42126	Enoyl-CoA delta isomerase 1, mitochondrial
	Q00325	Phosphate carrier protein, mitochondrial
	P02452	Collagen alpha-1(I) chain
	Q16698	2,4-dienoyl-CoA reductase, mitochondrial
	Q9NX40	OCIA domain-containing protein 1
	Q9NVA2	Septin-11
	P47756	F-actin-capping protein subunit beta
	P13489	Ribonuclease inhibitor
	P07339	Cathepsin D
	P21333	Filamin-A
	Q8WUM4	Programmed cell death 6-interacting protein
	P19971	Thymidine phosphorylase
	P06737	Glycogen phosphorylase, liver form
	Q09028	Histone-binding protein RBBP4
	Q9P035	Very-long-chain (3R)-3-hydroxyacyl-[acyl-carrier protein] dehydratase 3
	P62136	Serine/threonine-protein phosphatase PP1-alpha catalytic subunit
	P25787	Proteasome subunit alpha type-2
	P08572	Collagen alpha-2(IV) chain
	P50552	Vasodilator-stimulated phosphoprotein
	Q9UJZ1	Stomatin-like protein 2, mitochondrial
	Q9UQ80	Proliferation-associated protein 2G4
	P50213	Isocitrate dehydrogenase [NAD] subunit alpha, mitochondrial
	Q14134	Tripartite motif-containing protein 29
	P45880	Voltage-dependent anion-selective channel protein 2
	Q9BXT2	Voltage-dependent calcium channel gamma-6 subunit
	P05164	Myeloperoxidase
	Q99733	Nucleosome assembly protein 1-like 4
	P49411	Elongation factor Tu, mitochondrial
	O76021	Ribosomal L1 domain-containing protein 1
	Q7KZF4	Staphylococcal nuclease domain-containing protein 1
	Q9P2E9	Ribosome-binding protein 1
	P43304	Glycerol-3-phosphate dehydrogenase, mitochondrial
	P43243	Matrin-3
	Q9UJU6	Drebrin-like protein
	Q96HE7	ERO1-like protein alpha
	Q12905	Interleukin enhancer-binding factor 2
	P45974	Ubiquitin carboxyl-terminal hydrolase 5
	P23526	Adenosylhomocysteinase
	Q12907	Vesicular integral-membrane protein VIP36
	P02786	Transferrin receptor protein 1
	Q7Z406	Myosin-14
	P13928	Annexin A8
	P06396	Gelsolin
	Q15181	Inorganic pyrophosphatase
	P02730	Band 3 anion transport protein
	P39656	Dolichyl-diphosphooligosaccharide--protein glycosyltransferase 48 kDa subunit
	P07476	Involucrin
	Q96QK1	Vacuolar protein sorting-associated protein 35
	Q16543	Hsp90 co-chaperone Cdc37
	P51991	Heterogeneous nuclear ribonucleoprotein A3
	Q13435	Splicing factor 3B subunit 2
	Q9NPH2	Inositol-3-phosphate synthase 1
	Q9Y262	Eukaryotic translation initiation factor 3 subunit L
	P01024	Complement C3
	P02751	Fibronectin
	P11047	Laminin subunit gamma-1
	P48444	Coatomer subunit delta
	Q99715	Collagen alpha-1(XII) chain
	Q96KP4	Cytosolic non-specific dipeptidase
	O75369	Filamin-B
	P61619	Protein transport protein Sec61 subunit alpha isoform 1
	P21397	Amine oxidase [flavin-containing] A
	O43175	D-3-phosphoglycerate dehydrogenase
	Q9H223	EH domain-containing protein 4
	P14868	Aspartate--tRNA ligase, cytoplasmic
	Q86UP2	Kinectin
	P39023	60S ribosomal protein L3
	Q14204	Cytoplasmic dynein 1 heavy chain 1
	P11413	Glucose-6-phosphate 1-dehydrogenase
	P12830	Cadherin-1
	P11216	Glycogen phosphorylase, brain form
	P13667	Protein disulfide-isomerase A4
	Q6XQN6	Nicotinate phosphoribosyltransferase
	Q93009	Ubiquitin carboxyl-terminal hydrolase 7
	P50395	Rab GDP dissociation inhibitor beta
	P07686	Beta-hexosaminidase subunit beta
	Q96G03	Phosphoglucomutase-2
	P16070	CD44 antigen
	Q01082	Spectrin beta chain, non-erythrocytic 1
	Q9Y490	Talin-1
	P23142	Fibulin-1
	Q9H4M9	EH domain-containing protein 1
	O75131	Copine-3
	Q16363	Laminin subunit alpha-4
	Q07666	KH domain-containing, RNA-binding, signal transduction-associated protein 1
	P49257	Protein ERGIC-53
	P28838	Cytosol aminopeptidase
	P15924	Desmoplakin
	Q96TA1	Niban-like protein 1
	O43776	Asparagine--tRNA ligase, cytoplasmic
	P02462	Collagen alpha-1(IV) chain
	P55786	Puromycin-sensitive aminopeptidase
	P02788	Lactotransferrin
	Q9BSJ8	Extended synaptotagmin-1
	Q1KMD3	Heterogeneous nuclear ribonucleoprotein U-like protein 2
	Q7Z2K6	Endoplasmic reticulum metallopeptidase 1
	O75083	WD repeat-containing protein 1
	Q9H307	Pinin
	P30153	Serine/threonine-protein phosphatase 2A 65 kDa regulatory subunit A alpha isoform
	Q16891	Mitochondrial inner membrane protein
	Q99798	Aconitate hydratase, mitochondrial
	P46977	Dolichyl-diphosphooligosaccharide--protein glycosyltransferase subunit STT3A
	P13798	Acylamino-acid-releasing enzyme
	Q9NY33	Dipeptidyl peptidase 3
	Q14152	Eukaryotic translation initiation factor 3 subunit A
	Q9NQC3	Reticulon-4
	Q92499	ATP-dependent RNA helicase DDX1
	P16615	Sarcoplasmic/endoplasmic reticulum calcium ATPase 2
	P55060	Exportin-2
	P35606	Coatomer subunit beta'
	Q92817	Envoplakin
	Q2KHM9	Uncharacterized protein KIAA0753
	P05023	Sodium/potassium-transporting ATPase subunit alpha-1
	Q14839	Chromodomain-helicase-DNA-binding protein 4
	P13611	Versican core protein
	P78527	DNA-dependent protein kinase catalytic subunit
	Q05707	Collagen alpha-1(XIV) chain
	Q04637	Eukaryotic translation initiation factor 4 gamma 1
	P24821	Tenascin
	P11277	Spectrin beta chain, erythrocytic
Elements only in "Run 1":	Elements only in "Run 1":
	P62314	Small nuclear ribonucleoprotein Sm D1
	Q96KK5	Histone H2A type 1-H
	P68036	Ubiquitin-conjugating enzyme E2 L3
	P68366	Tubulin alpha-4A chain
	Q96FQ6	Protein S100-A16
	P18669	Phosphoglycerate mutase 1
	P22392	Nucleoside diphosphate kinase B
	Q9C005	Protein dpy-30 homolog
	P62829	60S ribosomal protein L23
	P05204	Non-histone chromosomal protein HMG-17
	P23246	Splicing factor, proline- and glutamine-rich
	P01876	Ig alpha-1 chain C region
	Q9UBW8	COP9 signalosome complex subunit 7a
	P42766	60S ribosomal protein L35
	P07858	Cathepsin B
	O00479	High mobility group nucleosome-binding domain-containing protein 4
	P61981	14-3-3 protein gamma
	P39687	Acidic leucine-rich nuclear phosphoprotein 32 family member A
	P59665	Neutrophil defensin 1
	P19652	Alpha-1-acid glycoprotein 2
	P09669	Cytochrome c oxidase subunit 6C
	P61006	Ras-related protein Rab-8A
	P29034	Protein S100-A2
	P50238	Cysteine-rich protein 1
	P30050	60S ribosomal protein L12
	P40616	ADP-ribosylation factor-like protein 1
	O00483	NADH dehydrogenase [ubiquinone] 1 alpha subcomplex subunit 4
	P55769	NHP2-like protein 1
	P57105	Synaptojanin-2-binding protein
	P62714	Serine/threonine-protein phosphatase 2A catalytic subunit beta isoform
	P62318	Small nuclear ribonucleoprotein Sm D3
	P04433	Ig kappa chain V-III region VG (Fragment)
	P07585	Decorin
	Q9NS69	Mitochondrial import receptor subunit TOM22 homolog
	Q13232	Nucleoside diphosphate kinase 3
	Q07065	Cytoskeleton-associated protein 4
	P32969	60S ribosomal protein L9
	Q9BY32	Inosine triphosphate pyrophosphatase
	Q15836	Vesicle-associated membrane protein 3
	P46778	60S ribosomal protein L21
	P31930	Cytochrome b-c1 complex subunit 1, mitochondrial
	P62826	GTP-binding nuclear protein Ran
	P04179	Superoxide dismutase [Mn], mitochondrial
	P10606	Cytochrome c oxidase subunit 5B, mitochondrial
	P61019	Ras-related protein Rab-2A
	Q9UN36	Protein NDRG2
	Q07960	Rho GTPase-activating protein 1
	O43324	Eukaryotic translation elongation factor 1 epsilon-1
	Q9NZD2	Glycolipid transfer protein
	P62081	40S ribosomal protein S7
	Q92882	Osteoclast-stimulating factor 1
	P49773	Histidine triad nucleotide-binding protein 1
	P20774	Mimecan
	P56470	Galectin-4
	Q15631	Translin
	O43684	Mitotic checkpoint protein BUB3
	P00492	Hypoxanthine-guanine phosphoribosyltransferase
	P61009	Signal peptidase complex subunit 3
	Q56UQ5	TPT1-like protein
	Q9H2M3	S-methylmethionine--homocysteine S-methyltransferase BHMT2
	Q9BVC6	Transmembrane protein 109
	O15260	Surfeit locus protein 4
	Q9Y3C8	Ubiquitin-fold modifier-conjugating enzyme 1
	Q9H361	Polyadenylate-binding protein 3
	Q9NQG5	Regulation of nuclear pre-mRNA domain-containing protein 1B
	P51858	Hepatoma-derived growth factor
	P29966	Myristoylated alanine-rich C-kinase substrate
	P58107	Epiplakin
	Q15363	Transmembrane emp24 domain-containing protein 2
	Q96HY6	DDRGK domain-containing protein 1
	Q9UL25	Ras-related protein Rab-21
	P00403	Cytochrome c oxidase subunit 2
	Q03252	Lamin-B2
	O75436	Vacuolar protein sorting-associated protein 26A
	O75251	NADH dehydrogenase [ubiquinone] iron-sulfur protein 7, mitochondrial
	Q9Y3C6	Peptidyl-prolyl cis-trans isomerase-like 1
	P12004	Proliferating cell nuclear antigen
	O75489	NADH dehydrogenase [ubiquinone] iron-sulfur protein 3, mitochondrial
	P04220	Ig mu heavy chain disease protein
	P14550	Alcohol dehydrogenase [NADP(+)]
	Q3MIR4	Cell cycle control protein 50B
	Q9NX63	Coiled-coil-helix-coiled-coil-helix domain-containing protein 3, mitochondrial
	P17987	T-complex protein 1 subunit alpha
	Q9Y678	Coatomer subunit gamma-1
	Q96A33	Coiled-coil domain-containing protein 47
	P04899	Guanine nucleotide-binding protein G(i) subunit alpha-2
	P13797	Plastin-3
	Q99436	Proteasome subunit beta type-7
	Q9BQ67	Glutamate-rich WD repeat-containing protein 1
	Q15005	Signal peptidase complex subunit 2
	O43809	Cleavage and polyadenylation specificity factor subunit 5
	Q9HC38	Glyoxalase domain-containing protein 4
	P00918	Carbonic anhydrase 2
	P17980	26S protease regulatory subunit 6A
	Q5T2N8	ATPase family AAA domain-containing protein 3C
	P23381	Tryptophan--tRNA ligase, cytoplasmic
	Q8WUY1	Protein THEM6
	P17858	6-phosphofructokinase, liver type
	O00571	ATP-dependent RNA helicase DDX3X
	Q9UBR2	Cathepsin Z
	Q99848	Probable rRNA-processing protein EBP2
	Q96AE4	Far upstream element-binding protein 1
	O00629	Importin subunit alpha-3
	P06730	Eukaryotic translation initiation factor 4E
	O00764	Pyridoxal kinase
	Q8TE77	Protein phosphatase Slingshot homolog 3
	P09661	U2 small nuclear ribonucleoprotein A'
	P04004	Vitronectin
	Q9H9B4	Sideroflexin-1
	Q13418	Integrin-linked protein kinase
	P43490	Nicotinamide phosphoribosyltransferase
	B0FP48	Uroplakin-3b-like protein
	Q9UHQ9	NADH-cytochrome b5 reductase 1
	O95274	Ly6/PLAUR domain-containing protein 3
	P53007	Tricarboxylate transport protein, mitochondrial
	Q92841	Probable ATP-dependent RNA helicase DDX17
	P14324	Farnesyl pyrophosphate synthase
	P02649	Apolipoprotein E
	P09960	Leukotriene A-4 hydrolase
	P07738	Bisphosphoglycerate mutase
	P07814	Bifunctional glutamate/proline--tRNA ligase
	P29508	Serpin B3
	Q9BTV4	Transmembrane protein 43
	P04217	Alpha-1B-glycoprotein
	Q14376	UDP-glucose 4-epimerase
	P63092	Guanine nucleotide-binding protein G(s) subunit alpha isoforms short
	Q05682	Caldesmon
	P08754	Guanine nucleotide-binding protein G(k) subunit alpha
	P33993	DNA replication licensing factor MCM7
	O43852	Calumenin
	Q9Y6N5	Sulfide:quinone oxidoreductase, mitochondrial
	Q9Y6E2	Basic leucine zipper and W2 domain-containing protein 2
	Q14978	Nucleolar and coiled-body phosphoprotein 1
	P17655	Calpain-2 catalytic subunit
	P09543	2',3'-cyclic-nucleotide 3'-phosphodiesterase
	Q14980	Nuclear mitotic apparatus protein 1
	Q9C0F3	Zinc finger protein 436
	P31040	Succinate dehydrogenase [ubiquinone] flavoprotein subunit, mitochondrial
	Q9HAW8	UDP-glucuronosyltransferase 1-10
	Q6NZI2	Polymerase I and transcript release factor
	Q15758	Neutral amino acid transporter B(0)
	O15355	Protein phosphatase 1G
	Q86UE4	Protein LYRIC
	O43278	Kunitz-type protease inhibitor 1
	Q08380	Galectin-3-binding protein
	O00159	Unconventional myosin-Ic
	P14866	Heterogeneous nuclear ribonucleoprotein L
	P42224	Signal transducer and activator of transcription 1-alpha/beta
	P55010	Eukaryotic translation initiation factor 5
	Q15046	Lysine--tRNA ligase
	P48147	Prolyl endopeptidase
	Q9NYZ3	G2 and S phase-expressed protein 1
	O60884	DnaJ homolog subfamily A member 2
	Q9HD45	Transmembrane 9 superfamily member 3
	O14980	Exportin-1
	P54136	Arginine--tRNA ligase, cytoplasmic
	Q14258	E3 ubiquitin/ISG15 ligase TRIM25
	O43747	AP-1 complex subunit gamma-1
	Q14566	DNA replication licensing factor MCM6
	O75533	Splicing factor 3B subunit 1
	Q8N163	DBIRD complex subunit KIAA1967
	P07942	Laminin subunit beta-1
	Q8N3F8	MICAL-like protein 1
	Q13835	Plakophilin-1
	Q9H4A4	Aminopeptidase B
	P46459	Vesicle-fusing ATPase
	Q9P258	Protein RCC2
	P19827	Inter-alpha-trypsin inhibitor heavy chain H1
	P23588	Eukaryotic translation initiation factor 4B
	O00410	Importin-5
	P20810	Calpastatin
	P33176	Kinesin-1 heavy chain
	A0AVT1	Ubiquitin-like modifier-activating enzyme 6
	Q8N3U4	Cohesin subunit SA-2
	P11586	C-1-tetrahydrofolate synthase, cytoplasmic
	Q9NZM1	Myoferlin
	P39060	Collagen alpha-1(XVIII) chain
	P25205	DNA replication licensing factor MCM3
	Q6ZXV5	Transmembrane and TPR repeat-containing protein 3
	P53621	Coatomer subunit alpha
	Q14587	Zinc finger protein 268
	Q9P2M7	Cingulin
	Q08379	Golgin subfamily A member 2
	Q9NSE4	Isoleucine--tRNA ligase, mitochondrial
	O94973	AP-2 complex subunit alpha-2
	Q9NZB2	Constitutive coactivator of PPAR-gamma-like protein 1
	Q16531	DNA damage-binding protein 1
	P26640	Valine--tRNA ligase
	O75643	U5 small nuclear ribonucleoprotein 200 kDa helicase
	Q9UKV3	Apoptotic chromatin condensation inducer in the nucleus
	O00468	Agrin
	Q92616	Translational activator GCN1
	P27816	Microtubule-associated protein 4
	P11388	DNA topoisomerase 2-alpha
	P12270	Nucleoprotein TPR
	Q6P2Q9	Pre-mRNA-processing-splicing factor 8
	P35555	Fibrillin-1
	Q7Z6Z7	E3 ubiquitin-protein ligase HUWE1
Elements only in "Run 2":	Elements only in "Run 2":
	P14406	Cytochrome c oxidase subunit 7A2, mitochondrial
	P31947	14-3-3 protein sigma
	Q13509	Tubulin beta-3 chain
	Q15847	Adipogenesis regulatory factor
	P56381	ATP synthase subunit epsilon, mitochondrial
	P63241	Eukaryotic translation initiation factor 5A-1
	P51149	Ras-related protein Rab-7a
	P15954	Cytochrome c oxidase subunit 7C, mitochondrial
	Q9BUF5	Tubulin beta-6 chain
	P53597	Succinyl-CoA ligase [ADP/GDP-forming] subunit alpha, mitochondrial
	P0C0S5	Histone H2A.Z
	Q8IUE6	Histone H2A type 2-B
	P61106	Ras-related protein Rab-14
	P15531	Nucleoside diphosphate kinase A
	Q562R1	Beta-actin-like protein 2
	Q9H299	SH3 domain-binding glutamic acid-rich-like protein 3
	P10599	Thioredoxin
	P62888	60S ribosomal protein L30
	O95777	N-alpha-acetyltransferase 38, NatC auxiliary subunit
	P63218	Guanine nucleotide-binding protein G(I)/G(S)/G(O) subunit gamma-5
	P78417	Glutathione S-transferase omega-1
	O00148	ATP-dependent RNA helicase DDX39A
	P62306	Small nuclear ribonucleoprotein F
	P60953	Cell division control protein 42 homolog
	P61769	Beta-2-microglobulin
	Q93088	Betaine--homocysteine S-methyltransferase 1
	P13693	Translationally-controlled tumor protein
	O43653	Prostate stem cell antigen
	P48047	ATP synthase subunit O, mitochondrial
	P30044	Peroxiredoxin-5, mitochondrial
	P01877	Ig alpha-2 chain C region
	O75828	Carbonyl reductase [NADPH] 3
	Q02543	60S ribosomal protein L18a
	Q96HR9	Receptor expression-enhancing protein 6
	P25311	Zinc-alpha-2-glycoprotein
	Q14210	Lymphocyte antigen 6D
	O75964	ATP synthase subunit g, mitochondrial
	A6NL28	Putative tropomyosin alpha-3 chain-like protein
	Q9UMY4	Sorting nexin-12
	Q9Y5Z4	Heme-binding protein 2
	P47755	F-actin-capping protein subunit alpha-2
	O15173	Membrane-associated progesterone receptor component 2
	P30084	Enoyl-CoA hydratase, mitochondrial
	Q13148	TAR DNA-binding protein 43
	P37837	Transaldolase
	P51148	Ras-related protein Rab-5C
	P21964	Catechol O-methyltransferase
	P05161	Ubiquitin-like protein ISG15
	P00491	Purine nucleoside phosphorylase
	P46779	60S ribosomal protein L28
	P27797	Calreticulin
	Q9H444	Charged multivesicular body protein 4b
	P30043	Flavin reductase (NADPH)
	P61077	Ubiquitin-conjugating enzyme E2 D3
	P24158	Myeloblastin
	Q8N2F6	Armadillo repeat-containing protein 10
	P12724	Eosinophil cationic protein
	P15259	Phosphoglycerate mutase 2
	Q86V81	THO complex subunit 4
	P29692	Elongation factor 1-delta
	Q13151	Heterogeneous nuclear ribonucleoprotein A0
	O00625	Pirin
	P11940	Polyadenylate-binding protein 1
	Q00059	Transcription factor A, mitochondrial
	P02749	Beta-2-glycoprotein 1
	O00233	26S proteasome non-ATPase regulatory subunit 9
	O94905	Erlin-2
	P08311	Cathepsin G
	O95470	Sphingosine-1-phosphate lyase 1
	Q13630	GDP-L-fucose synthase
	Q96N66	Lysophospholipid acyltransferase 7
	P36955	Pigment epithelium-derived factor
	Q15637	Splicing factor 1
	P62195	26S protease regulatory subunit 8
	Q00005	Serine/threonine-protein phosphatase 2A 55 kDa regulatory subunit B beta isoform
	P12532	Creatine kinase U-type, mitochondrial
	O00231	26S proteasome non-ATPase regulatory subunit 11
	O00151	PDZ and LIM domain protein 1
	P51911	Calponin-1
	Q9BS26	Endoplasmic reticulum resident protein 44
	P25685	DnaJ homolog subfamily B member 1
	P62873	Guanine nucleotide-binding protein G(I)/G(S)/G(T) subunit beta-1
	Q9UKM9	RNA-binding protein Raly
	Q16629	Serine/arginine-rich splicing factor 7
	Q9NZ01	Very-long-chain enoyl-CoA reductase
	Q14728	Major facilitator superfamily domain-containing protein 10
	Q02818	Nucleobindin-1
	Q14254	Flotillin-2
	Q7Z2X4	PTB-containing, cubilin and LRP1-interacting protein
	Q9Y266	Nuclear migration protein nudC
	P20042	Eukaryotic translation initiation factor 2 subunit 2
	O60656	UDP-glucuronosyltransferase 1-9
	Q96AG4	Leucine-rich repeat-containing protein 59
	P53634	Dipeptidyl peptidase 1
	P15121	Aldose reductase
	P12268	Inosine-5'-monophosphate dehydrogenase 2
	Q99613	Eukaryotic translation initiation factor 3 subunit C
	O14773	Tripeptidyl-peptidase 1
	Q9BTT6	Leucine-rich repeat-containing protein 1
	P67809	Nuclease-sensitive element-binding protein 1
	Q9UNZ2	NSFL1 cofactor p47
	P53618	Coatomer subunit beta
	P21980	Protein-glutamine gamma-glutamyltransferase 2
	Q15008	26S proteasome non-ATPase regulatory subunit 6
	Q9Y383	Putative RNA-binding protein Luc7-like 2
	P11488	Guanine nucleotide-binding protein G(t) subunit alpha-1
	O95522	PRAME family member 12
	P30533	Alpha-2-macroglobulin receptor-associated protein
	P05546	Heparin cofactor 2
	P53041	Serine/threonine-protein phosphatase 5
	P54725	UV excision repair protein RAD23 homolog A
	Q01813	6-phosphofructokinase type C
	P35914	Hydroxymethylglutaryl-CoA lyase, mitochondrial
	Q15813	Tubulin-specific chaperone E
	Q99829	Copine-1
	P21695	Glycerol-3-phosphate dehydrogenase [NAD(+)], cytoplasmic
	Q96NY8	Poliovirus receptor-related protein 4
	O60749	Sorting nexin-2
	Q14112	Nidogen-2
	P17844	Probable ATP-dependent RNA helicase DDX5
	P49590	Probable histidine--tRNA ligase, mitochondrial
	P54868	Hydroxymethylglutaryl-CoA synthase, mitochondrial
	A1L0T0	Acetolactate synthase-like protein
	P29590	Protein PML
	Q6NUK1	Calcium-binding mitochondrial carrier protein SCaMC-1
	P51659	Peroxisomal multifunctional enzyme type 2
	O95758	Polypyrimidine tract-binding protein 3
	P0C0L4	Complement C4-A
	Q06124	Tyrosine-protein phosphatase non-receptor type 11
	Q9Y6C2	EMILIN-1
	Q14764	Major vault protein
	Q3LXA3	Bifunctional ATP-dependent dihydroxyacetone kinase/FAD-AMP lyase (cyclizing)
	Q92839	Hyaluronan synthase 1
	O15523	ATP-dependent RNA helicase DDX3Y
	O00567	Nucleolar protein 56
	P09874	Poly [ADP-ribose] polymerase 1
	Q70J99	Protein unc-13 homolog D
	Q00341	Vigilin
	Q9ULC5	Long-chain-fatty-acid--CoA ligase 5
	P08237	6-phosphofructokinase, muscle type
	P36776	Lon protease homolog, mitochondrial
	P17301	Integrin alpha-2
	O95197	Reticulon-3
	Q15067	Peroxisomal acyl-coenzyme A oxidase 1
	Q8N5H7	SH2 domain-containing protein 3C
	O60763	General vesicular transport factor p115
	P07996	Thrombospondin-1
	P49959	Double-strand break repair protein MRE11A
	Q6EKJ0	General transcription factor II-I repeat domain-containing protein 2B
	P35222	Catenin beta-1
	P53396	ATP-citrate synthase
	P39059	Collagen alpha-1(XV) chain
	Q9C0C2	182 kDa tankyrase-1-binding protein
	O15230	Laminin subunit alpha-5
